# Supplementary material for: CFTR Lifecycle Map—A Systems Medicine Model of CFTR Maturation to Predict Possible Active Compound Combinations
Source: Int J Mol Sci. 2021 Jul 15;22(14):7590. doi: 10.3390/ijms22147590 (PMC8306775; doi:10.3390/ijms22147590)
Supplement: Supplementary file 1 [file ijms-22-07590-s001.zip]

Archive with 37 entries (37 files):
- CoarseMaps/Activity_HT.pdf
- CoarseMaps/Activity_HT.xml
- CoarseMaps/Cytoskeleton_HT.pdf
- CoarseMaps/Cytoskeleton_HT.xml
- CoarseMaps/Endocytosis_HT.pdf
- CoarseMaps/Endocytosis_HT.xml
- CoarseMaps/Immune_HT.pdf
- CoarseMaps/Immune_HT.xml
- CoarseMaps/Other_Unknown_HT.pdf
- CoarseMaps/Other_Unknown_HT.xml
- CoarseMaps/RNAProcessing_HT.pdf
- CoarseMaps/RNAProcessing_HT.xml
- CoarseMaps/Trafficking_HT.pdf
- CoarseMaps/Trafficking_HT.xml
- CoarseMaps/Transcription_HT.pdf
- CoarseMaps/Transcription_HT.xml
- CoarseMaps/Translation_Folding_QC_HT.pdf
- CoarseMaps/Translation_Folding_QC_HT.xml
- CoreMaps/Activity_Regulation.pdf
- CoreMaps/Activity_Regulation.xml
- CoreMaps/Endocytosis.pdf
- CoreMaps/Endocytosis.xml
- CoreMaps/ER.pdf
- CoreMaps/ER.xml
- CoreMaps/Nucleus.pdf
- CoreMaps/Nucleus.xml
- CoreMaps/Trafficking.pdf
- CoreMaps/Trafficking.xml
- CoreMaps/WholeCell.pdf
- CoreMaps/WholeCell.xml
- Glossary.xlsx
- SupplementaryTable1.xlsx
- SupplementaryTable13_14.xlsx
- SupplementaryTable15.xlsx
- SupplementaryTable2_6.xlsx
- SupplementaryTable7.xlsx
- SupplementaryTable8_12.xlsx
