# Supplementary material for: CFTR Lifecycle Map—A Systems Medicine Model of CFTR Maturation to Predict Possible Active Compound Combinations
Source: Int J Mol Sci. 2021 Jul 15;22(14):7590. doi: 10.3390/ijms22147590 (PMC8306775; doi:10.3390/ijms22147590)
Supplement: Supplementary file 1 [file ijms-22-07590-s001.zip › CoarseMaps/Activity_HT.xml]

<?xml version="1.0" encoding="UTF-8"?>
<sbml xmlns="http://www.sbml.org/sbml/level2/version4" xmlns:celldesigner="http://www.sbml.org/2001/ns/celldesigner" level="2" version="4">
<model metaid="untitled" id="untitled">
<annotation>
<celldesigner:extension>
<celldesigner:modelVersion>4.0</celldesigner:modelVersion>
<celldesigner:modelDisplay sizeX="3955" sizeY="3805"/>
<celldesigner:listOfIncludedSpecies>
<celldesigner:species id="i315" name="YWHAB">
<celldesigner:notes>
<html xmlns="http://www.w3.org/1999/xhtml">
<head>
<title/>
</head>
<body/>
</html>
</celldesigner:notes>
<celldesigner:annotation>
<celldesigner:complexSpecies>s11</celldesigner:complexSpecies>
<celldesigner:speciesIdentity>
<celldesigner:class>PROTEIN</celldesigner:class>
<celldesigner:proteinReference>prot_i315</celldesigner:proteinReference>
</celldesigner:speciesIdentity>
</celldesigner:annotation>
</celldesigner:species>
<celldesigner:species id="i308" name="PPP2R1B">
<celldesigner:notes>
<html xmlns="http://www.w3.org/1999/xhtml">
<head>
<title/>
</head>
<body/>
</html>
</celldesigner:notes>
<celldesigner:annotation>
<celldesigner:complexSpecies>s14</celldesigner:complexSpecies>
<celldesigner:speciesIdentity>
<celldesigner:class>PROTEIN</celldesigner:class>
<celldesigner:proteinReference>prot_i308</celldesigner:proteinReference>
</celldesigner:speciesIdentity>
</celldesigner:annotation>
</celldesigner:species>
<celldesigner:species id="i263" name="YWHAG">
<celldesigner:notes>
<html xmlns="http://www.w3.org/1999/xhtml">
<head>
<title/>
</head>
<body/>
</html>
</celldesigner:notes>
<celldesigner:annotation>
<celldesigner:complexSpecies>s11</celldesigner:complexSpecies>
<celldesigner:speciesIdentity>
<celldesigner:class>PROTEIN</celldesigner:class>
<celldesigner:proteinReference>prot_i263</celldesigner:proteinReference>
</celldesigner:speciesIdentity>
</celldesigner:annotation>
</celldesigner:species>
<celldesigner:species id="i262" name="YWHAE">
<celldesigner:notes>
<html xmlns="http://www.w3.org/1999/xhtml">
<head>
<title/>
</head>
<body/>
</html>
</celldesigner:notes>
<celldesigner:annotation>
<celldesigner:complexSpecies>s11</celldesigner:complexSpecies>
<celldesigner:speciesIdentity>
<celldesigner:class>PROTEIN</celldesigner:class>
<celldesigner:proteinReference>prot_i262</celldesigner:proteinReference>
</celldesigner:speciesIdentity>
</celldesigner:annotation>
</celldesigner:species>
<celldesigner:species id="i219" name="PPP2R2A">
<celldesigner:notes>
<html xmlns="http://www.w3.org/1999/xhtml">
<head>
<title/>
</head>
<body/>
</html>
</celldesigner:notes>
<celldesigner:annotation>
<celldesigner:complexSpecies>s14</celldesigner:complexSpecies>
<celldesigner:speciesIdentity>
<celldesigner:class>PROTEIN</celldesigner:class>
<celldesigner:proteinReference>prot_i219</celldesigner:proteinReference>
</celldesigner:speciesIdentity>
</celldesigner:annotation>
</celldesigner:species>
<celldesigner:species id="i201" name="YWHAH">
<celldesigner:notes>
<html xmlns="http://www.w3.org/1999/xhtml">
<head>
<title/>
</head>
<body/>
</html>
</celldesigner:notes>
<celldesigner:annotation>
<celldesigner:complexSpecies>s11</celldesigner:complexSpecies>
<celldesigner:speciesIdentity>
<celldesigner:class>PROTEIN</celldesigner:class>
<celldesigner:proteinReference>prot_i201</celldesigner:proteinReference>
</celldesigner:speciesIdentity>
</celldesigner:annotation>
</celldesigner:species>
<celldesigner:species id="i188" name="PPP2CB">
<celldesigner:notes>
<html xmlns="http://www.w3.org/1999/xhtml">
<head>
<title/>
</head>
<body/>
</html>
</celldesigner:notes>
<celldesigner:annotation>
<celldesigner:complexSpecies>s12</celldesigner:complexSpecies>
<celldesigner:speciesIdentity>
<celldesigner:class>PROTEIN</celldesigner:class>
<celldesigner:proteinReference>prot_i188</celldesigner:proteinReference>
</celldesigner:speciesIdentity>
</celldesigner:annotation>
</celldesigner:species>
<celldesigner:species id="i177" name="PPP2R2D">
<celldesigner:notes>
<html xmlns="http://www.w3.org/1999/xhtml">
<head>
<title/>
</head>
<body/>
</html>
</celldesigner:notes>
<celldesigner:annotation>
<celldesigner:complexSpecies>s14</celldesigner:complexSpecies>
<celldesigner:speciesIdentity>
<celldesigner:class>PROTEIN</celldesigner:class>
<celldesigner:proteinReference>prot_i177</celldesigner:proteinReference>
</celldesigner:speciesIdentity>
</celldesigner:annotation>
</celldesigner:species>
<celldesigner:species id="i52" name="YWHAZ">
<celldesigner:notes>
<html xmlns="http://www.w3.org/1999/xhtml">
<head>
<title/>
</head>
<body/>
</html>
</celldesigner:notes>
<celldesigner:annotation>
<celldesigner:complexSpecies>s11</celldesigner:complexSpecies>
<celldesigner:speciesIdentity>
<celldesigner:class>PROTEIN</celldesigner:class>
<celldesigner:proteinReference>prot_i52</celldesigner:proteinReference>
</celldesigner:speciesIdentity>
</celldesigner:annotation>
</celldesigner:species>
<celldesigner:species id="i9" name="PPP1R12A">
<celldesigner:notes>
<html xmlns="http://www.w3.org/1999/xhtml">
<head>
<title/>
</head>
<body/>
</html>
</celldesigner:notes>
<celldesigner:annotation>
<celldesigner:complexSpecies>s14</celldesigner:complexSpecies>
<celldesigner:speciesIdentity>
<celldesigner:class>PROTEIN</celldesigner:class>
<celldesigner:proteinReference>prot_i9</celldesigner:proteinReference>
</celldesigner:speciesIdentity>
</celldesigner:annotation>
</celldesigner:species>
<celldesigner:species id="s14" name="PPP2R">
<celldesigner:notes>
<html xmlns="http://www.w3.org/1999/xhtml">
<head>
<title/>
</head>
<body/>
</html>
</celldesigner:notes>
<celldesigner:annotation>
<celldesigner:complexSpecies>s12</celldesigner:complexSpecies>
<celldesigner:speciesIdentity>
<celldesigner:class>COMPLEX</celldesigner:class>
<celldesigner:name>PPP2R</celldesigner:name>
</celldesigner:speciesIdentity>
</celldesigner:annotation>
</celldesigner:species>
<celldesigner:species id="i1369" name="RPS17">
<celldesigner:notes>
<html xmlns="http://www.w3.org/1999/xhtml">
<head>
<title/>
</head>
<body/>
</html>
</celldesigner:notes>
<celldesigner:annotation>
<celldesigner:complexSpecies>s410</celldesigner:complexSpecies>
<celldesigner:speciesIdentity>
<celldesigner:class>PROTEIN</celldesigner:class>
<celldesigner:proteinReference>prot_i1369</celldesigner:proteinReference>
</celldesigner:speciesIdentity>
</celldesigner:annotation>
</celldesigner:species>
<celldesigner:species id="i1367" name="KRT13">
<celldesigner:notes>
<html xmlns="http://www.w3.org/1999/xhtml">
<head>
<title/>
</head>
<body/>
</html>
</celldesigner:notes>
<celldesigner:annotation>
<celldesigner:complexSpecies>s409</celldesigner:complexSpecies>
<celldesigner:speciesIdentity>
<celldesigner:class>PROTEIN</celldesigner:class>
<celldesigner:proteinReference>prot_i1367</celldesigner:proteinReference>
</celldesigner:speciesIdentity>
</celldesigner:annotation>
</celldesigner:species>
<celldesigner:species id="i1351" name="RPL10A">
<celldesigner:notes>
<html xmlns="http://www.w3.org/1999/xhtml">
<head>
<title/>
</head>
<body/>
</html>
</celldesigner:notes>
<celldesigner:annotation>
<celldesigner:complexSpecies>s410</celldesigner:complexSpecies>
<celldesigner:speciesIdentity>
<celldesigner:class>PROTEIN</celldesigner:class>
<celldesigner:proteinReference>prot_i1351</celldesigner:proteinReference>
</celldesigner:speciesIdentity>
</celldesigner:annotation>
</celldesigner:species>
<celldesigner:species id="i1328" name="KRT24">
<celldesigner:notes>
<html xmlns="http://www.w3.org/1999/xhtml">
<head>
<title/>
</head>
<body/>
</html>
</celldesigner:notes>
<celldesigner:annotation>
<celldesigner:complexSpecies>s409</celldesigner:complexSpecies>
<celldesigner:speciesIdentity>
<celldesigner:class>PROTEIN</celldesigner:class>
<celldesigner:proteinReference>prot_i1328</celldesigner:proteinReference>
</celldesigner:speciesIdentity>
</celldesigner:annotation>
</celldesigner:species>
<celldesigner:species id="i1322" name="KRT77">
<celldesigner:notes>
<html xmlns="http://www.w3.org/1999/xhtml">
<head>
<title/>
</head>
<body/>
</html>
</celldesigner:notes>
<celldesigner:annotation>
<celldesigner:complexSpecies>s409</celldesigner:complexSpecies>
<celldesigner:speciesIdentity>
<celldesigner:class>PROTEIN</celldesigner:class>
<celldesigner:proteinReference>prot_i1322</celldesigner:proteinReference>
</celldesigner:speciesIdentity>
</celldesigner:annotation>
</celldesigner:species>
<celldesigner:species id="i1362" name="RPL9">
<celldesigner:notes>
<html xmlns="http://www.w3.org/1999/xhtml">
<head>
<title/>
</head>
<body/>
</html>
</celldesigner:notes>
<celldesigner:annotation>
<celldesigner:complexSpecies>s410</celldesigner:complexSpecies>
<celldesigner:speciesIdentity>
<celldesigner:class>PROTEIN</celldesigner:class>
<celldesigner:proteinReference>prot_i1362</celldesigner:proteinReference>
</celldesigner:speciesIdentity>
</celldesigner:annotation>
</celldesigner:species>
<celldesigner:species id="i1306" name="KRT12">
<celldesigner:notes>
<html xmlns="http://www.w3.org/1999/xhtml">
<head>
<title/>
</head>
<body/>
</html>
</celldesigner:notes>
<celldesigner:annotation>
<celldesigner:complexSpecies>s409</celldesigner:complexSpecies>
<celldesigner:speciesIdentity>
<celldesigner:class>PROTEIN</celldesigner:class>
<celldesigner:proteinReference>prot_i1306</celldesigner:proteinReference>
</celldesigner:speciesIdentity>
</celldesigner:annotation>
</celldesigner:species>
<celldesigner:species id="i1247" name="KRT6C">
<celldesigner:notes>
<html xmlns="http://www.w3.org/1999/xhtml">
<head>
<title/>
</head>
<body/>
</html>
</celldesigner:notes>
<celldesigner:annotation>
<celldesigner:complexSpecies>s409</celldesigner:complexSpecies>
<celldesigner:speciesIdentity>
<celldesigner:class>PROTEIN</celldesigner:class>
<celldesigner:proteinReference>prot_i1247</celldesigner:proteinReference>
</celldesigner:speciesIdentity>
</celldesigner:annotation>
</celldesigner:species>
<celldesigner:species id="i1243" name="KRT74">
<celldesigner:notes>
<html xmlns="http://www.w3.org/1999/xhtml">
<head>
<title/>
</head>
<body/>
</html>
</celldesigner:notes>
<celldesigner:annotation>
<celldesigner:complexSpecies>s409</celldesigner:complexSpecies>
<celldesigner:speciesIdentity>
<celldesigner:class>PROTEIN</celldesigner:class>
<celldesigner:proteinReference>prot_i1243</celldesigner:proteinReference>
</celldesigner:speciesIdentity>
</celldesigner:annotation>
</celldesigner:species>
<celldesigner:species id="i638" name="KRT85">
<celldesigner:notes>
<html xmlns="http://www.w3.org/1999/xhtml">
<head>
<title/>
</head>
<body/>
</html>
</celldesigner:notes>
<celldesigner:annotation>
<celldesigner:complexSpecies>s409</celldesigner:complexSpecies>
<celldesigner:speciesIdentity>
<celldesigner:class>PROTEIN</celldesigner:class>
<celldesigner:proteinReference>prot_i638</celldesigner:proteinReference>
</celldesigner:speciesIdentity>
</celldesigner:annotation>
</celldesigner:species>
<celldesigner:species id="i644" name="KRT84">
<celldesigner:notes>
<html xmlns="http://www.w3.org/1999/xhtml">
<head>
<title/>
</head>
<body/>
</html>
</celldesigner:notes>
<celldesigner:annotation>
<celldesigner:complexSpecies>s409</celldesigner:complexSpecies>
<celldesigner:speciesIdentity>
<celldesigner:class>PROTEIN</celldesigner:class>
<celldesigner:proteinReference>prot_i644</celldesigner:proteinReference>
</celldesigner:speciesIdentity>
</celldesigner:annotation>
</celldesigner:species>
<celldesigner:species id="i626" name="KRT75">
<celldesigner:notes>
<html xmlns="http://www.w3.org/1999/xhtml">
<head>
<title/>
</head>
<body/>
</html>
</celldesigner:notes>
<celldesigner:annotation>
<celldesigner:complexSpecies>s409</celldesigner:complexSpecies>
<celldesigner:speciesIdentity>
<celldesigner:class>PROTEIN</celldesigner:class>
<celldesigner:proteinReference>prot_i626</celldesigner:proteinReference>
</celldesigner:speciesIdentity>
</celldesigner:annotation>
</celldesigner:species>
<celldesigner:species id="i641" name="KRT31">
<celldesigner:notes>
<html xmlns="http://www.w3.org/1999/xhtml">
<head>
<title/>
</head>
<body/>
</html>
</celldesigner:notes>
<celldesigner:annotation>
<celldesigner:complexSpecies>s409</celldesigner:complexSpecies>
<celldesigner:speciesIdentity>
<celldesigner:class>PROTEIN</celldesigner:class>
<celldesigner:proteinReference>prot_i641</celldesigner:proteinReference>
</celldesigner:speciesIdentity>
</celldesigner:annotation>
</celldesigner:species>
</celldesigner:listOfIncludedSpecies>
<celldesigner:listOfCompartmentAliases>
<celldesigner:compartmentAlias id="ca1" compartment="c1">
<celldesigner:class>SQUARE</celldesigner:class>
<celldesigner:bounds x="390.0" y="50.0" w="3350.0" h="278.75"/>
<celldesigner:namePoint x="1880.5" y="292.25"/>
<celldesigner:doubleLine thickness="12.0" outerWidth="2.0" innerWidth="1.0"/>
<celldesigner:paint color="ff666666" scheme="Color"/>
<celldesigner:info state="empty" angle="-1.5707963267948966"/>
</celldesigner:compartmentAlias>
<celldesigner:compartmentAlias id="ca2" compartment="c2">
<celldesigner:class>SQUARE</celldesigner:class>
<celldesigner:bounds x="390.0" y="330.0" w="3350.0" h="3380.0"/>
<celldesigner:namePoint x="1899.5" y="3673.5"/>
<celldesigner:doubleLine thickness="12.0" outerWidth="2.0" innerWidth="1.0"/>
<celldesigner:paint color="ff666666" scheme="Color"/>
<celldesigner:info state="empty" angle="-1.5707963267948966"/>
</celldesigner:compartmentAlias>
<celldesigner:compartmentAlias id="ca3" compartment="c3">
<celldesigner:class>SQUARE</celldesigner:class>
<celldesigner:bounds x="570.0" y="3150.0" w="2190.0" h="450.0"/>
<celldesigner:namePoint x="1641.0" y="3563.5"/>
<celldesigner:doubleLine thickness="12.0" outerWidth="2.0" innerWidth="1.0"/>
<celldesigner:paint color="ff666666" scheme="Color"/>
<celldesigner:info state="empty" angle="-1.5707963267948966"/>
</celldesigner:compartmentAlias>
<celldesigner:compartmentAlias id="ca4" compartment="c4">
<celldesigner:class>SQUARE</celldesigner:class>
<celldesigner:bounds x="1790.0" y="1397.5" w="1120.0" h="1565.0"/>
<celldesigner:namePoint x="2250.5" y="2926.0"/>
<celldesigner:doubleLine thickness="12.0" outerWidth="2.0" innerWidth="1.0"/>
<celldesigner:paint color="ff666666" scheme="Color"/>
<celldesigner:info state="empty" angle="-1.5707963267948966"/>
</celldesigner:compartmentAlias>
<celldesigner:compartmentAlias id="ca5" compartment="c5">
<celldesigner:class>SQUARE</celldesigner:class>
<celldesigner:bounds x="1810.0" y="900.0" w="1090.0" h="340.0"/>
<celldesigner:namePoint x="2339.5" y="1203.5"/>
<celldesigner:doubleLine thickness="12.0" outerWidth="2.0" innerWidth="1.0"/>
<celldesigner:paint color="ff666666" scheme="Color"/>
<celldesigner:info state="empty" angle="-1.5707963267948966"/>
</celldesigner:compartmentAlias>
<celldesigner:compartmentAlias id="ca6" compartment="c6">
<celldesigner:class>OVAL</celldesigner:class>
<celldesigner:bounds x="2945.0" y="445.0" w="490.0" h="370.0"/>
<celldesigner:namePoint x="3158.5" y="778.1406246096457"/>
<celldesigner:doubleLine thickness="12.0" outerWidth="2.0" innerWidth="1.0"/>
<celldesigner:paint color="ff666666" scheme="Color"/>
<celldesigner:info state="empty" angle="-1.5707963267948966"/>
</celldesigner:compartmentAlias>
<celldesigner:compartmentAlias id="ca7" compartment="c7">
<celldesigner:class>OVAL</celldesigner:class>
<celldesigner:bounds x="530.0" y="1520.0" w="780.0" h="440.0"/>
<celldesigner:namePoint x="880.5" y="1923.3361266855645"/>
<celldesigner:doubleLine thickness="12.0" outerWidth="2.0" innerWidth="1.0"/>
<celldesigner:paint color="ff666666" scheme="Color"/>
<celldesigner:info state="empty" angle="-1.5707963267948966"/>
</celldesigner:compartmentAlias>
</celldesigner:listOfCompartmentAliases>
<celldesigner:listOfComplexSpeciesAliases>
<celldesigner:complexSpeciesAlias id="csa2" species="s12" compartmentAlias="ca2">
<celldesigner:activity>inactive</celldesigner:activity>
<celldesigner:bounds x="820.0" y="625.0" w="240.0" h="150.0"/>
<celldesigner:font size="12"/>
<celldesigner:view state="usual"/>
<celldesigner:backupSize w="0.0" h="0.0"/>
<celldesigner:backupView state="none"/>
<celldesigner:usualView>
<celldesigner:innerPosition x="430.0" y="295.0"/>
<celldesigner:boxSize width="240.0" height="150.0"/>
<celldesigner:singleLine width="2.0"/>
<celldesigner:paint color="fff7f7f7" scheme="Color"/>
</celldesigner:usualView>
<celldesigner:briefView>
<celldesigner:innerPosition x="0.0" y="0.0"/>
<celldesigner:boxSize width="80.0" height="60.0"/>
<celldesigner:singleLine width="2.0"/>
<celldesigner:paint color="fff7f7f7" scheme="Color"/>
</celldesigner:briefView>
<celldesigner:info state="empty" angle="-1.5707963267948966"/>
</celldesigner:complexSpeciesAlias>
<celldesigner:complexSpeciesAlias id="csa1" species="s11" compartmentAlias="ca2">
<celldesigner:activity>inactive</celldesigner:activity>
<celldesigner:bounds x="820.0" y="490.0" w="220.0" h="120.0"/>
<celldesigner:font size="12"/>
<celldesigner:view state="usual"/>
<celldesigner:backupSize w="0.0" h="0.0"/>
<celldesigner:backupView state="none"/>
<celldesigner:usualView>
<celldesigner:innerPosition x="430.0" y="160.0"/>
<celldesigner:boxSize width="220.0" height="120.0"/>
<celldesigner:singleLine width="2.0"/>
<celldesigner:paint color="fff7f7f7" scheme="Color"/>
</celldesigner:usualView>
<celldesigner:briefView>
<celldesigner:innerPosition x="0.0" y="0.0"/>
<celldesigner:boxSize width="80.0" height="60.0"/>
<celldesigner:singleLine width="2.0"/>
<celldesigner:paint color="fff7f7f7" scheme="Color"/>
</celldesigner:briefView>
<celldesigner:info state="empty" angle="-1.5707963267948966"/>
</celldesigner:complexSpeciesAlias>
<celldesigner:complexSpeciesAlias id="csa4" species="s14" complexSpeciesAlias="csa2">
<celldesigner:activity>inactive</celldesigner:activity>
<celldesigner:bounds x="900.0" y="635.0" w="150.0" h="115.0"/>
<celldesigner:font size="12"/>
<celldesigner:view state="usual"/>
<celldesigner:backupSize w="0.0" h="0.0"/>
<celldesigner:backupView state="none"/>
<celldesigner:usualView>
<celldesigner:innerPosition x="80.0" y="10.0"/>
<celldesigner:boxSize width="150.0" height="115.0"/>
<celldesigner:singleLine width="2.0"/>
<celldesigner:paint color="fff7f7f7" scheme="Color"/>
</celldesigner:usualView>
<celldesigner:briefView>
<celldesigner:innerPosition x="0.0" y="0.0"/>
<celldesigner:boxSize width="80.0" height="60.0"/>
<celldesigner:singleLine width="2.0"/>
<celldesigner:paint color="fff7f7f7" scheme="Color"/>
</celldesigner:briefView>
<celldesigner:info state="empty" angle="-1.5707963267948966"/>
</celldesigner:complexSpeciesAlias>
<celldesigner:complexSpeciesAlias id="csa5" species="s409" compartmentAlias="ca2">
<celldesigner:activity>inactive</celldesigner:activity>
<celldesigner:bounds x="1577.5" y="410.0" w="282.5" h="180.0"/>
<celldesigner:font size="12"/>
<celldesigner:view state="usual"/>
<celldesigner:backupSize w="0.0" h="0.0"/>
<celldesigner:backupView state="none"/>
<celldesigner:usualView>
<celldesigner:innerPosition x="1187.5" y="80.0"/>
<celldesigner:boxSize width="282.5" height="180.0"/>
<celldesigner:singleLine width="2.0"/>
<celldesigner:paint color="fff7f7f7" scheme="Color"/>
</celldesigner:usualView>
<celldesigner:briefView>
<celldesigner:innerPosition x="0.0" y="0.0"/>
<celldesigner:boxSize width="80.0" height="60.0"/>
<celldesigner:singleLine width="2.0"/>
<celldesigner:paint color="fff7f7f7" scheme="Color"/>
</celldesigner:briefView>
<celldesigner:info state="empty" angle="-1.5707963267948966"/>
</celldesigner:complexSpeciesAlias>
<celldesigner:complexSpeciesAlias id="csa6" species="s410" compartmentAlias="ca2">
<celldesigner:activity>inactive</celldesigner:activity>
<celldesigner:bounds x="2530.0" y="3045.0" w="220.0" h="70.0"/>
<celldesigner:font size="12"/>
<celldesigner:view state="usual"/>
<celldesigner:backupSize w="0.0" h="0.0"/>
<celldesigner:backupView state="none"/>
<celldesigner:usualView>
<celldesigner:innerPosition x="2140.0" y="2715.0"/>
<celldesigner:boxSize width="220.0" height="70.0"/>
<celldesigner:singleLine width="2.0"/>
<celldesigner:paint color="fff7f7f7" scheme="Color"/>
</celldesigner:usualView>
<celldesigner:briefView>
<celldesigner:innerPosition x="0.0" y="0.0"/>
<celldesigner:boxSize width="80.0" height="60.0"/>
<celldesigner:singleLine width="2.0"/>
<celldesigner:paint color="fff7f7f7" scheme="Color"/>
</celldesigner:briefView>
<celldesigner:info state="empty" angle="-1.5707963267948966"/>
</celldesigner:complexSpeciesAlias>
</celldesigner:listOfComplexSpeciesAliases>
<celldesigner:listOfSpeciesAliases>
<celldesigner:speciesAlias id="sa1" species="s1" compartmentAlias="ca3">
<celldesigner:activity>inactive</celldesigner:activity>
<celldesigner:bounds x="745.0" y="3357.5" w="70.0" h="25.0"/>
<celldesigner:font size="12"/>
<celldesigner:view state="usual"/>
<celldesigner:usualView>
<celldesigner:innerPosition x="175.0" y="207.5"/>
<celldesigner:boxSize width="70.0" height="25.0"/>
<celldesigner:singleLine width="1.0"/>
<celldesigner:paint color="c96baed6" scheme="Color"/>
</celldesigner:usualView>
<celldesigner:briefView>
<celldesigner:innerPosition x="0.0" y="0.0"/>
<celldesigner:boxSize width="80.0" height="60.0"/>
<celldesigner:singleLine width="1.0"/>
<celldesigner:paint color="3fff0000" scheme="Color"/>
</celldesigner:briefView>
<celldesigner:info state="empty" angle="-1.5707963267948966"/>
</celldesigner:speciesAlias>
<celldesigner:speciesAlias id="sa2" species="s2" compartmentAlias="ca3">
<celldesigner:activity>inactive</celldesigner:activity>
<celldesigner:bounds x="2425.0" y="3357.5" w="90.0" h="25.0"/>
<celldesigner:font size="12"/>
<celldesigner:view state="usual"/>
<celldesigner:usualView>
<celldesigner:innerPosition x="1855.0" y="207.5"/>
<celldesigner:boxSize width="90.0" height="25.0"/>
<celldesigner:singleLine width="1.0"/>
<celldesigner:paint color="cd6baed6" scheme="Color"/>
</celldesigner:usualView>
<celldesigner:briefView>
<celldesigner:innerPosition x="0.0" y="0.0"/>
<celldesigner:boxSize width="80.0" height="60.0"/>
<celldesigner:singleLine width="1.0"/>
<celldesigner:paint color="3fff0000" scheme="Color"/>
</celldesigner:briefView>
<celldesigner:info state="empty" angle="-1.5707963267948966"/>
</celldesigner:speciesAlias>
<celldesigner:speciesAlias id="sa3" species="s3" compartmentAlias="ca4">
<celldesigner:activity>inactive</celldesigner:activity>
<celldesigner:bounds x="2445.0" y="2867.5" w="90.0" h="25.0"/>
<celldesigner:font size="12"/>
<celldesigner:view state="usual"/>
<celldesigner:usualView>
<celldesigner:innerPosition x="655.0" y="1470.0"/>
<celldesigner:boxSize width="90.0" height="25.0"/>
<celldesigner:singleLine width="1.0"/>
<celldesigner:paint color="c96baed6" scheme="Color"/>
</celldesigner:usualView>
<celldesigner:briefView>
<celldesigner:innerPosition x="0.0" y="0.0"/>
<celldesigner:boxSize width="80.0" height="60.0"/>
<celldesigner:singleLine width="1.0"/>
<celldesigner:paint color="3fff0000" scheme="Color"/>
</celldesigner:briefView>
<celldesigner:info state="empty" angle="-1.5707963267948966"/>
</celldesigner:speciesAlias>
<celldesigner:speciesAlias id="sa4" species="s4" compartmentAlias="ca4">
<celldesigner:activity>inactive</celldesigner:activity>
<celldesigner:bounds x="1950.0" y="2040.0" w="80.0" h="40.0"/>
<celldesigner:font size="12"/>
<celldesigner:view state="usual"/>
<celldesigner:usualView>
<celldesigner:innerPosition x="160.0" y="642.5"/>
<celldesigner:boxSize width="80.0" height="40.0"/>
<celldesigner:singleLine width="1.0"/>
<celldesigner:paint color="c86baed6" scheme="Color"/>
</celldesigner:usualView>
<celldesigner:briefView>
<celldesigner:innerPosition x="0.0" y="0.0"/>
<celldesigner:boxSize width="80.0" height="60.0"/>
<celldesigner:singleLine width="1.0"/>
<celldesigner:paint color="3fff0000" scheme="Color"/>
</celldesigner:briefView>
<celldesigner:info state="empty" angle="-1.5707963267948966"/>
</celldesigner:speciesAlias>
<celldesigner:speciesAlias id="sa5" species="s5" compartmentAlias="ca5">
<celldesigner:activity>inactive</celldesigner:activity>
<celldesigner:bounds x="1950.0" y="1090.0" w="80.0" h="40.0"/>
<celldesigner:font size="12"/>
<celldesigner:view state="usual"/>
<celldesigner:usualView>
<celldesigner:innerPosition x="140.0" y="190.0"/>
<celldesigner:boxSize width="80.0" height="40.0"/>
<celldesigner:singleLine width="1.0"/>
<celldesigner:paint color="c86baed6" scheme="Color"/>
</celldesigner:usualView>
<celldesigner:briefView>
<celldesigner:innerPosition x="0.0" y="0.0"/>
<celldesigner:boxSize width="80.0" height="60.0"/>
<celldesigner:singleLine width="1.0"/>
<celldesigner:paint color="3fff0000" scheme="Color"/>
</celldesigner:briefView>
<celldesigner:info state="empty" angle="-1.5707963267948966"/>
</celldesigner:speciesAlias>
<celldesigner:speciesAlias id="sa6" species="s6" compartmentAlias="ca1">
<celldesigner:activity>inactive</celldesigner:activity>
<celldesigner:bounds x="1950.0" y="180.0" w="80.0" h="40.0"/>
<celldesigner:font size="12"/>
<celldesigner:view state="usual"/>
<celldesigner:usualView>
<celldesigner:innerPosition x="1560.0" y="130.0"/>
<celldesigner:boxSize width="80.0" height="40.0"/>
<celldesigner:singleLine width="1.0"/>
<celldesigner:paint color="c86baed6" scheme="Color"/>
</celldesigner:usualView>
<celldesigner:briefView>
<celldesigner:innerPosition x="0.0" y="0.0"/>
<celldesigner:boxSize width="80.0" height="60.0"/>
<celldesigner:singleLine width="1.0"/>
<celldesigner:paint color="3fff0000" scheme="Color"/>
</celldesigner:briefView>
<celldesigner:info state="empty" angle="-1.5707963267948966"/>
</celldesigner:speciesAlias>
<celldesigner:speciesAlias id="sa7" species="s6" compartmentAlias="ca1">
<celldesigner:activity>inactive</celldesigner:activity>
<celldesigner:bounds x="590.0" y="180.0" w="80.0" h="40.0"/>
<celldesigner:font size="12"/>
<celldesigner:view state="usual"/>
<celldesigner:usualView>
<celldesigner:innerPosition x="200.0" y="130.0"/>
<celldesigner:boxSize width="80.0" height="40.0"/>
<celldesigner:singleLine width="1.0"/>
<celldesigner:paint color="c86baed6" scheme="Color"/>
</celldesigner:usualView>
<celldesigner:briefView>
<celldesigner:innerPosition x="0.0" y="0.0"/>
<celldesigner:boxSize width="80.0" height="60.0"/>
<celldesigner:singleLine width="1.0"/>
<celldesigner:paint color="3fff0000" scheme="Color"/>
</celldesigner:briefView>
<celldesigner:info state="empty" angle="-1.5707963267948966"/>
</celldesigner:speciesAlias>
<celldesigner:speciesAlias id="sa8" species="s6" compartmentAlias="ca1">
<celldesigner:activity>inactive</celldesigner:activity>
<celldesigner:bounds x="3590.0" y="190.0" w="80.0" h="40.0"/>
<celldesigner:font size="12"/>
<celldesigner:view state="usual"/>
<celldesigner:usualView>
<celldesigner:innerPosition x="3200.0" y="140.0"/>
<celldesigner:boxSize width="80.0" height="40.0"/>
<celldesigner:singleLine width="1.0"/>
<celldesigner:paint color="c86baed6" scheme="Color"/>
</celldesigner:usualView>
<celldesigner:briefView>
<celldesigner:innerPosition x="0.0" y="0.0"/>
<celldesigner:boxSize width="80.0" height="60.0"/>
<celldesigner:singleLine width="1.0"/>
<celldesigner:paint color="3fff0000" scheme="Color"/>
</celldesigner:briefView>
<celldesigner:info state="empty" angle="-1.5707963267948966"/>
</celldesigner:speciesAlias>
<celldesigner:speciesAlias id="sa9" species="s9" compartmentAlias="ca2">
<celldesigner:activity>inactive</celldesigner:activity>
<celldesigner:bounds x="3615.0" y="1055.0" w="30.0" h="30.0"/>
<celldesigner:font size="12"/>
<celldesigner:view state="usual"/>
<celldesigner:usualView>
<celldesigner:innerPosition x="3225.0" y="725.0"/>
<celldesigner:boxSize width="30.0" height="30.0"/>
<celldesigner:singleLine width="1.0"/>
<celldesigner:paint color="ffffcccc" scheme="Color"/>
</celldesigner:usualView>
<celldesigner:briefView>
<celldesigner:innerPosition x="0.0" y="0.0"/>
<celldesigner:boxSize width="80.0" height="60.0"/>
<celldesigner:singleLine width="1.0"/>
<celldesigner:paint color="3fff0000" scheme="Color"/>
</celldesigner:briefView>
<celldesigner:info state="empty" angle="-1.5707963267948966"/>
</celldesigner:speciesAlias>
<celldesigner:speciesAlias id="sa10" species="s10" compartmentAlias="ca6">
<celldesigner:activity>inactive</celldesigner:activity>
<celldesigner:bounds x="3140.0" y="670.0" w="80.0" h="40.0"/>
<celldesigner:font size="12"/>
<celldesigner:view state="usual"/>
<celldesigner:usualView>
<celldesigner:innerPosition x="195.0" y="225.0"/>
<celldesigner:boxSize width="80.0" height="40.0"/>
<celldesigner:singleLine width="1.0"/>
<celldesigner:paint color="c86baed6" scheme="Color"/>
</celldesigner:usualView>
<celldesigner:briefView>
<celldesigner:innerPosition x="0.0" y="0.0"/>
<celldesigner:boxSize width="80.0" height="60.0"/>
<celldesigner:singleLine width="1.0"/>
<celldesigner:paint color="3fff0000" scheme="Color"/>
</celldesigner:briefView>
<celldesigner:info state="empty" angle="-1.5707963267948966"/>
</celldesigner:speciesAlias>
<celldesigner:speciesAlias id="sa11" species="i89" compartmentAlias="ca3">
<celldesigner:activity>inactive</celldesigner:activity>
<celldesigner:bounds x="710.0" y="3210.0" w="60.0" h="40.0"/>
<celldesigner:font size="12"/>
<celldesigner:view state="usual"/>
<celldesigner:usualView>
<celldesigner:innerPosition x="140.0" y="60.0"/>
<celldesigner:boxSize width="60.0" height="40.0"/>
<celldesigner:singleLine width="1.0"/>
<celldesigner:paint color="ffffedc1" scheme="Color"/>
</celldesigner:usualView>
<celldesigner:briefView>
<celldesigner:innerPosition x="0.0" y="0.0"/>
<celldesigner:boxSize width="18.0" height="12.0"/>
<celldesigner:singleLine width="1.0"/>
<celldesigner:paint color="ffffff" scheme="Color"/>
</celldesigner:briefView>
<celldesigner:info state="empty" angle="-1.57"/>
</celldesigner:speciesAlias>
<celldesigner:speciesAlias id="sa13" species="i43" compartmentAlias="ca3">
<celldesigner:activity>inactive</celldesigner:activity>
<celldesigner:bounds x="640.0" y="3210.0" w="60.0" h="40.0"/>
<celldesigner:font size="12"/>
<celldesigner:view state="usual"/>
<celldesigner:usualView>
<celldesigner:innerPosition x="70.0" y="60.0"/>
<celldesigner:boxSize width="60.0" height="40.0"/>
<celldesigner:singleLine width="1.0"/>
<celldesigner:paint color="ffffedc1" scheme="Color"/>
</celldesigner:usualView>
<celldesigner:briefView>
<celldesigner:innerPosition x="0.0" y="0.0"/>
<celldesigner:boxSize width="18.0" height="12.0"/>
<celldesigner:singleLine width="1.0"/>
<celldesigner:paint color="ffffff" scheme="Color"/>
</celldesigner:briefView>
<celldesigner:info state="empty" angle="-1.57"/>
</celldesigner:speciesAlias>
<celldesigner:speciesAlias id="sa14" species="i378" compartmentAlias="ca7">
<celldesigner:activity>inactive</celldesigner:activity>
<celldesigner:bounds x="780.0" y="1730.0" w="60.0" h="40.0"/>
<celldesigner:font size="12"/>
<celldesigner:view state="usual"/>
<celldesigner:usualView>
<celldesigner:innerPosition x="250.0" y="210.0"/>
<celldesigner:boxSize width="60.0" height="40.0"/>
<celldesigner:singleLine width="1.0"/>
<celldesigner:paint color="ffffedc1" scheme="Color"/>
</celldesigner:usualView>
<celldesigner:briefView>
<celldesigner:innerPosition x="0.0" y="0.0"/>
<celldesigner:boxSize width="18.0" height="12.0"/>
<celldesigner:singleLine width="1.0"/>
<celldesigner:paint color="ffffff" scheme="Color"/>
</celldesigner:briefView>
<celldesigner:info state="empty" angle="-1.57"/>
</celldesigner:speciesAlias>
<celldesigner:speciesAlias id="sa15" species="i169" compartmentAlias="ca7">
<celldesigner:activity>inactive</celldesigner:activity>
<celldesigner:bounds x="700.0" y="1730.0" w="60.0" h="40.0"/>
<celldesigner:font size="12"/>
<celldesigner:view state="usual"/>
<celldesigner:usualView>
<celldesigner:innerPosition x="170.0" y="210.0"/>
<celldesigner:boxSize width="60.0" height="40.0"/>
<celldesigner:singleLine width="1.0"/>
<celldesigner:paint color="ffffedc1" scheme="Color"/>
</celldesigner:usualView>
<celldesigner:briefView>
<celldesigner:innerPosition x="0.0" y="0.0"/>
<celldesigner:boxSize width="18.0" height="12.0"/>
<celldesigner:singleLine width="1.0"/>
<celldesigner:paint color="ffffff" scheme="Color"/>
</celldesigner:briefView>
<celldesigner:info state="empty" angle="-1.57"/>
</celldesigner:speciesAlias>
<celldesigner:speciesAlias id="sa16" species="i96" compartmentAlias="ca7">
<celldesigner:activity>inactive</celldesigner:activity>
<celldesigner:bounds x="620.0" y="1730.0" w="60.0" h="40.0"/>
<celldesigner:font size="12"/>
<celldesigner:view state="usual"/>
<celldesigner:usualView>
<celldesigner:innerPosition x="90.0" y="210.0"/>
<celldesigner:boxSize width="60.0" height="40.0"/>
<celldesigner:singleLine width="1.0"/>
<celldesigner:paint color="ffffedc1" scheme="Color"/>
</celldesigner:usualView>
<celldesigner:briefView>
<celldesigner:innerPosition x="0.0" y="0.0"/>
<celldesigner:boxSize width="18.0" height="12.0"/>
<celldesigner:singleLine width="1.0"/>
<celldesigner:paint color="ffffff" scheme="Color"/>
</celldesigner:briefView>
<celldesigner:info state="empty" angle="-1.57"/>
</celldesigner:speciesAlias>
<celldesigner:speciesAlias id="sa17" species="i271" compartmentAlias="ca4">
<celldesigner:activity>inactive</celldesigner:activity>
<celldesigner:bounds x="1880.0" y="1610.0" w="60.0" h="40.0"/>
<celldesigner:font size="12"/>
<celldesigner:view state="usual"/>
<celldesigner:usualView>
<celldesigner:innerPosition x="90.0" y="212.5"/>
<celldesigner:boxSize width="60.0" height="40.0"/>
<celldesigner:singleLine width="1.0"/>
<celldesigner:paint color="ffffedc1" scheme="Color"/>
</celldesigner:usualView>
<celldesigner:briefView>
<celldesigner:innerPosition x="0.0" y="0.0"/>
<celldesigner:boxSize width="18.0" height="12.0"/>
<celldesigner:singleLine width="1.0"/>
<celldesigner:paint color="ffffff" scheme="Color"/>
</celldesigner:briefView>
<celldesigner:info state="empty" angle="-1.57"/>
</celldesigner:speciesAlias>
<celldesigner:speciesAlias id="sa18" species="i164" compartmentAlias="ca4">
<celldesigner:activity>inactive</celldesigner:activity>
<celldesigner:bounds x="1880.0" y="1490.0" w="60.0" h="40.0"/>
<celldesigner:font size="12"/>
<celldesigner:view state="usual"/>
<celldesigner:usualView>
<celldesigner:innerPosition x="90.0" y="92.5"/>
<celldesigner:boxSize width="60.0" height="40.0"/>
<celldesigner:singleLine width="1.0"/>
<celldesigner:paint color="ffffedc1" scheme="Color"/>
</celldesigner:usualView>
<celldesigner:briefView>
<celldesigner:innerPosition x="0.0" y="0.0"/>
<celldesigner:boxSize width="18.0" height="12.0"/>
<celldesigner:singleLine width="1.0"/>
<celldesigner:paint color="ffffff" scheme="Color"/>
</celldesigner:briefView>
<celldesigner:info state="empty" angle="-1.57"/>
</celldesigner:speciesAlias>
<celldesigner:speciesAlias id="sa19" species="i163" compartmentAlias="ca4">
<celldesigner:activity>inactive</celldesigner:activity>
<celldesigner:bounds x="1880.0" y="1550.0" w="60.0" h="40.0"/>
<celldesigner:font size="12"/>
<celldesigner:view state="usual"/>
<celldesigner:usualView>
<celldesigner:innerPosition x="90.0" y="152.5"/>
<celldesigner:boxSize width="60.0" height="40.0"/>
<celldesigner:singleLine width="1.0"/>
<celldesigner:paint color="ffffedc1" scheme="Color"/>
</celldesigner:usualView>
<celldesigner:briefView>
<celldesigner:innerPosition x="0.0" y="0.0"/>
<celldesigner:boxSize width="18.0" height="12.0"/>
<celldesigner:singleLine width="1.0"/>
<celldesigner:paint color="ffffff" scheme="Color"/>
</celldesigner:briefView>
<celldesigner:info state="empty" angle="-1.57"/>
</celldesigner:speciesAlias>
<celldesigner:speciesAlias id="sa20" species="i129" compartmentAlias="ca4">
<celldesigner:activity>inactive</celldesigner:activity>
<celldesigner:bounds x="1810.0" y="1570.0" w="60.0" h="40.0"/>
<celldesigner:font size="12"/>
<celldesigner:view state="usual"/>
<celldesigner:usualView>
<celldesigner:innerPosition x="20.0" y="172.5"/>
<celldesigner:boxSize width="60.0" height="40.0"/>
<celldesigner:singleLine width="1.0"/>
<celldesigner:paint color="ffffedc1" scheme="Color"/>
</celldesigner:usualView>
<celldesigner:briefView>
<celldesigner:innerPosition x="0.0" y="0.0"/>
<celldesigner:boxSize width="18.0" height="12.0"/>
<celldesigner:singleLine width="1.0"/>
<celldesigner:paint color="ffffff" scheme="Color"/>
</celldesigner:briefView>
<celldesigner:info state="empty" angle="-1.57"/>
</celldesigner:speciesAlias>
<celldesigner:speciesAlias id="sa22" species="i90" compartmentAlias="ca4">
<celldesigner:activity>inactive</celldesigner:activity>
<celldesigner:bounds x="1810.0" y="1510.0" w="60.0" h="40.0"/>
<celldesigner:font size="12"/>
<celldesigner:view state="usual"/>
<celldesigner:usualView>
<celldesigner:innerPosition x="20.0" y="112.5"/>
<celldesigner:boxSize width="60.0" height="40.0"/>
<celldesigner:singleLine width="1.0"/>
<celldesigner:paint color="ffffedc1" scheme="Color"/>
</celldesigner:usualView>
<celldesigner:briefView>
<celldesigner:innerPosition x="0.0" y="0.0"/>
<celldesigner:boxSize width="18.0" height="12.0"/>
<celldesigner:singleLine width="1.0"/>
<celldesigner:paint color="ffffff" scheme="Color"/>
</celldesigner:briefView>
<celldesigner:info state="empty" angle="-1.57"/>
</celldesigner:speciesAlias>
<celldesigner:speciesAlias id="sa23" species="i362" compartmentAlias="ca1">
<celldesigner:activity>inactive</celldesigner:activity>
<celldesigner:bounds x="1100.0" y="150.0" w="60.0" h="40.0"/>
<celldesigner:font size="12"/>
<celldesigner:view state="usual"/>
<celldesigner:usualView>
<celldesigner:innerPosition x="710.0" y="100.0"/>
<celldesigner:boxSize width="60.0" height="40.0"/>
<celldesigner:singleLine width="1.0"/>
<celldesigner:paint color="ffffedc1" scheme="Color"/>
</celldesigner:usualView>
<celldesigner:briefView>
<celldesigner:innerPosition x="0.0" y="0.0"/>
<celldesigner:boxSize width="18.0" height="12.0"/>
<celldesigner:singleLine width="1.0"/>
<celldesigner:paint color="ffffff" scheme="Color"/>
</celldesigner:briefView>
<celldesigner:info state="empty" angle="-1.57"/>
</celldesigner:speciesAlias>
<celldesigner:speciesAlias id="sa24" species="i354" compartmentAlias="ca1">
<celldesigner:activity>inactive</celldesigner:activity>
<celldesigner:bounds x="1020.0" y="150.0" w="60.0" h="40.0"/>
<celldesigner:font size="12"/>
<celldesigner:view state="usual"/>
<celldesigner:usualView>
<celldesigner:innerPosition x="630.0" y="100.0"/>
<celldesigner:boxSize width="60.0" height="40.0"/>
<celldesigner:singleLine width="1.0"/>
<celldesigner:paint color="ffffedc1" scheme="Color"/>
</celldesigner:usualView>
<celldesigner:briefView>
<celldesigner:innerPosition x="0.0" y="0.0"/>
<celldesigner:boxSize width="18.0" height="12.0"/>
<celldesigner:singleLine width="1.0"/>
<celldesigner:paint color="ffffff" scheme="Color"/>
</celldesigner:briefView>
<celldesigner:info state="empty" angle="-1.57"/>
</celldesigner:speciesAlias>
<celldesigner:speciesAlias id="sa25" species="i351" compartmentAlias="ca1">
<celldesigner:activity>inactive</celldesigner:activity>
<celldesigner:bounds x="860.0" y="150.0" w="60.0" h="40.0"/>
<celldesigner:font size="12"/>
<celldesigner:view state="usual"/>
<celldesigner:usualView>
<celldesigner:innerPosition x="470.0" y="100.0"/>
<celldesigner:boxSize width="60.0" height="40.0"/>
<celldesigner:singleLine width="1.0"/>
<celldesigner:paint color="ffffedc1" scheme="Color"/>
</celldesigner:usualView>
<celldesigner:briefView>
<celldesigner:innerPosition x="0.0" y="0.0"/>
<celldesigner:boxSize width="18.0" height="12.0"/>
<celldesigner:singleLine width="1.0"/>
<celldesigner:paint color="ffffff" scheme="Color"/>
</celldesigner:briefView>
<celldesigner:info state="empty" angle="-1.57"/>
</celldesigner:speciesAlias>
<celldesigner:speciesAlias id="sa26" species="i340" compartmentAlias="ca1">
<celldesigner:activity>inactive</celldesigner:activity>
<celldesigner:bounds x="1070.0" y="100.0" w="60.0" h="40.0"/>
<celldesigner:font size="12"/>
<celldesigner:view state="usual"/>
<celldesigner:usualView>
<celldesigner:innerPosition x="680.0" y="50.0"/>
<celldesigner:boxSize width="60.0" height="40.0"/>
<celldesigner:singleLine width="1.0"/>
<celldesigner:paint color="ffffedc1" scheme="Color"/>
</celldesigner:usualView>
<celldesigner:briefView>
<celldesigner:innerPosition x="0.0" y="0.0"/>
<celldesigner:boxSize width="18.0" height="12.0"/>
<celldesigner:singleLine width="1.0"/>
<celldesigner:paint color="ffffff" scheme="Color"/>
</celldesigner:briefView>
<celldesigner:info state="empty" angle="-1.57"/>
</celldesigner:speciesAlias>
<celldesigner:speciesAlias id="sa27" species="i334" compartmentAlias="ca1">
<celldesigner:activity>inactive</celldesigner:activity>
<celldesigner:bounds x="940.0" y="150.0" w="60.0" h="40.0"/>
<celldesigner:font size="12"/>
<celldesigner:view state="usual"/>
<celldesigner:usualView>
<celldesigner:innerPosition x="550.0" y="100.0"/>
<celldesigner:boxSize width="60.0" height="40.0"/>
<celldesigner:singleLine width="1.0"/>
<celldesigner:paint color="ffffedc1" scheme="Color"/>
</celldesigner:usualView>
<celldesigner:briefView>
<celldesigner:innerPosition x="0.0" y="0.0"/>
<celldesigner:boxSize width="18.0" height="12.0"/>
<celldesigner:singleLine width="1.0"/>
<celldesigner:paint color="ffffff" scheme="Color"/>
</celldesigner:briefView>
<celldesigner:info state="empty" angle="-1.57"/>
</celldesigner:speciesAlias>
<celldesigner:speciesAlias id="sa28" species="i287" compartmentAlias="ca1">
<celldesigner:activity>inactive</celldesigner:activity>
<celldesigner:bounds x="780.0" y="150.0" w="60.0" h="40.0"/>
<celldesigner:font size="12"/>
<celldesigner:view state="usual"/>
<celldesigner:usualView>
<celldesigner:innerPosition x="390.0" y="100.0"/>
<celldesigner:boxSize width="60.0" height="40.0"/>
<celldesigner:singleLine width="1.0"/>
<celldesigner:paint color="ffffedc1" scheme="Color"/>
</celldesigner:usualView>
<celldesigner:briefView>
<celldesigner:innerPosition x="0.0" y="0.0"/>
<celldesigner:boxSize width="18.0" height="12.0"/>
<celldesigner:singleLine width="1.0"/>
<celldesigner:paint color="ffffff" scheme="Color"/>
</celldesigner:briefView>
<celldesigner:info state="empty" angle="-1.57"/>
</celldesigner:speciesAlias>
<celldesigner:speciesAlias id="sa29" species="i160" compartmentAlias="ca1">
<celldesigner:activity>inactive</celldesigner:activity>
<celldesigner:bounds x="840.0" y="100.0" w="60.0" h="40.0"/>
<celldesigner:font size="12"/>
<celldesigner:view state="usual"/>
<celldesigner:usualView>
<celldesigner:innerPosition x="450.0" y="50.0"/>
<celldesigner:boxSize width="60.0" height="40.0"/>
<celldesigner:singleLine width="1.0"/>
<celldesigner:paint color="ffffedc1" scheme="Color"/>
</celldesigner:usualView>
<celldesigner:briefView>
<celldesigner:innerPosition x="0.0" y="0.0"/>
<celldesigner:boxSize width="18.0" height="12.0"/>
<celldesigner:singleLine width="1.0"/>
<celldesigner:paint color="ffffff" scheme="Color"/>
</celldesigner:briefView>
<celldesigner:info state="empty" angle="-1.57"/>
</celldesigner:speciesAlias>
<celldesigner:speciesAlias id="sa30" species="i158" compartmentAlias="ca1">
<celldesigner:activity>inactive</celldesigner:activity>
<celldesigner:bounds x="1180.0" y="150.0" w="60.0" h="40.0"/>
<celldesigner:font size="12"/>
<celldesigner:view state="usual"/>
<celldesigner:usualView>
<celldesigner:innerPosition x="790.0" y="100.0"/>
<celldesigner:boxSize width="60.0" height="40.0"/>
<celldesigner:singleLine width="1.0"/>
<celldesigner:paint color="ffffedc1" scheme="Color"/>
</celldesigner:usualView>
<celldesigner:briefView>
<celldesigner:innerPosition x="0.0" y="0.0"/>
<celldesigner:boxSize width="18.0" height="12.0"/>
<celldesigner:singleLine width="1.0"/>
<celldesigner:paint color="ffffff" scheme="Color"/>
</celldesigner:briefView>
<celldesigner:info state="empty" angle="-1.57"/>
</celldesigner:speciesAlias>
<celldesigner:speciesAlias id="sa31" species="i128" compartmentAlias="ca1">
<celldesigner:activity>inactive</celldesigner:activity>
<celldesigner:bounds x="1230.0" y="100.0" w="60.0" h="40.0"/>
<celldesigner:font size="12"/>
<celldesigner:view state="usual"/>
<celldesigner:usualView>
<celldesigner:innerPosition x="840.0" y="50.0"/>
<celldesigner:boxSize width="60.0" height="40.0"/>
<celldesigner:singleLine width="1.0"/>
<celldesigner:paint color="ffffedc1" scheme="Color"/>
</celldesigner:usualView>
<celldesigner:briefView>
<celldesigner:innerPosition x="0.0" y="0.0"/>
<celldesigner:boxSize width="18.0" height="12.0"/>
<celldesigner:singleLine width="1.0"/>
<celldesigner:paint color="ffffff" scheme="Color"/>
</celldesigner:briefView>
<celldesigner:info state="empty" angle="-1.57"/>
</celldesigner:speciesAlias>
<celldesigner:speciesAlias id="sa32" species="s6" compartmentAlias="ca1">
<celldesigner:activity>inactive</celldesigner:activity>
<celldesigner:bounds x="1150.0" y="100.0" w="80.0" h="40.0"/>
<celldesigner:font size="12"/>
<celldesigner:view state="usual"/>
<celldesigner:usualView>
<celldesigner:innerPosition x="760.0" y="50.0"/>
<celldesigner:boxSize width="80.0" height="40.0"/>
<celldesigner:singleLine width="1.0"/>
<celldesigner:paint color="c86baed6" scheme="Color"/>
</celldesigner:usualView>
<celldesigner:briefView>
<celldesigner:innerPosition x="0.0" y="0.0"/>
<celldesigner:boxSize width="18.0" height="12.0"/>
<celldesigner:singleLine width="1.0"/>
<celldesigner:paint color="ffffff" scheme="Color"/>
</celldesigner:briefView>
<celldesigner:info state="empty" angle="-1.57"/>
</celldesigner:speciesAlias>
<celldesigner:speciesAlias id="sa33" species="i88" compartmentAlias="ca1">
<celldesigner:activity>inactive</celldesigner:activity>
<celldesigner:bounds x="990.0" y="100.0" w="60.0" h="40.0"/>
<celldesigner:font size="12"/>
<celldesigner:view state="usual"/>
<celldesigner:usualView>
<celldesigner:innerPosition x="600.0" y="50.0"/>
<celldesigner:boxSize width="60.0" height="40.0"/>
<celldesigner:singleLine width="1.0"/>
<celldesigner:paint color="ffffedc1" scheme="Color"/>
</celldesigner:usualView>
<celldesigner:briefView>
<celldesigner:innerPosition x="0.0" y="0.0"/>
<celldesigner:boxSize width="18.0" height="12.0"/>
<celldesigner:singleLine width="1.0"/>
<celldesigner:paint color="ffffff" scheme="Color"/>
</celldesigner:briefView>
<celldesigner:info state="empty" angle="-1.57"/>
</celldesigner:speciesAlias>
<celldesigner:speciesAlias id="sa34" species="i87" compartmentAlias="ca1">
<celldesigner:activity>inactive</celldesigner:activity>
<celldesigner:bounds x="910.0" y="100.0" w="60.0" h="40.0"/>
<celldesigner:font size="12"/>
<celldesigner:view state="usual"/>
<celldesigner:usualView>
<celldesigner:innerPosition x="520.0" y="50.0"/>
<celldesigner:boxSize width="60.0" height="40.0"/>
<celldesigner:singleLine width="1.0"/>
<celldesigner:paint color="ffffedc1" scheme="Color"/>
</celldesigner:usualView>
<celldesigner:briefView>
<celldesigner:innerPosition x="0.0" y="0.0"/>
<celldesigner:boxSize width="18.0" height="12.0"/>
<celldesigner:singleLine width="1.0"/>
<celldesigner:paint color="ffffff" scheme="Color"/>
</celldesigner:briefView>
<celldesigner:info state="empty" angle="-1.57"/>
</celldesigner:speciesAlias>
<celldesigner:speciesAlias id="sa36" species="i338" compartmentAlias="ca2">
<celldesigner:activity>inactive</celldesigner:activity>
<celldesigner:bounds x="1080.0" y="510.0" w="60.0" h="40.0"/>
<celldesigner:font size="12"/>
<celldesigner:view state="usual"/>
<celldesigner:usualView>
<celldesigner:innerPosition x="690.0" y="180.0"/>
<celldesigner:boxSize width="60.0" height="40.0"/>
<celldesigner:singleLine width="1.0"/>
<celldesigner:paint color="ffffedc1" scheme="Color"/>
</celldesigner:usualView>
<celldesigner:briefView>
<celldesigner:innerPosition x="0.0" y="0.0"/>
<celldesigner:boxSize width="18.0" height="12.0"/>
<celldesigner:singleLine width="1.0"/>
<celldesigner:paint color="ffffff" scheme="Color"/>
</celldesigner:briefView>
<celldesigner:info state="empty" angle="-1.57"/>
</celldesigner:speciesAlias>
<celldesigner:speciesAlias id="sa38" species="i316" compartmentAlias="ca2">
<celldesigner:activity>inactive</celldesigner:activity>
<celldesigner:bounds x="1060.0" y="560.0" w="60.0" h="40.0"/>
<celldesigner:font size="12"/>
<celldesigner:view state="usual"/>
<celldesigner:usualView>
<celldesigner:innerPosition x="670.0" y="230.0"/>
<celldesigner:boxSize width="60.0" height="40.0"/>
<celldesigner:singleLine width="1.0"/>
<celldesigner:paint color="ffffedc1" scheme="Color"/>
</celldesigner:usualView>
<celldesigner:briefView>
<celldesigner:innerPosition x="0.0" y="0.0"/>
<celldesigner:boxSize width="18.0" height="12.0"/>
<celldesigner:singleLine width="1.0"/>
<celldesigner:paint color="ffffff" scheme="Color"/>
</celldesigner:briefView>
<celldesigner:info state="empty" angle="-1.57"/>
</celldesigner:speciesAlias>
<celldesigner:speciesAlias id="sa39" species="i315" complexSpeciesAlias="csa1">
<celldesigner:activity>inactive</celldesigner:activity>
<celldesigner:bounds x="830.0" y="500.0" w="60.0" h="40.0"/>
<celldesigner:font size="12"/>
<celldesigner:view state="usual"/>
<celldesigner:usualView>
<celldesigner:innerPosition x="10.0" y="10.0"/>
<celldesigner:boxSize width="60.0" height="40.0"/>
<celldesigner:singleLine width="1.0"/>
<celldesigner:paint color="ffffedc1" scheme="Color"/>
</celldesigner:usualView>
<celldesigner:briefView>
<celldesigner:innerPosition x="0.0" y="0.0"/>
<celldesigner:boxSize width="18.0" height="12.0"/>
<celldesigner:singleLine width="1.0"/>
<celldesigner:paint color="ffffff" scheme="Color"/>
</celldesigner:briefView>
<celldesigner:info state="empty" angle="-1.57"/>
</celldesigner:speciesAlias>
<celldesigner:speciesAlias id="sa40" species="i308" complexSpeciesAlias="csa4">
<celldesigner:activity>inactive</celldesigner:activity>
<celldesigner:bounds x="910.0" y="690.0" w="60.0" h="40.0"/>
<celldesigner:font size="12"/>
<celldesigner:view state="usual"/>
<celldesigner:usualView>
<celldesigner:innerPosition x="10.0" y="55.0"/>
<celldesigner:boxSize width="60.0" height="40.0"/>
<celldesigner:singleLine width="1.0"/>
<celldesigner:paint color="ffffedc1" scheme="Color"/>
</celldesigner:usualView>
<celldesigner:briefView>
<celldesigner:innerPosition x="0.0" y="0.0"/>
<celldesigner:boxSize width="18.0" height="12.0"/>
<celldesigner:singleLine width="1.0"/>
<celldesigner:paint color="ffffff" scheme="Color"/>
</celldesigner:briefView>
<celldesigner:info state="empty" angle="-1.57"/>
</celldesigner:speciesAlias>
<celldesigner:speciesAlias id="sa41" species="i263" complexSpeciesAlias="csa1">
<celldesigner:activity>inactive</celldesigner:activity>
<celldesigner:bounds x="970.0" y="500.0" w="60.0" h="40.0"/>
<celldesigner:font size="12"/>
<celldesigner:view state="usual"/>
<celldesigner:usualView>
<celldesigner:innerPosition x="150.0" y="10.0"/>
<celldesigner:boxSize width="60.0" height="40.0"/>
<celldesigner:singleLine width="1.0"/>
<celldesigner:paint color="ffffedc1" scheme="Color"/>
</celldesigner:usualView>
<celldesigner:briefView>
<celldesigner:innerPosition x="0.0" y="0.0"/>
<celldesigner:boxSize width="18.0" height="12.0"/>
<celldesigner:singleLine width="1.0"/>
<celldesigner:paint color="ffffff" scheme="Color"/>
</celldesigner:briefView>
<celldesigner:info state="empty" angle="-1.57"/>
</celldesigner:speciesAlias>
<celldesigner:speciesAlias id="sa42" species="i262" complexSpeciesAlias="csa1">
<celldesigner:activity>inactive</celldesigner:activity>
<celldesigner:bounds x="900.0" y="500.0" w="60.0" h="40.0"/>
<celldesigner:font size="12"/>
<celldesigner:view state="usual"/>
<celldesigner:usualView>
<celldesigner:innerPosition x="80.0" y="10.0"/>
<celldesigner:boxSize width="60.0" height="40.0"/>
<celldesigner:singleLine width="1.0"/>
<celldesigner:paint color="ffffedc1" scheme="Color"/>
</celldesigner:usualView>
<celldesigner:briefView>
<celldesigner:innerPosition x="0.0" y="0.0"/>
<celldesigner:boxSize width="18.0" height="12.0"/>
<celldesigner:singleLine width="1.0"/>
<celldesigner:paint color="ffffff" scheme="Color"/>
</celldesigner:briefView>
<celldesigner:info state="empty" angle="-1.57"/>
</celldesigner:speciesAlias>
<celldesigner:speciesAlias id="sa43" species="i236" compartmentAlias="ca2">
<celldesigner:activity>inactive</celldesigner:activity>
<celldesigner:bounds x="1220.0" y="560.0" w="60.0" h="40.0"/>
<celldesigner:font size="12"/>
<celldesigner:view state="usual"/>
<celldesigner:usualView>
<celldesigner:innerPosition x="830.0" y="230.0"/>
<celldesigner:boxSize width="60.0" height="40.0"/>
<celldesigner:singleLine width="1.0"/>
<celldesigner:paint color="ffffedc1" scheme="Color"/>
</celldesigner:usualView>
<celldesigner:briefView>
<celldesigner:innerPosition x="0.0" y="0.0"/>
<celldesigner:boxSize width="18.0" height="12.0"/>
<celldesigner:singleLine width="1.0"/>
<celldesigner:paint color="ffffff" scheme="Color"/>
</celldesigner:briefView>
<celldesigner:info state="empty" angle="-1.57"/>
</celldesigner:speciesAlias>
<celldesigner:speciesAlias id="sa44" species="i219" complexSpeciesAlias="csa4">
<celldesigner:activity>inactive</celldesigner:activity>
<celldesigner:bounds x="910.0" y="645.0" w="60.0" h="40.0"/>
<celldesigner:font size="12"/>
<celldesigner:view state="usual"/>
<celldesigner:usualView>
<celldesigner:innerPosition x="10.0" y="10.0"/>
<celldesigner:boxSize width="60.0" height="40.0"/>
<celldesigner:singleLine width="1.0"/>
<celldesigner:paint color="ffffedc1" scheme="Color"/>
</celldesigner:usualView>
<celldesigner:briefView>
<celldesigner:innerPosition x="0.0" y="0.0"/>
<celldesigner:boxSize width="18.0" height="12.0"/>
<celldesigner:singleLine width="1.0"/>
<celldesigner:paint color="ffffff" scheme="Color"/>
</celldesigner:briefView>
<celldesigner:info state="empty" angle="-1.57"/>
</celldesigner:speciesAlias>
<celldesigner:speciesAlias id="sa45" species="i201" complexSpeciesAlias="csa1">
<celldesigner:activity>inactive</celldesigner:activity>
<celldesigner:bounds x="870.0" y="550.0" w="60.0" h="40.0"/>
<celldesigner:font size="12"/>
<celldesigner:view state="usual"/>
<celldesigner:usualView>
<celldesigner:innerPosition x="50.0" y="60.0"/>
<celldesigner:boxSize width="60.0" height="40.0"/>
<celldesigner:singleLine width="1.0"/>
<celldesigner:paint color="ffffedc1" scheme="Color"/>
</celldesigner:usualView>
<celldesigner:briefView>
<celldesigner:innerPosition x="0.0" y="0.0"/>
<celldesigner:boxSize width="18.0" height="12.0"/>
<celldesigner:singleLine width="1.0"/>
<celldesigner:paint color="ffffff" scheme="Color"/>
</celldesigner:briefView>
<celldesigner:info state="empty" angle="-1.57"/>
</celldesigner:speciesAlias>
<celldesigner:speciesAlias id="sa46" species="i188" complexSpeciesAlias="csa2">
<celldesigner:activity>inactive</celldesigner:activity>
<celldesigner:bounds x="830.0" y="640.0" w="60.0" h="40.0"/>
<celldesigner:font size="12"/>
<celldesigner:view state="usual"/>
<celldesigner:usualView>
<celldesigner:innerPosition x="10.0" y="15.0"/>
<celldesigner:boxSize width="60.0" height="40.0"/>
<celldesigner:singleLine width="1.0"/>
<celldesigner:paint color="ffffedc1" scheme="Color"/>
</celldesigner:usualView>
<celldesigner:briefView>
<celldesigner:innerPosition x="0.0" y="0.0"/>
<celldesigner:boxSize width="18.0" height="12.0"/>
<celldesigner:singleLine width="1.0"/>
<celldesigner:paint color="ffffff" scheme="Color"/>
</celldesigner:briefView>
<celldesigner:info state="empty" angle="-1.57"/>
</celldesigner:speciesAlias>
<celldesigner:speciesAlias id="sa47" species="i181" compartmentAlias="ca2">
<celldesigner:activity>inactive</celldesigner:activity>
<celldesigner:bounds x="1240.0" y="510.0" w="60.0" h="40.0"/>
<celldesigner:font size="12"/>
<celldesigner:view state="usual"/>
<celldesigner:usualView>
<celldesigner:innerPosition x="850.0" y="180.0"/>
<celldesigner:boxSize width="60.0" height="40.0"/>
<celldesigner:singleLine width="1.0"/>
<celldesigner:paint color="ffffedc1" scheme="Color"/>
</celldesigner:usualView>
<celldesigner:briefView>
<celldesigner:innerPosition x="0.0" y="0.0"/>
<celldesigner:boxSize width="18.0" height="12.0"/>
<celldesigner:singleLine width="1.0"/>
<celldesigner:paint color="ffffff" scheme="Color"/>
</celldesigner:briefView>
<celldesigner:info state="empty" angle="-1.57"/>
</celldesigner:speciesAlias>
<celldesigner:speciesAlias id="sa48" species="i177" complexSpeciesAlias="csa4">
<celldesigner:activity>inactive</celldesigner:activity>
<celldesigner:bounds x="980.0" y="690.0" w="60.0" h="40.0"/>
<celldesigner:font size="12"/>
<celldesigner:view state="usual"/>
<celldesigner:usualView>
<celldesigner:innerPosition x="80.0" y="55.0"/>
<celldesigner:boxSize width="60.0" height="40.0"/>
<celldesigner:singleLine width="1.0"/>
<celldesigner:paint color="ffffedc1" scheme="Color"/>
</celldesigner:usualView>
<celldesigner:briefView>
<celldesigner:innerPosition x="0.0" y="0.0"/>
<celldesigner:boxSize width="18.0" height="12.0"/>
<celldesigner:singleLine width="1.0"/>
<celldesigner:paint color="ffffff" scheme="Color"/>
</celldesigner:briefView>
<celldesigner:info state="empty" angle="-1.57"/>
</celldesigner:speciesAlias>
<celldesigner:speciesAlias id="sa49" species="i155" compartmentAlias="ca2">
<celldesigner:activity>inactive</celldesigner:activity>
<celldesigner:bounds x="1140.0" y="560.0" w="60.0" h="40.0"/>
<celldesigner:font size="12"/>
<celldesigner:view state="usual"/>
<celldesigner:usualView>
<celldesigner:innerPosition x="750.0" y="230.0"/>
<celldesigner:boxSize width="60.0" height="40.0"/>
<celldesigner:singleLine width="1.0"/>
<celldesigner:paint color="ffffedc1" scheme="Color"/>
</celldesigner:usualView>
<celldesigner:briefView>
<celldesigner:innerPosition x="0.0" y="0.0"/>
<celldesigner:boxSize width="18.0" height="12.0"/>
<celldesigner:singleLine width="1.0"/>
<celldesigner:paint color="ffffff" scheme="Color"/>
</celldesigner:briefView>
<celldesigner:info state="empty" angle="-1.57"/>
</celldesigner:speciesAlias>
<celldesigner:speciesAlias id="sa50" species="i148" compartmentAlias="ca2">
<celldesigner:activity>inactive</celldesigner:activity>
<celldesigner:bounds x="1160.0" y="510.0" w="60.0" h="40.0"/>
<celldesigner:font size="12"/>
<celldesigner:view state="usual"/>
<celldesigner:usualView>
<celldesigner:innerPosition x="770.0" y="180.0"/>
<celldesigner:boxSize width="60.0" height="40.0"/>
<celldesigner:singleLine width="1.0"/>
<celldesigner:paint color="ffffedc1" scheme="Color"/>
</celldesigner:usualView>
<celldesigner:briefView>
<celldesigner:innerPosition x="0.0" y="0.0"/>
<celldesigner:boxSize width="18.0" height="12.0"/>
<celldesigner:singleLine width="1.0"/>
<celldesigner:paint color="ffffff" scheme="Color"/>
</celldesigner:briefView>
<celldesigner:info state="empty" angle="-1.57"/>
</celldesigner:speciesAlias>
<celldesigner:speciesAlias id="sa51" species="i52" complexSpeciesAlias="csa1">
<celldesigner:activity>inactive</celldesigner:activity>
<celldesigner:bounds x="940.0" y="550.0" w="60.0" h="40.0"/>
<celldesigner:font size="12"/>
<celldesigner:view state="usual"/>
<celldesigner:usualView>
<celldesigner:innerPosition x="120.0" y="60.0"/>
<celldesigner:boxSize width="60.0" height="40.0"/>
<celldesigner:singleLine width="1.0"/>
<celldesigner:paint color="ffffedc1" scheme="Color"/>
</celldesigner:usualView>
<celldesigner:briefView>
<celldesigner:innerPosition x="0.0" y="0.0"/>
<celldesigner:boxSize width="18.0" height="12.0"/>
<celldesigner:singleLine width="1.0"/>
<celldesigner:paint color="ffffff" scheme="Color"/>
</celldesigner:briefView>
<celldesigner:info state="empty" angle="-1.57"/>
</celldesigner:speciesAlias>
<celldesigner:speciesAlias id="sa52" species="i9" complexSpeciesAlias="csa4">
<celldesigner:activity>inactive</celldesigner:activity>
<celldesigner:bounds x="980.0" y="645.0" w="60.0" h="40.0"/>
<celldesigner:font size="12"/>
<celldesigner:view state="usual"/>
<celldesigner:usualView>
<celldesigner:innerPosition x="80.0" y="10.0"/>
<celldesigner:boxSize width="60.0" height="40.0"/>
<celldesigner:singleLine width="1.0"/>
<celldesigner:paint color="ffffe3c1" scheme="Color"/>
</celldesigner:usualView>
<celldesigner:briefView>
<celldesigner:innerPosition x="0.0" y="0.0"/>
<celldesigner:boxSize width="18.0" height="12.0"/>
<celldesigner:singleLine width="1.0"/>
<celldesigner:paint color="ffffff" scheme="Color"/>
</celldesigner:briefView>
<celldesigner:info state="empty" angle="-1.57"/>
</celldesigner:speciesAlias>
<celldesigner:speciesAlias id="sa53" species="i1385" compartmentAlias="ca2">
<celldesigner:activity>inactive</celldesigner:activity>
<celldesigner:bounds x="2460.0" y="470.0" w="60.0" h="40.0"/>
<celldesigner:font size="12"/>
<celldesigner:view state="usual"/>
<celldesigner:usualView>
<celldesigner:innerPosition x="2070.0" y="140.0"/>
<celldesigner:boxSize width="60.0" height="40.0"/>
<celldesigner:singleLine width="1.0"/>
<celldesigner:paint color="ffffedc1" scheme="Color"/>
</celldesigner:usualView>
<celldesigner:briefView>
<celldesigner:innerPosition x="0.0" y="0.0"/>
<celldesigner:boxSize width="18.0" height="12.0"/>
<celldesigner:singleLine width="1.0"/>
<celldesigner:paint color="ffffff" scheme="Color"/>
</celldesigner:briefView>
<celldesigner:info state="empty" angle="-1.57"/>
</celldesigner:speciesAlias>
<celldesigner:speciesAlias id="sa54" species="s379" compartmentAlias="ca2">
<celldesigner:activity>inactive</celldesigner:activity>
<celldesigner:bounds x="2190.0" y="370.0" w="60.0" h="40.0"/>
<celldesigner:font size="12"/>
<celldesigner:view state="usual"/>
<celldesigner:usualView>
<celldesigner:innerPosition x="1800.0" y="40.0"/>
<celldesigner:boxSize width="60.0" height="40.0"/>
<celldesigner:singleLine width="1.0"/>
<celldesigner:paint color="ffffedc1" scheme="Color"/>
</celldesigner:usualView>
<celldesigner:briefView>
<celldesigner:innerPosition x="0.0" y="0.0"/>
<celldesigner:boxSize width="18.0" height="12.0"/>
<celldesigner:singleLine width="1.0"/>
<celldesigner:paint color="ffffff" scheme="Color"/>
</celldesigner:briefView>
<celldesigner:info state="empty" angle="-1.57"/>
</celldesigner:speciesAlias>
<celldesigner:speciesAlias id="sa55" species="i1360" compartmentAlias="ca2">
<celldesigner:activity>inactive</celldesigner:activity>
<celldesigner:bounds x="2280.0" y="370.0" w="60.0" h="40.0"/>
<celldesigner:font size="12"/>
<celldesigner:view state="usual"/>
<celldesigner:usualView>
<celldesigner:innerPosition x="1890.0" y="40.0"/>
<celldesigner:boxSize width="60.0" height="40.0"/>
<celldesigner:singleLine width="1.0"/>
<celldesigner:paint color="ffffedc1" scheme="Color"/>
</celldesigner:usualView>
<celldesigner:briefView>
<celldesigner:innerPosition x="0.0" y="0.0"/>
<celldesigner:boxSize width="18.0" height="12.0"/>
<celldesigner:singleLine width="1.0"/>
<celldesigner:paint color="ffffff" scheme="Color"/>
</celldesigner:briefView>
<celldesigner:info state="empty" angle="-1.57"/>
</celldesigner:speciesAlias>
<celldesigner:speciesAlias id="sa56" species="s380" compartmentAlias="ca2">
<celldesigner:activity>inactive</celldesigner:activity>
<celldesigner:bounds x="2640.0" y="570.0" w="60.0" h="40.0"/>
<celldesigner:font size="12"/>
<celldesigner:view state="usual"/>
<celldesigner:usualView>
<celldesigner:innerPosition x="2250.0" y="240.0"/>
<celldesigner:boxSize width="60.0" height="40.0"/>
<celldesigner:singleLine width="1.0"/>
<celldesigner:paint color="ffffedc1" scheme="Color"/>
</celldesigner:usualView>
<celldesigner:briefView>
<celldesigner:innerPosition x="0.0" y="0.0"/>
<celldesigner:boxSize width="18.0" height="12.0"/>
<celldesigner:singleLine width="1.0"/>
<celldesigner:paint color="ffffff" scheme="Color"/>
</celldesigner:briefView>
<celldesigner:info state="empty" angle="-1.57"/>
</celldesigner:speciesAlias>
<celldesigner:speciesAlias id="sa57" species="i1357" compartmentAlias="ca2">
<celldesigner:activity>inactive</celldesigner:activity>
<celldesigner:bounds x="2550.0" y="470.0" w="60.0" h="40.0"/>
<celldesigner:font size="12"/>
<celldesigner:view state="usual"/>
<celldesigner:usualView>
<celldesigner:innerPosition x="2160.0" y="140.0"/>
<celldesigner:boxSize width="60.0" height="40.0"/>
<celldesigner:singleLine width="1.0"/>
<celldesigner:paint color="ffffedc1" scheme="Color"/>
</celldesigner:usualView>
<celldesigner:briefView>
<celldesigner:innerPosition x="0.0" y="0.0"/>
<celldesigner:boxSize width="18.0" height="12.0"/>
<celldesigner:singleLine width="1.0"/>
<celldesigner:paint color="ffffff" scheme="Color"/>
</celldesigner:briefView>
<celldesigner:info state="empty" angle="-1.57"/>
</celldesigner:speciesAlias>
<celldesigner:speciesAlias id="sa58" species="s395" compartmentAlias="ca2">
<celldesigner:activity>inactive</celldesigner:activity>
<celldesigner:bounds x="2730.0" y="570.0" w="60.0" h="40.0"/>
<celldesigner:font size="12"/>
<celldesigner:view state="usual"/>
<celldesigner:usualView>
<celldesigner:innerPosition x="2340.0" y="240.0"/>
<celldesigner:boxSize width="60.0" height="40.0"/>
<celldesigner:singleLine width="1.0"/>
<celldesigner:paint color="ffffedc1" scheme="Color"/>
</celldesigner:usualView>
<celldesigner:briefView>
<celldesigner:innerPosition x="0.0" y="0.0"/>
<celldesigner:boxSize width="18.0" height="12.0"/>
<celldesigner:singleLine width="1.0"/>
<celldesigner:paint color="ffffff" scheme="Color"/>
</celldesigner:briefView>
<celldesigner:info state="empty" angle="-1.57"/>
</celldesigner:speciesAlias>
<celldesigner:speciesAlias id="sa59" species="s396" compartmentAlias="ca2">
<celldesigner:activity>inactive</celldesigner:activity>
<celldesigner:bounds x="2820.0" y="570.0" w="60.0" h="40.0"/>
<celldesigner:font size="12"/>
<celldesigner:view state="usual"/>
<celldesigner:usualView>
<celldesigner:innerPosition x="2430.0" y="240.0"/>
<celldesigner:boxSize width="60.0" height="40.0"/>
<celldesigner:singleLine width="1.0"/>
<celldesigner:paint color="ffffedc1" scheme="Color"/>
</celldesigner:usualView>
<celldesigner:briefView>
<celldesigner:innerPosition x="0.0" y="0.0"/>
<celldesigner:boxSize width="18.0" height="12.0"/>
<celldesigner:singleLine width="1.0"/>
<celldesigner:paint color="ffffff" scheme="Color"/>
</celldesigner:briefView>
<celldesigner:info state="empty" angle="-1.57"/>
</celldesigner:speciesAlias>
<celldesigner:speciesAlias id="sa60" species="s391" compartmentAlias="ca2">
<celldesigner:activity>inactive</celldesigner:activity>
<celldesigner:bounds x="2010.0" y="370.0" w="60.0" h="40.0"/>
<celldesigner:font size="12"/>
<celldesigner:view state="usual"/>
<celldesigner:usualView>
<celldesigner:innerPosition x="1620.0" y="40.0"/>
<celldesigner:boxSize width="60.0" height="40.0"/>
<celldesigner:singleLine width="1.0"/>
<celldesigner:paint color="ffffedc1" scheme="Color"/>
</celldesigner:usualView>
<celldesigner:briefView>
<celldesigner:innerPosition x="0.0" y="0.0"/>
<celldesigner:boxSize width="18.0" height="12.0"/>
<celldesigner:singleLine width="1.0"/>
<celldesigner:paint color="ffffff" scheme="Color"/>
</celldesigner:briefView>
<celldesigner:info state="empty" angle="-1.57"/>
</celldesigner:speciesAlias>
<celldesigner:speciesAlias id="sa61" species="s381" compartmentAlias="ca2">
<celldesigner:activity>inactive</celldesigner:activity>
<celldesigner:bounds x="2420.0" y="420.0" w="60.0" h="40.0"/>
<celldesigner:font size="12"/>
<celldesigner:view state="usual"/>
<celldesigner:usualView>
<celldesigner:innerPosition x="2030.0" y="90.0"/>
<celldesigner:boxSize width="60.0" height="40.0"/>
<celldesigner:singleLine width="1.0"/>
<celldesigner:paint color="ffffedc1" scheme="Color"/>
</celldesigner:usualView>
<celldesigner:briefView>
<celldesigner:innerPosition x="0.0" y="0.0"/>
<celldesigner:boxSize width="18.0" height="12.0"/>
<celldesigner:singleLine width="1.0"/>
<celldesigner:paint color="ffffff" scheme="Color"/>
</celldesigner:briefView>
<celldesigner:info state="empty" angle="-1.57"/>
</celldesigner:speciesAlias>
<celldesigner:speciesAlias id="sa62" species="s397" compartmentAlias="ca2">
<celldesigner:activity>inactive</celldesigner:activity>
<celldesigner:bounds x="2550.0" y="570.0" w="60.0" h="40.0"/>
<celldesigner:font size="12"/>
<celldesigner:view state="usual"/>
<celldesigner:usualView>
<celldesigner:innerPosition x="2160.0" y="240.0"/>
<celldesigner:boxSize width="60.0" height="40.0"/>
<celldesigner:singleLine width="1.0"/>
<celldesigner:paint color="ffffedc1" scheme="Color"/>
</celldesigner:usualView>
<celldesigner:briefView>
<celldesigner:innerPosition x="0.0" y="0.0"/>
<celldesigner:boxSize width="18.0" height="12.0"/>
<celldesigner:singleLine width="1.0"/>
<celldesigner:paint color="ffffff" scheme="Color"/>
</celldesigner:briefView>
<celldesigner:info state="empty" angle="-1.57"/>
</celldesigner:speciesAlias>
<celldesigner:speciesAlias id="sa63" species="s398" compartmentAlias="ca2">
<celldesigner:activity>inactive</celldesigner:activity>
<celldesigner:bounds x="2060.0" y="620.0" w="60.0" h="40.0"/>
<celldesigner:font size="12"/>
<celldesigner:view state="usual"/>
<celldesigner:usualView>
<celldesigner:innerPosition x="1670.0" y="290.0"/>
<celldesigner:boxSize width="60.0" height="40.0"/>
<celldesigner:singleLine width="1.0"/>
<celldesigner:paint color="ffffedc1" scheme="Color"/>
</celldesigner:usualView>
<celldesigner:briefView>
<celldesigner:innerPosition x="0.0" y="0.0"/>
<celldesigner:boxSize width="18.0" height="12.0"/>
<celldesigner:singleLine width="1.0"/>
<celldesigner:paint color="ffffff" scheme="Color"/>
</celldesigner:briefView>
<celldesigner:info state="empty" angle="-1.57"/>
</celldesigner:speciesAlias>
<celldesigner:speciesAlias id="sa64" species="s399" compartmentAlias="ca2">
<celldesigner:activity>inactive</celldesigner:activity>
<celldesigner:bounds x="2240.0" y="420.0" w="60.0" h="40.0"/>
<celldesigner:font size="12"/>
<celldesigner:view state="usual"/>
<celldesigner:usualView>
<celldesigner:innerPosition x="1850.0" y="90.0"/>
<celldesigner:boxSize width="60.0" height="40.0"/>
<celldesigner:singleLine width="1.0"/>
<celldesigner:paint color="ffffedc1" scheme="Color"/>
</celldesigner:usualView>
<celldesigner:briefView>
<celldesigner:innerPosition x="0.0" y="0.0"/>
<celldesigner:boxSize width="18.0" height="12.0"/>
<celldesigner:singleLine width="1.0"/>
<celldesigner:paint color="ffffff" scheme="Color"/>
</celldesigner:briefView>
<celldesigner:info state="empty" angle="-1.57"/>
</celldesigner:speciesAlias>
<celldesigner:speciesAlias id="sa65" species="s382" compartmentAlias="ca2">
<celldesigner:activity>inactive</celldesigner:activity>
<celldesigner:bounds x="2370.0" y="370.0" w="60.0" h="40.0"/>
<celldesigner:font size="12"/>
<celldesigner:view state="usual"/>
<celldesigner:usualView>
<celldesigner:innerPosition x="1980.0" y="40.0"/>
<celldesigner:boxSize width="60.0" height="40.0"/>
<celldesigner:singleLine width="1.0"/>
<celldesigner:paint color="ffffedc1" scheme="Color"/>
</celldesigner:usualView>
<celldesigner:briefView>
<celldesigner:innerPosition x="0.0" y="0.0"/>
<celldesigner:boxSize width="18.0" height="12.0"/>
<celldesigner:singleLine width="1.0"/>
<celldesigner:paint color="ffffff" scheme="Color"/>
</celldesigner:briefView>
<celldesigner:info state="empty" angle="-1.57"/>
</celldesigner:speciesAlias>
<celldesigner:speciesAlias id="sa66" species="s383" compartmentAlias="ca2">
<celldesigner:activity>inactive</celldesigner:activity>
<celldesigner:bounds x="2280.0" y="470.0" w="60.0" h="40.0"/>
<celldesigner:font size="12"/>
<celldesigner:view state="usual"/>
<celldesigner:usualView>
<celldesigner:innerPosition x="1890.0" y="140.0"/>
<celldesigner:boxSize width="60.0" height="40.0"/>
<celldesigner:singleLine width="1.0"/>
<celldesigner:paint color="ffffedc1" scheme="Color"/>
</celldesigner:usualView>
<celldesigner:briefView>
<celldesigner:innerPosition x="0.0" y="0.0"/>
<celldesigner:boxSize width="18.0" height="12.0"/>
<celldesigner:singleLine width="1.0"/>
<celldesigner:paint color="ffffff" scheme="Color"/>
</celldesigner:briefView>
<celldesigner:info state="empty" angle="-1.57"/>
</celldesigner:speciesAlias>
<celldesigner:speciesAlias id="sa67" species="s384" compartmentAlias="ca2">
<celldesigner:activity>inactive</celldesigner:activity>
<celldesigner:bounds x="2510.0" y="420.0" w="60.0" h="40.0"/>
<celldesigner:font size="12"/>
<celldesigner:view state="usual"/>
<celldesigner:usualView>
<celldesigner:innerPosition x="2120.0" y="90.0"/>
<celldesigner:boxSize width="60.0" height="40.0"/>
<celldesigner:singleLine width="1.0"/>
<celldesigner:paint color="ffffedc1" scheme="Color"/>
</celldesigner:usualView>
<celldesigner:briefView>
<celldesigner:innerPosition x="0.0" y="0.0"/>
<celldesigner:boxSize width="18.0" height="12.0"/>
<celldesigner:singleLine width="1.0"/>
<celldesigner:paint color="ffffff" scheme="Color"/>
</celldesigner:briefView>
<celldesigner:info state="empty" angle="-1.57"/>
</celldesigner:speciesAlias>
<celldesigner:speciesAlias id="sa68" species="s392" compartmentAlias="ca2">
<celldesigner:activity>inactive</celldesigner:activity>
<celldesigner:bounds x="2600.0" y="520.0" w="60.0" h="40.0"/>
<celldesigner:font size="12"/>
<celldesigner:view state="usual"/>
<celldesigner:usualView>
<celldesigner:innerPosition x="2210.0" y="190.0"/>
<celldesigner:boxSize width="60.0" height="40.0"/>
<celldesigner:singleLine width="1.0"/>
<celldesigner:paint color="ffffedc1" scheme="Color"/>
</celldesigner:usualView>
<celldesigner:briefView>
<celldesigner:innerPosition x="0.0" y="0.0"/>
<celldesigner:boxSize width="18.0" height="12.0"/>
<celldesigner:singleLine width="1.0"/>
<celldesigner:paint color="ffffff" scheme="Color"/>
</celldesigner:briefView>
<celldesigner:info state="empty" angle="-1.57"/>
</celldesigner:speciesAlias>
<celldesigner:speciesAlias id="sa69" species="s385" compartmentAlias="ca2">
<celldesigner:activity>inactive</celldesigner:activity>
<celldesigner:bounds x="2690.0" y="520.0" w="60.0" h="40.0"/>
<celldesigner:font size="12"/>
<celldesigner:view state="usual"/>
<celldesigner:usualView>
<celldesigner:innerPosition x="2300.0" y="190.0"/>
<celldesigner:boxSize width="60.0" height="40.0"/>
<celldesigner:singleLine width="1.0"/>
<celldesigner:paint color="ffffedc1" scheme="Color"/>
</celldesigner:usualView>
<celldesigner:briefView>
<celldesigner:innerPosition x="0.0" y="0.0"/>
<celldesigner:boxSize width="18.0" height="12.0"/>
<celldesigner:singleLine width="1.0"/>
<celldesigner:paint color="ffffff" scheme="Color"/>
</celldesigner:briefView>
<celldesigner:info state="empty" angle="-1.57"/>
</celldesigner:speciesAlias>
<celldesigner:speciesAlias id="sa70" species="s400" compartmentAlias="ca2">
<celldesigner:activity>inactive</celldesigner:activity>
<celldesigner:bounds x="2330.0" y="420.0" w="60.0" h="40.0"/>
<celldesigner:font size="12"/>
<celldesigner:view state="usual"/>
<celldesigner:usualView>
<celldesigner:innerPosition x="1940.0" y="90.0"/>
<celldesigner:boxSize width="60.0" height="40.0"/>
<celldesigner:singleLine width="1.0"/>
<celldesigner:paint color="ffffedc1" scheme="Color"/>
</celldesigner:usualView>
<celldesigner:briefView>
<celldesigner:innerPosition x="0.0" y="0.0"/>
<celldesigner:boxSize width="18.0" height="12.0"/>
<celldesigner:singleLine width="1.0"/>
<celldesigner:paint color="ffffff" scheme="Color"/>
</celldesigner:briefView>
<celldesigner:info state="empty" angle="-1.57"/>
</celldesigner:speciesAlias>
<celldesigner:speciesAlias id="sa71" species="s401" compartmentAlias="ca2">
<celldesigner:activity>inactive</celldesigner:activity>
<celldesigner:bounds x="2150.0" y="520.0" w="60.0" h="40.0"/>
<celldesigner:font size="12"/>
<celldesigner:view state="usual"/>
<celldesigner:usualView>
<celldesigner:innerPosition x="1760.0" y="190.0"/>
<celldesigner:boxSize width="60.0" height="40.0"/>
<celldesigner:singleLine width="1.0"/>
<celldesigner:paint color="ffffedc1" scheme="Color"/>
</celldesigner:usualView>
<celldesigner:briefView>
<celldesigner:innerPosition x="0.0" y="0.0"/>
<celldesigner:boxSize width="18.0" height="12.0"/>
<celldesigner:singleLine width="1.0"/>
<celldesigner:paint color="ffffff" scheme="Color"/>
</celldesigner:briefView>
<celldesigner:info state="empty" angle="-1.57"/>
</celldesigner:speciesAlias>
<celldesigner:speciesAlias id="sa72" species="s402" compartmentAlias="ca2">
<celldesigner:activity>inactive</celldesigner:activity>
<celldesigner:bounds x="2820.0" y="370.0" w="60.0" h="40.0"/>
<celldesigner:font size="12"/>
<celldesigner:view state="usual"/>
<celldesigner:usualView>
<celldesigner:innerPosition x="2430.0" y="40.0"/>
<celldesigner:boxSize width="60.0" height="40.0"/>
<celldesigner:singleLine width="1.0"/>
<celldesigner:paint color="ffffedc1" scheme="Color"/>
</celldesigner:usualView>
<celldesigner:briefView>
<celldesigner:innerPosition x="0.0" y="0.0"/>
<celldesigner:boxSize width="18.0" height="12.0"/>
<celldesigner:singleLine width="1.0"/>
<celldesigner:paint color="ffffff" scheme="Color"/>
</celldesigner:briefView>
<celldesigner:info state="empty" angle="-1.57"/>
</celldesigner:speciesAlias>
<celldesigner:speciesAlias id="sa73" species="s386" compartmentAlias="ca2">
<celldesigner:activity>inactive</celldesigner:activity>
<celldesigner:bounds x="2690.0" y="620.0" w="60.0" h="40.0"/>
<celldesigner:font size="12"/>
<celldesigner:view state="usual"/>
<celldesigner:usualView>
<celldesigner:innerPosition x="2300.0" y="290.0"/>
<celldesigner:boxSize width="60.0" height="40.0"/>
<celldesigner:singleLine width="1.0"/>
<celldesigner:paint color="ffffedc1" scheme="Color"/>
</celldesigner:usualView>
<celldesigner:briefView>
<celldesigner:innerPosition x="0.0" y="0.0"/>
<celldesigner:boxSize width="18.0" height="12.0"/>
<celldesigner:singleLine width="1.0"/>
<celldesigner:paint color="ffffff" scheme="Color"/>
</celldesigner:briefView>
<celldesigner:info state="empty" angle="-1.57"/>
</celldesigner:speciesAlias>
<celldesigner:speciesAlias id="sa74" species="i1366" compartmentAlias="ca2">
<celldesigner:activity>inactive</celldesigner:activity>
<celldesigner:bounds x="2190.0" y="570.0" w="60.0" h="40.0"/>
<celldesigner:font size="12"/>
<celldesigner:view state="usual"/>
<celldesigner:usualView>
<celldesigner:innerPosition x="1800.0" y="240.0"/>
<celldesigner:boxSize width="60.0" height="40.0"/>
<celldesigner:singleLine width="1.0"/>
<celldesigner:paint color="ffffedc1" scheme="Color"/>
</celldesigner:usualView>
<celldesigner:briefView>
<celldesigner:innerPosition x="0.0" y="0.0"/>
<celldesigner:boxSize width="18.0" height="12.0"/>
<celldesigner:singleLine width="1.0"/>
<celldesigner:paint color="ffffff" scheme="Color"/>
</celldesigner:briefView>
<celldesigner:info state="empty" angle="-1.57"/>
</celldesigner:speciesAlias>
<celldesigner:speciesAlias id="sa75" species="i1349" compartmentAlias="ca2">
<celldesigner:activity>inactive</celldesigner:activity>
<celldesigner:bounds x="2370.0" y="470.0" w="60.0" h="40.0"/>
<celldesigner:font size="12"/>
<celldesigner:view state="usual"/>
<celldesigner:usualView>
<celldesigner:innerPosition x="1980.0" y="140.0"/>
<celldesigner:boxSize width="60.0" height="40.0"/>
<celldesigner:singleLine width="1.0"/>
<celldesigner:paint color="ffffedc1" scheme="Color"/>
</celldesigner:usualView>
<celldesigner:briefView>
<celldesigner:innerPosition x="0.0" y="0.0"/>
<celldesigner:boxSize width="18.0" height="12.0"/>
<celldesigner:singleLine width="1.0"/>
<celldesigner:paint color="ffffff" scheme="Color"/>
</celldesigner:briefView>
<celldesigner:info state="empty" angle="-1.57"/>
</celldesigner:speciesAlias>
<celldesigner:speciesAlias id="sa76" species="i1324" compartmentAlias="ca2">
<celldesigner:activity>inactive</celldesigner:activity>
<celldesigner:bounds x="2060.0" y="420.0" w="60.0" h="40.0"/>
<celldesigner:font size="12"/>
<celldesigner:view state="usual"/>
<celldesigner:usualView>
<celldesigner:innerPosition x="1670.0" y="90.0"/>
<celldesigner:boxSize width="60.0" height="40.0"/>
<celldesigner:singleLine width="1.0"/>
<celldesigner:paint color="ffffedc1" scheme="Color"/>
</celldesigner:usualView>
<celldesigner:briefView>
<celldesigner:innerPosition x="0.0" y="0.0"/>
<celldesigner:boxSize width="18.0" height="12.0"/>
<celldesigner:singleLine width="1.0"/>
<celldesigner:paint color="ffffff" scheme="Color"/>
</celldesigner:briefView>
<celldesigner:info state="empty" angle="-1.57"/>
</celldesigner:speciesAlias>
<celldesigner:speciesAlias id="sa77" species="i1302" compartmentAlias="ca2">
<celldesigner:activity>inactive</celldesigner:activity>
<celldesigner:bounds x="2330.0" y="620.0" w="60.0" h="40.0"/>
<celldesigner:font size="12"/>
<celldesigner:view state="usual"/>
<celldesigner:usualView>
<celldesigner:innerPosition x="1940.0" y="290.0"/>
<celldesigner:boxSize width="60.0" height="40.0"/>
<celldesigner:singleLine width="1.0"/>
<celldesigner:paint color="ffffedc1" scheme="Color"/>
</celldesigner:usualView>
<celldesigner:briefView>
<celldesigner:innerPosition x="0.0" y="0.0"/>
<celldesigner:boxSize width="18.0" height="12.0"/>
<celldesigner:singleLine width="1.0"/>
<celldesigner:paint color="ffffff" scheme="Color"/>
</celldesigner:briefView>
<celldesigner:info state="empty" angle="-1.57"/>
</celldesigner:speciesAlias>
<celldesigner:speciesAlias id="sa78" species="s393" compartmentAlias="ca2">
<celldesigner:activity>inactive</celldesigner:activity>
<celldesigner:bounds x="2460.0" y="370.0" w="60.0" h="40.0"/>
<celldesigner:font size="12"/>
<celldesigner:view state="usual"/>
<celldesigner:usualView>
<celldesigner:innerPosition x="2070.0" y="40.0"/>
<celldesigner:boxSize width="60.0" height="40.0"/>
<celldesigner:singleLine width="1.0"/>
<celldesigner:paint color="ffffedc1" scheme="Color"/>
</celldesigner:usualView>
<celldesigner:briefView>
<celldesigner:innerPosition x="0.0" y="0.0"/>
<celldesigner:boxSize width="18.0" height="12.0"/>
<celldesigner:singleLine width="1.0"/>
<celldesigner:paint color="ffffff" scheme="Color"/>
</celldesigner:briefView>
<celldesigner:info state="empty" angle="-1.57"/>
</celldesigner:speciesAlias>
<celldesigner:speciesAlias id="sa79" species="s387" compartmentAlias="ca2">
<celldesigner:activity>inactive</celldesigner:activity>
<celldesigner:bounds x="2150.0" y="620.0" w="60.0" h="40.0"/>
<celldesigner:font size="12"/>
<celldesigner:view state="usual"/>
<celldesigner:usualView>
<celldesigner:innerPosition x="1760.0" y="290.0"/>
<celldesigner:boxSize width="60.0" height="40.0"/>
<celldesigner:singleLine width="1.0"/>
<celldesigner:paint color="ffffedc1" scheme="Color"/>
</celldesigner:usualView>
<celldesigner:briefView>
<celldesigner:innerPosition x="0.0" y="0.0"/>
<celldesigner:boxSize width="18.0" height="12.0"/>
<celldesigner:singleLine width="1.0"/>
<celldesigner:paint color="ffffff" scheme="Color"/>
</celldesigner:briefView>
<celldesigner:info state="empty" angle="-1.57"/>
</celldesigner:speciesAlias>
<celldesigner:speciesAlias id="sa80" species="s403" compartmentAlias="ca2">
<celldesigner:activity>inactive</celldesigner:activity>
<celldesigner:bounds x="2240.0" y="520.0" w="60.0" h="40.0"/>
<celldesigner:font size="12"/>
<celldesigner:view state="usual"/>
<celldesigner:usualView>
<celldesigner:innerPosition x="1850.0" y="190.0"/>
<celldesigner:boxSize width="60.0" height="40.0"/>
<celldesigner:singleLine width="1.0"/>
<celldesigner:paint color="ffffedc1" scheme="Color"/>
</celldesigner:usualView>
<celldesigner:briefView>
<celldesigner:innerPosition x="0.0" y="0.0"/>
<celldesigner:boxSize width="18.0" height="12.0"/>
<celldesigner:singleLine width="1.0"/>
<celldesigner:paint color="ffffff" scheme="Color"/>
</celldesigner:briefView>
<celldesigner:info state="empty" angle="-1.57"/>
</celldesigner:speciesAlias>
<celldesigner:speciesAlias id="sa81" species="s404" compartmentAlias="ca2">
<celldesigner:activity>inactive</celldesigner:activity>
<celldesigner:bounds x="2280.0" y="570.0" w="60.0" h="40.0"/>
<celldesigner:font size="12"/>
<celldesigner:view state="usual"/>
<celldesigner:usualView>
<celldesigner:innerPosition x="1890.0" y="240.0"/>
<celldesigner:boxSize width="60.0" height="40.0"/>
<celldesigner:singleLine width="1.0"/>
<celldesigner:paint color="ffffedc1" scheme="Color"/>
</celldesigner:usualView>
<celldesigner:briefView>
<celldesigner:innerPosition x="0.0" y="0.0"/>
<celldesigner:boxSize width="18.0" height="12.0"/>
<celldesigner:singleLine width="1.0"/>
<celldesigner:paint color="ffffff" scheme="Color"/>
</celldesigner:briefView>
<celldesigner:info state="empty" angle="-1.57"/>
</celldesigner:speciesAlias>
<celldesigner:speciesAlias id="sa82" species="s405" compartmentAlias="ca2">
<celldesigner:activity>inactive</celldesigner:activity>
<celldesigner:bounds x="2600.0" y="620.0" w="60.0" h="40.0"/>
<celldesigner:font size="12"/>
<celldesigner:view state="usual"/>
<celldesigner:usualView>
<celldesigner:innerPosition x="2210.0" y="290.0"/>
<celldesigner:boxSize width="60.0" height="40.0"/>
<celldesigner:singleLine width="1.0"/>
<celldesigner:paint color="ffffedc1" scheme="Color"/>
</celldesigner:usualView>
<celldesigner:briefView>
<celldesigner:innerPosition x="0.0" y="0.0"/>
<celldesigner:boxSize width="18.0" height="12.0"/>
<celldesigner:singleLine width="1.0"/>
<celldesigner:paint color="ffffff" scheme="Color"/>
</celldesigner:briefView>
<celldesigner:info state="empty" angle="-1.57"/>
</celldesigner:speciesAlias>
<celldesigner:speciesAlias id="sa83" species="s388" compartmentAlias="ca2">
<celldesigner:activity>inactive</celldesigner:activity>
<celldesigner:bounds x="2370.0" y="570.0" w="60.0" h="40.0"/>
<celldesigner:font size="12"/>
<celldesigner:view state="usual"/>
<celldesigner:usualView>
<celldesigner:innerPosition x="1980.0" y="240.0"/>
<celldesigner:boxSize width="60.0" height="40.0"/>
<celldesigner:singleLine width="1.0"/>
<celldesigner:paint color="ffffedc1" scheme="Color"/>
</celldesigner:usualView>
<celldesigner:briefView>
<celldesigner:innerPosition x="0.0" y="0.0"/>
<celldesigner:boxSize width="18.0" height="12.0"/>
<celldesigner:singleLine width="1.0"/>
<celldesigner:paint color="ffffff" scheme="Color"/>
</celldesigner:briefView>
<celldesigner:info state="empty" angle="-1.57"/>
</celldesigner:speciesAlias>
<celldesigner:speciesAlias id="sa84" species="i1257" compartmentAlias="ca2">
<celldesigner:activity>inactive</celldesigner:activity>
<celldesigner:bounds x="2190.0" y="470.0" w="60.0" h="40.0"/>
<celldesigner:font size="12"/>
<celldesigner:view state="usual"/>
<celldesigner:usualView>
<celldesigner:innerPosition x="1800.0" y="140.0"/>
<celldesigner:boxSize width="60.0" height="40.0"/>
<celldesigner:singleLine width="1.0"/>
<celldesigner:paint color="ffffedc1" scheme="Color"/>
</celldesigner:usualView>
<celldesigner:briefView>
<celldesigner:innerPosition x="0.0" y="0.0"/>
<celldesigner:boxSize width="18.0" height="12.0"/>
<celldesigner:singleLine width="1.0"/>
<celldesigner:paint color="ffffff" scheme="Color"/>
</celldesigner:briefView>
<celldesigner:info state="empty" angle="-1.57"/>
</celldesigner:speciesAlias>
<celldesigner:speciesAlias id="sa85" species="s394" compartmentAlias="ca2">
<celldesigner:activity>inactive</celldesigner:activity>
<celldesigner:bounds x="2780.0" y="420.0" w="60.0" h="40.0"/>
<celldesigner:font size="12"/>
<celldesigner:view state="usual"/>
<celldesigner:usualView>
<celldesigner:innerPosition x="2390.0" y="90.0"/>
<celldesigner:boxSize width="60.0" height="40.0"/>
<celldesigner:singleLine width="1.0"/>
<celldesigner:paint color="ffffedc1" scheme="Color"/>
</celldesigner:usualView>
<celldesigner:briefView>
<celldesigner:innerPosition x="0.0" y="0.0"/>
<celldesigner:boxSize width="18.0" height="12.0"/>
<celldesigner:singleLine width="1.0"/>
<celldesigner:paint color="ffffff" scheme="Color"/>
</celldesigner:briefView>
<celldesigner:info state="empty" angle="-1.57"/>
</celldesigner:speciesAlias>
<celldesigner:speciesAlias id="sa86" species="s389" compartmentAlias="ca2">
<celldesigner:activity>inactive</celldesigner:activity>
<celldesigner:bounds x="2420.0" y="620.0" w="60.0" h="40.0"/>
<celldesigner:font size="12"/>
<celldesigner:view state="usual"/>
<celldesigner:usualView>
<celldesigner:innerPosition x="2030.0" y="290.0"/>
<celldesigner:boxSize width="60.0" height="40.0"/>
<celldesigner:singleLine width="1.0"/>
<celldesigner:paint color="ffffedc1" scheme="Color"/>
</celldesigner:usualView>
<celldesigner:briefView>
<celldesigner:innerPosition x="0.0" y="0.0"/>
<celldesigner:boxSize width="18.0" height="12.0"/>
<celldesigner:singleLine width="1.0"/>
<celldesigner:paint color="ffffff" scheme="Color"/>
</celldesigner:briefView>
<celldesigner:info state="empty" angle="-1.57"/>
</celldesigner:speciesAlias>
<celldesigner:speciesAlias id="sa87" species="s406" compartmentAlias="ca2">
<celldesigner:activity>inactive</celldesigner:activity>
<celldesigner:bounds x="2240.0" y="620.0" w="60.0" h="40.0"/>
<celldesigner:font size="12"/>
<celldesigner:view state="usual"/>
<celldesigner:usualView>
<celldesigner:innerPosition x="1850.0" y="290.0"/>
<celldesigner:boxSize width="60.0" height="40.0"/>
<celldesigner:singleLine width="1.0"/>
<celldesigner:paint color="ffffedc1" scheme="Color"/>
</celldesigner:usualView>
<celldesigner:briefView>
<celldesigner:innerPosition x="0.0" y="0.0"/>
<celldesigner:boxSize width="18.0" height="12.0"/>
<celldesigner:singleLine width="1.0"/>
<celldesigner:paint color="ffffff" scheme="Color"/>
</celldesigner:briefView>
<celldesigner:info state="empty" angle="-1.57"/>
</celldesigner:speciesAlias>
<celldesigner:speciesAlias id="sa88" species="s407" compartmentAlias="ca2">
<celldesigner:activity>inactive</celldesigner:activity>
<celldesigner:bounds x="2100.0" y="470.0" w="60.0" h="40.0"/>
<celldesigner:font size="12"/>
<celldesigner:view state="usual"/>
<celldesigner:usualView>
<celldesigner:innerPosition x="1710.0" y="140.0"/>
<celldesigner:boxSize width="60.0" height="40.0"/>
<celldesigner:singleLine width="1.0"/>
<celldesigner:paint color="ffffedc1" scheme="Color"/>
</celldesigner:usualView>
<celldesigner:briefView>
<celldesigner:innerPosition x="0.0" y="0.0"/>
<celldesigner:boxSize width="18.0" height="12.0"/>
<celldesigner:singleLine width="1.0"/>
<celldesigner:paint color="ffffff" scheme="Color"/>
</celldesigner:briefView>
<celldesigner:info state="empty" angle="-1.57"/>
</celldesigner:speciesAlias>
<celldesigner:speciesAlias id="sa89" species="s408" compartmentAlias="ca2">
<celldesigner:activity>inactive</celldesigner:activity>
<celldesigner:bounds x="2420.0" y="520.0" w="60.0" h="40.0"/>
<celldesigner:font size="12"/>
<celldesigner:view state="usual"/>
<celldesigner:usualView>
<celldesigner:innerPosition x="2030.0" y="190.0"/>
<celldesigner:boxSize width="60.0" height="40.0"/>
<celldesigner:singleLine width="1.0"/>
<celldesigner:paint color="ffffedc1" scheme="Color"/>
</celldesigner:usualView>
<celldesigner:briefView>
<celldesigner:innerPosition x="0.0" y="0.0"/>
<celldesigner:boxSize width="18.0" height="12.0"/>
<celldesigner:singleLine width="1.0"/>
<celldesigner:paint color="ffffff" scheme="Color"/>
</celldesigner:briefView>
<celldesigner:info state="empty" angle="-1.57"/>
</celldesigner:speciesAlias>
<celldesigner:speciesAlias id="sa90" species="s390" compartmentAlias="ca2">
<celldesigner:activity>inactive</celldesigner:activity>
<celldesigner:bounds x="2780.0" y="620.0" w="60.0" h="40.0"/>
<celldesigner:font size="12"/>
<celldesigner:view state="usual"/>
<celldesigner:usualView>
<celldesigner:innerPosition x="2390.0" y="290.0"/>
<celldesigner:boxSize width="60.0" height="40.0"/>
<celldesigner:singleLine width="1.0"/>
<celldesigner:paint color="ffffedc1" scheme="Color"/>
</celldesigner:usualView>
<celldesigner:briefView>
<celldesigner:innerPosition x="0.0" y="0.0"/>
<celldesigner:boxSize width="18.0" height="12.0"/>
<celldesigner:singleLine width="1.0"/>
<celldesigner:paint color="ffffff" scheme="Color"/>
</celldesigner:briefView>
<celldesigner:info state="empty" angle="-1.57"/>
</celldesigner:speciesAlias>
<celldesigner:speciesAlias id="sa92" species="i1369" complexSpeciesAlias="csa6">
<celldesigner:activity>inactive</celldesigner:activity>
<celldesigner:bounds x="2680.0" y="3055.0" w="60.0" h="40.0"/>
<celldesigner:font size="12"/>
<celldesigner:view state="usual"/>
<celldesigner:usualView>
<celldesigner:innerPosition x="150.0" y="10.0"/>
<celldesigner:boxSize width="60.0" height="40.0"/>
<celldesigner:singleLine width="1.0"/>
<celldesigner:paint color="ffffedc1" scheme="Color"/>
</celldesigner:usualView>
<celldesigner:briefView>
<celldesigner:innerPosition x="0.0" y="0.0"/>
<celldesigner:boxSize width="18.0" height="12.0"/>
<celldesigner:singleLine width="1.0"/>
<celldesigner:paint color="ffffff" scheme="Color"/>
</celldesigner:briefView>
<celldesigner:info state="empty" angle="-1.57"/>
</celldesigner:speciesAlias>
<celldesigner:speciesAlias id="sa93" species="i1367" complexSpeciesAlias="csa5">
<celldesigner:activity>inactive</celldesigner:activity>
<celldesigner:bounds x="1790.0" y="420.0" w="60.0" h="40.0"/>
<celldesigner:font size="12"/>
<celldesigner:view state="usual"/>
<celldesigner:usualView>
<celldesigner:innerPosition x="212.5" y="10.0"/>
<celldesigner:boxSize width="60.0" height="40.0"/>
<celldesigner:singleLine width="1.0"/>
<celldesigner:paint color="ffffedc1" scheme="Color"/>
</celldesigner:usualView>
<celldesigner:briefView>
<celldesigner:innerPosition x="0.0" y="0.0"/>
<celldesigner:boxSize width="18.0" height="12.0"/>
<celldesigner:singleLine width="1.0"/>
<celldesigner:paint color="ffffff" scheme="Color"/>
</celldesigner:briefView>
<celldesigner:info state="empty" angle="-1.57"/>
</celldesigner:speciesAlias>
<celldesigner:speciesAlias id="sa94" species="i1363">
<celldesigner:activity>inactive</celldesigner:activity>
<celldesigner:bounds x="30.0" y="1340.0" w="60.0" h="40.0"/>
<celldesigner:font size="12"/>
<celldesigner:view state="usual"/>
<celldesigner:usualView>
<celldesigner:innerPosition x="0.0" y="0.0"/>
<celldesigner:boxSize width="60.0" height="40.0"/>
<celldesigner:singleLine width="1.0"/>
<celldesigner:paint color="ffffedc1" scheme="Color"/>
</celldesigner:usualView>
<celldesigner:briefView>
<celldesigner:innerPosition x="0.0" y="0.0"/>
<celldesigner:boxSize width="18.0" height="12.0"/>
<celldesigner:singleLine width="1.0"/>
<celldesigner:paint color="ffffff" scheme="Color"/>
</celldesigner:briefView>
<celldesigner:info state="empty" angle="-1.57"/>
</celldesigner:speciesAlias>
<celldesigner:speciesAlias id="sa95" species="i1378">
<celldesigner:activity>inactive</celldesigner:activity>
<celldesigner:bounds x="0.0" y="1390.0" w="60.0" h="40.0"/>
<celldesigner:font size="12"/>
<celldesigner:view state="usual"/>
<celldesigner:usualView>
<celldesigner:innerPosition x="0.0" y="0.0"/>
<celldesigner:boxSize width="60.0" height="40.0"/>
<celldesigner:singleLine width="1.0"/>
<celldesigner:paint color="ffffedc1" scheme="Color"/>
</celldesigner:usualView>
<celldesigner:briefView>
<celldesigner:innerPosition x="0.0" y="0.0"/>
<celldesigner:boxSize width="18.0" height="12.0"/>
<celldesigner:singleLine width="1.0"/>
<celldesigner:paint color="ffffff" scheme="Color"/>
</celldesigner:briefView>
<celldesigner:info state="empty" angle="-1.57"/>
</celldesigner:speciesAlias>
<celldesigner:speciesAlias id="sa96" species="i1359">
<celldesigner:activity>inactive</celldesigner:activity>
<celldesigner:bounds x="180.0" y="1400.0" w="60.0" h="40.0"/>
<celldesigner:font size="12"/>
<celldesigner:view state="usual"/>
<celldesigner:usualView>
<celldesigner:innerPosition x="0.0" y="0.0"/>
<celldesigner:boxSize width="60.0" height="40.0"/>
<celldesigner:singleLine width="1.0"/>
<celldesigner:paint color="ffffedc1" scheme="Color"/>
</celldesigner:usualView>
<celldesigner:briefView>
<celldesigner:innerPosition x="0.0" y="0.0"/>
<celldesigner:boxSize width="18.0" height="12.0"/>
<celldesigner:singleLine width="1.0"/>
<celldesigner:paint color="ffffff" scheme="Color"/>
</celldesigner:briefView>
<celldesigner:info state="empty" angle="-1.57"/>
</celldesigner:speciesAlias>
<celldesigner:speciesAlias id="sa97" species="i1352">
<celldesigner:activity>inactive</celldesigner:activity>
<celldesigner:bounds x="270.0" y="1290.0" w="60.0" h="40.0"/>
<celldesigner:font size="12"/>
<celldesigner:view state="usual"/>
<celldesigner:usualView>
<celldesigner:innerPosition x="0.0" y="0.0"/>
<celldesigner:boxSize width="60.0" height="40.0"/>
<celldesigner:singleLine width="1.0"/>
<celldesigner:paint color="ffffedc1" scheme="Color"/>
</celldesigner:usualView>
<celldesigner:briefView>
<celldesigner:innerPosition x="0.0" y="0.0"/>
<celldesigner:boxSize width="18.0" height="12.0"/>
<celldesigner:singleLine width="1.0"/>
<celldesigner:paint color="ffffff" scheme="Color"/>
</celldesigner:briefView>
<celldesigner:info state="empty" angle="-1.57"/>
</celldesigner:speciesAlias>
<celldesigner:speciesAlias id="sa98" species="i1351" complexSpeciesAlias="csa6">
<celldesigner:activity>inactive</celldesigner:activity>
<celldesigner:bounds x="2610.0" y="3055.0" w="60.0" h="40.0"/>
<celldesigner:font size="12"/>
<celldesigner:view state="usual"/>
<celldesigner:usualView>
<celldesigner:innerPosition x="80.0" y="10.0"/>
<celldesigner:boxSize width="60.0" height="40.0"/>
<celldesigner:singleLine width="1.0"/>
<celldesigner:paint color="ffffedc1" scheme="Color"/>
</celldesigner:usualView>
<celldesigner:briefView>
<celldesigner:innerPosition x="0.0" y="0.0"/>
<celldesigner:boxSize width="18.0" height="12.0"/>
<celldesigner:singleLine width="1.0"/>
<celldesigner:paint color="ffffff" scheme="Color"/>
</celldesigner:briefView>
<celldesigner:info state="empty" angle="-1.57"/>
</celldesigner:speciesAlias>
<celldesigner:speciesAlias id="sa99" species="i1328" complexSpeciesAlias="csa5">
<celldesigner:activity>inactive</celldesigner:activity>
<celldesigner:bounds x="1650.0" y="420.0" w="60.0" h="40.0"/>
<celldesigner:font size="12"/>
<celldesigner:view state="usual"/>
<celldesigner:usualView>
<celldesigner:innerPosition x="72.5" y="10.0"/>
<celldesigner:boxSize width="60.0" height="40.0"/>
<celldesigner:singleLine width="1.0"/>
<celldesigner:paint color="ffffedc1" scheme="Color"/>
</celldesigner:usualView>
<celldesigner:briefView>
<celldesigner:innerPosition x="0.0" y="0.0"/>
<celldesigner:boxSize width="18.0" height="12.0"/>
<celldesigner:singleLine width="1.0"/>
<celldesigner:paint color="ffffff" scheme="Color"/>
</celldesigner:briefView>
<celldesigner:info state="empty" angle="-1.57"/>
</celldesigner:speciesAlias>
<celldesigner:speciesAlias id="sa100" species="i1322" complexSpeciesAlias="csa5">
<celldesigner:activity>inactive</celldesigner:activity>
<celldesigner:bounds x="1580.0" y="520.0" w="60.0" h="40.0"/>
<celldesigner:font size="12"/>
<celldesigner:view state="usual"/>
<celldesigner:usualView>
<celldesigner:innerPosition x="2.5" y="110.0"/>
<celldesigner:boxSize width="60.0" height="40.0"/>
<celldesigner:singleLine width="1.0"/>
<celldesigner:paint color="ffffedc1" scheme="Color"/>
</celldesigner:usualView>
<celldesigner:briefView>
<celldesigner:innerPosition x="0.0" y="0.0"/>
<celldesigner:boxSize width="18.0" height="12.0"/>
<celldesigner:singleLine width="1.0"/>
<celldesigner:paint color="ffffff" scheme="Color"/>
</celldesigner:briefView>
<celldesigner:info state="empty" angle="-1.57"/>
</celldesigner:speciesAlias>
<celldesigner:speciesAlias id="sa101" species="i1313">
<celldesigner:activity>inactive</celldesigner:activity>
<celldesigner:bounds x="300.0" y="1340.0" w="60.0" h="40.0"/>
<celldesigner:font size="12"/>
<celldesigner:view state="usual"/>
<celldesigner:usualView>
<celldesigner:innerPosition x="0.0" y="0.0"/>
<celldesigner:boxSize width="60.0" height="40.0"/>
<celldesigner:singleLine width="1.0"/>
<celldesigner:paint color="ffffedc1" scheme="Color"/>
</celldesigner:usualView>
<celldesigner:briefView>
<celldesigner:innerPosition x="0.0" y="0.0"/>
<celldesigner:boxSize width="18.0" height="12.0"/>
<celldesigner:singleLine width="1.0"/>
<celldesigner:paint color="ffffff" scheme="Color"/>
</celldesigner:briefView>
<celldesigner:info state="empty" angle="-1.57"/>
</celldesigner:speciesAlias>
<celldesigner:speciesAlias id="sa102" species="i1362" complexSpeciesAlias="csa6">
<celldesigner:activity>inactive</celldesigner:activity>
<celldesigner:bounds x="2540.0" y="3055.0" w="60.0" h="40.0"/>
<celldesigner:font size="12"/>
<celldesigner:view state="usual"/>
<celldesigner:usualView>
<celldesigner:innerPosition x="10.0" y="10.0"/>
<celldesigner:boxSize width="60.0" height="40.0"/>
<celldesigner:singleLine width="1.0"/>
<celldesigner:paint color="ffffedc1" scheme="Color"/>
</celldesigner:usualView>
<celldesigner:briefView>
<celldesigner:innerPosition x="0.0" y="0.0"/>
<celldesigner:boxSize width="18.0" height="12.0"/>
<celldesigner:singleLine width="1.0"/>
<celldesigner:paint color="ffffff" scheme="Color"/>
</celldesigner:briefView>
<celldesigner:info state="empty" angle="-1.57"/>
</celldesigner:speciesAlias>
<celldesigner:speciesAlias id="sa103" species="i1340">
<celldesigner:activity>inactive</celldesigner:activity>
<celldesigner:bounds x="210.0" y="1240.0" w="60.0" h="40.0"/>
<celldesigner:font size="12"/>
<celldesigner:view state="usual"/>
<celldesigner:usualView>
<celldesigner:innerPosition x="0.0" y="0.0"/>
<celldesigner:boxSize width="60.0" height="40.0"/>
<celldesigner:singleLine width="1.0"/>
<celldesigner:paint color="ffffedc1" scheme="Color"/>
</celldesigner:usualView>
<celldesigner:briefView>
<celldesigner:innerPosition x="0.0" y="0.0"/>
<celldesigner:boxSize width="18.0" height="12.0"/>
<celldesigner:singleLine width="1.0"/>
<celldesigner:paint color="ffffff" scheme="Color"/>
</celldesigner:briefView>
<celldesigner:info state="empty" angle="-1.57"/>
</celldesigner:speciesAlias>
<celldesigner:speciesAlias id="sa104" species="i1307">
<celldesigner:activity>inactive</celldesigner:activity>
<celldesigner:bounds x="120.0" y="1240.0" w="60.0" h="40.0"/>
<celldesigner:font size="12"/>
<celldesigner:view state="usual"/>
<celldesigner:usualView>
<celldesigner:innerPosition x="0.0" y="0.0"/>
<celldesigner:boxSize width="60.0" height="40.0"/>
<celldesigner:singleLine width="1.0"/>
<celldesigner:paint color="ffffedc1" scheme="Color"/>
</celldesigner:usualView>
<celldesigner:briefView>
<celldesigner:innerPosition x="0.0" y="0.0"/>
<celldesigner:boxSize width="18.0" height="12.0"/>
<celldesigner:singleLine width="1.0"/>
<celldesigner:paint color="ffffff" scheme="Color"/>
</celldesigner:briefView>
<celldesigner:info state="empty" angle="-1.57"/>
</celldesigner:speciesAlias>
<celldesigner:speciesAlias id="sa105" species="i1377">
<celldesigner:activity>inactive</celldesigner:activity>
<celldesigner:bounds x="210.0" y="1340.0" w="60.0" h="40.0"/>
<celldesigner:font size="12"/>
<celldesigner:view state="usual"/>
<celldesigner:usualView>
<celldesigner:innerPosition x="0.0" y="0.0"/>
<celldesigner:boxSize width="60.0" height="40.0"/>
<celldesigner:singleLine width="1.0"/>
<celldesigner:paint color="ffffedc1" scheme="Color"/>
</celldesigner:usualView>
<celldesigner:briefView>
<celldesigner:innerPosition x="0.0" y="0.0"/>
<celldesigner:boxSize width="18.0" height="12.0"/>
<celldesigner:singleLine width="1.0"/>
<celldesigner:paint color="ffffff" scheme="Color"/>
</celldesigner:briefView>
<celldesigner:info state="empty" angle="-1.57"/>
</celldesigner:speciesAlias>
<celldesigner:speciesAlias id="sa106" species="i1306" complexSpeciesAlias="csa5">
<celldesigner:activity>inactive</celldesigner:activity>
<celldesigner:bounds x="1720.0" y="420.0" w="60.0" h="40.0"/>
<celldesigner:font size="12"/>
<celldesigner:view state="usual"/>
<celldesigner:usualView>
<celldesigner:innerPosition x="142.5" y="10.0"/>
<celldesigner:boxSize width="60.0" height="40.0"/>
<celldesigner:singleLine width="1.0"/>
<celldesigner:paint color="ffffedc1" scheme="Color"/>
</celldesigner:usualView>
<celldesigner:briefView>
<celldesigner:innerPosition x="0.0" y="0.0"/>
<celldesigner:boxSize width="18.0" height="12.0"/>
<celldesigner:singleLine width="1.0"/>
<celldesigner:paint color="ffffff" scheme="Color"/>
</celldesigner:briefView>
<celldesigner:info state="empty" angle="-1.57"/>
</celldesigner:speciesAlias>
<celldesigner:speciesAlias id="sa107" species="i1305">
<celldesigner:activity>inactive</celldesigner:activity>
<celldesigner:bounds x="120.0" y="1340.0" w="60.0" h="40.0"/>
<celldesigner:font size="12"/>
<celldesigner:view state="usual"/>
<celldesigner:usualView>
<celldesigner:innerPosition x="0.0" y="0.0"/>
<celldesigner:boxSize width="60.0" height="40.0"/>
<celldesigner:singleLine width="1.0"/>
<celldesigner:paint color="ffffedc1" scheme="Color"/>
</celldesigner:usualView>
<celldesigner:briefView>
<celldesigner:innerPosition x="0.0" y="0.0"/>
<celldesigner:boxSize width="18.0" height="12.0"/>
<celldesigner:singleLine width="1.0"/>
<celldesigner:paint color="ffffff" scheme="Color"/>
</celldesigner:briefView>
<celldesigner:info state="empty" angle="-1.57"/>
</celldesigner:speciesAlias>
<celldesigner:speciesAlias id="sa108" species="i1303">
<celldesigner:activity>inactive</celldesigner:activity>
<celldesigner:bounds x="30.0" y="1240.0" w="60.0" h="40.0"/>
<celldesigner:font size="12"/>
<celldesigner:view state="usual"/>
<celldesigner:usualView>
<celldesigner:innerPosition x="0.0" y="0.0"/>
<celldesigner:boxSize width="60.0" height="40.0"/>
<celldesigner:singleLine width="1.0"/>
<celldesigner:paint color="ffffedc1" scheme="Color"/>
</celldesigner:usualView>
<celldesigner:briefView>
<celldesigner:innerPosition x="0.0" y="0.0"/>
<celldesigner:boxSize width="18.0" height="12.0"/>
<celldesigner:singleLine width="1.0"/>
<celldesigner:paint color="ffffff" scheme="Color"/>
</celldesigner:briefView>
<celldesigner:info state="empty" angle="-1.57"/>
</celldesigner:speciesAlias>
<celldesigner:speciesAlias id="sa109" species="i1300">
<celldesigner:activity>inactive</celldesigner:activity>
<celldesigner:bounds x="0.0" y="1290.0" w="60.0" h="40.0"/>
<celldesigner:font size="12"/>
<celldesigner:view state="usual"/>
<celldesigner:usualView>
<celldesigner:innerPosition x="0.0" y="0.0"/>
<celldesigner:boxSize width="60.0" height="40.0"/>
<celldesigner:singleLine width="1.0"/>
<celldesigner:paint color="ffffedc1" scheme="Color"/>
</celldesigner:usualView>
<celldesigner:briefView>
<celldesigner:innerPosition x="0.0" y="0.0"/>
<celldesigner:boxSize width="18.0" height="12.0"/>
<celldesigner:singleLine width="1.0"/>
<celldesigner:paint color="ffffff" scheme="Color"/>
</celldesigner:briefView>
<celldesigner:info state="empty" angle="-1.57"/>
</celldesigner:speciesAlias>
<celldesigner:speciesAlias id="sa110" species="i1279">
<celldesigner:activity>inactive</celldesigner:activity>
<celldesigner:bounds x="270.0" y="1400.0" w="60.0" h="40.0"/>
<celldesigner:font size="12"/>
<celldesigner:view state="usual"/>
<celldesigner:usualView>
<celldesigner:innerPosition x="0.0" y="0.0"/>
<celldesigner:boxSize width="60.0" height="40.0"/>
<celldesigner:singleLine width="1.0"/>
<celldesigner:paint color="ffffedc1" scheme="Color"/>
</celldesigner:usualView>
<celldesigner:briefView>
<celldesigner:innerPosition x="0.0" y="0.0"/>
<celldesigner:boxSize width="18.0" height="12.0"/>
<celldesigner:singleLine width="1.0"/>
<celldesigner:paint color="ffffff" scheme="Color"/>
</celldesigner:briefView>
<celldesigner:info state="empty" angle="-1.57"/>
</celldesigner:speciesAlias>
<celldesigner:speciesAlias id="sa111" species="i1247" complexSpeciesAlias="csa5">
<celldesigner:activity>inactive</celldesigner:activity>
<celldesigner:bounds x="1580.0" y="420.0" w="60.0" h="40.0"/>
<celldesigner:font size="12"/>
<celldesigner:view state="usual"/>
<celldesigner:usualView>
<celldesigner:innerPosition x="2.5" y="10.0"/>
<celldesigner:boxSize width="60.0" height="40.0"/>
<celldesigner:singleLine width="1.0"/>
<celldesigner:paint color="ffffedc1" scheme="Color"/>
</celldesigner:usualView>
<celldesigner:briefView>
<celldesigner:innerPosition x="0.0" y="0.0"/>
<celldesigner:boxSize width="18.0" height="12.0"/>
<celldesigner:singleLine width="1.0"/>
<celldesigner:paint color="ffffff" scheme="Color"/>
</celldesigner:briefView>
<celldesigner:info state="empty" angle="-1.57"/>
</celldesigner:speciesAlias>
<celldesigner:speciesAlias id="sa112" species="i1244">
<celldesigner:activity>inactive</celldesigner:activity>
<celldesigner:bounds x="180.0" y="1290.0" w="60.0" h="40.0"/>
<celldesigner:font size="12"/>
<celldesigner:view state="usual"/>
<celldesigner:usualView>
<celldesigner:innerPosition x="0.0" y="0.0"/>
<celldesigner:boxSize width="60.0" height="40.0"/>
<celldesigner:singleLine width="1.0"/>
<celldesigner:paint color="ffffedc1" scheme="Color"/>
</celldesigner:usualView>
<celldesigner:briefView>
<celldesigner:innerPosition x="0.0" y="0.0"/>
<celldesigner:boxSize width="18.0" height="12.0"/>
<celldesigner:singleLine width="1.0"/>
<celldesigner:paint color="ffffff" scheme="Color"/>
</celldesigner:briefView>
<celldesigner:info state="empty" angle="-1.57"/>
</celldesigner:speciesAlias>
<celldesigner:speciesAlias id="sa113" species="i1243" complexSpeciesAlias="csa5">
<celldesigner:activity>inactive</celldesigner:activity>
<celldesigner:bounds x="1650.0" y="470.0" w="60.0" h="40.0"/>
<celldesigner:font size="12"/>
<celldesigner:view state="usual"/>
<celldesigner:usualView>
<celldesigner:innerPosition x="72.5" y="60.0"/>
<celldesigner:boxSize width="60.0" height="40.0"/>
<celldesigner:singleLine width="1.0"/>
<celldesigner:paint color="ffffedc1" scheme="Color"/>
</celldesigner:usualView>
<celldesigner:briefView>
<celldesigner:innerPosition x="0.0" y="0.0"/>
<celldesigner:boxSize width="18.0" height="12.0"/>
<celldesigner:singleLine width="1.0"/>
<celldesigner:paint color="ffffff" scheme="Color"/>
</celldesigner:briefView>
<celldesigner:info state="empty" angle="-1.57"/>
</celldesigner:speciesAlias>
<celldesigner:speciesAlias id="sa114" species="i1379" compartmentAlias="ca3">
<celldesigner:activity>inactive</celldesigner:activity>
<celldesigner:bounds x="1550.0" y="3190.0" w="60.0" h="40.0"/>
<celldesigner:font size="12"/>
<celldesigner:view state="usual"/>
<celldesigner:usualView>
<celldesigner:innerPosition x="980.0" y="40.0"/>
<celldesigner:boxSize width="60.0" height="40.0"/>
<celldesigner:singleLine width="1.0"/>
<celldesigner:paint color="ffffedc1" scheme="Color"/>
</celldesigner:usualView>
<celldesigner:briefView>
<celldesigner:innerPosition x="0.0" y="0.0"/>
<celldesigner:boxSize width="18.0" height="12.0"/>
<celldesigner:singleLine width="1.0"/>
<celldesigner:paint color="ffffff" scheme="Color"/>
</celldesigner:briefView>
<celldesigner:info state="empty" angle="-1.57"/>
</celldesigner:speciesAlias>
<celldesigner:speciesAlias id="sa115" species="i1347" compartmentAlias="ca3">
<celldesigner:activity>inactive</celldesigner:activity>
<celldesigner:bounds x="1590.0" y="3240.0" w="60.0" h="40.0"/>
<celldesigner:font size="12"/>
<celldesigner:view state="usual"/>
<celldesigner:usualView>
<celldesigner:innerPosition x="1020.0" y="90.0"/>
<celldesigner:boxSize width="60.0" height="40.0"/>
<celldesigner:singleLine width="1.0"/>
<celldesigner:paint color="ffffedc1" scheme="Color"/>
</celldesigner:usualView>
<celldesigner:briefView>
<celldesigner:innerPosition x="0.0" y="0.0"/>
<celldesigner:boxSize width="18.0" height="12.0"/>
<celldesigner:singleLine width="1.0"/>
<celldesigner:paint color="ffffff" scheme="Color"/>
</celldesigner:briefView>
<celldesigner:info state="empty" angle="-1.57"/>
</celldesigner:speciesAlias>
<celldesigner:speciesAlias id="sa116" species="i1346" compartmentAlias="ca3">
<celldesigner:activity>inactive</celldesigner:activity>
<celldesigner:bounds x="1280.0" y="3190.0" w="60.0" h="40.0"/>
<celldesigner:font size="12"/>
<celldesigner:view state="usual"/>
<celldesigner:usualView>
<celldesigner:innerPosition x="710.0" y="40.0"/>
<celldesigner:boxSize width="60.0" height="40.0"/>
<celldesigner:singleLine width="1.0"/>
<celldesigner:paint color="ffffedc1" scheme="Color"/>
</celldesigner:usualView>
<celldesigner:briefView>
<celldesigner:innerPosition x="0.0" y="0.0"/>
<celldesigner:boxSize width="18.0" height="12.0"/>
<celldesigner:singleLine width="1.0"/>
<celldesigner:paint color="ffffff" scheme="Color"/>
</celldesigner:briefView>
<celldesigner:info state="empty" angle="-1.57"/>
</celldesigner:speciesAlias>
<celldesigner:speciesAlias id="sa117" species="i1341" compartmentAlias="ca3">
<celldesigner:activity>inactive</celldesigner:activity>
<celldesigner:bounds x="1820.0" y="3290.0" w="60.0" h="40.0"/>
<celldesigner:font size="12"/>
<celldesigner:view state="usual"/>
<celldesigner:usualView>
<celldesigner:innerPosition x="1250.0" y="140.0"/>
<celldesigner:boxSize width="60.0" height="40.0"/>
<celldesigner:singleLine width="1.0"/>
<celldesigner:paint color="ffffedc1" scheme="Color"/>
</celldesigner:usualView>
<celldesigner:briefView>
<celldesigner:innerPosition x="0.0" y="0.0"/>
<celldesigner:boxSize width="18.0" height="12.0"/>
<celldesigner:singleLine width="1.0"/>
<celldesigner:paint color="ffffff" scheme="Color"/>
</celldesigner:briefView>
<celldesigner:info state="empty" angle="-1.57"/>
</celldesigner:speciesAlias>
<celldesigner:speciesAlias id="sa118" species="i1336" compartmentAlias="ca3">
<celldesigner:activity>inactive</celldesigner:activity>
<celldesigner:bounds x="1680.0" y="3240.0" w="60.0" h="40.0"/>
<celldesigner:font size="12"/>
<celldesigner:view state="usual"/>
<celldesigner:usualView>
<celldesigner:innerPosition x="1110.0" y="90.0"/>
<celldesigner:boxSize width="60.0" height="40.0"/>
<celldesigner:singleLine width="1.0"/>
<celldesigner:paint color="ffffedc1" scheme="Color"/>
</celldesigner:usualView>
<celldesigner:briefView>
<celldesigner:innerPosition x="0.0" y="0.0"/>
<celldesigner:boxSize width="18.0" height="12.0"/>
<celldesigner:singleLine width="1.0"/>
<celldesigner:paint color="ffffff" scheme="Color"/>
</celldesigner:briefView>
<celldesigner:info state="empty" angle="-1.57"/>
</celldesigner:speciesAlias>
<celldesigner:speciesAlias id="sa119" species="i1334" compartmentAlias="ca3">
<celldesigner:activity>inactive</celldesigner:activity>
<celldesigner:bounds x="1460.0" y="3290.0" w="60.0" h="40.0"/>
<celldesigner:font size="12"/>
<celldesigner:view state="usual"/>
<celldesigner:usualView>
<celldesigner:innerPosition x="890.0" y="140.0"/>
<celldesigner:boxSize width="60.0" height="40.0"/>
<celldesigner:singleLine width="1.0"/>
<celldesigner:paint color="ffffedc1" scheme="Color"/>
</celldesigner:usualView>
<celldesigner:briefView>
<celldesigner:innerPosition x="0.0" y="0.0"/>
<celldesigner:boxSize width="18.0" height="12.0"/>
<celldesigner:singleLine width="1.0"/>
<celldesigner:paint color="ffffff" scheme="Color"/>
</celldesigner:briefView>
<celldesigner:info state="empty" angle="-1.57"/>
</celldesigner:speciesAlias>
<celldesigner:speciesAlias id="sa120" species="i1330" compartmentAlias="ca3">
<celldesigner:activity>inactive</celldesigner:activity>
<celldesigner:bounds x="1730.0" y="3290.0" w="60.0" h="40.0"/>
<celldesigner:font size="12"/>
<celldesigner:view state="usual"/>
<celldesigner:usualView>
<celldesigner:innerPosition x="1160.0" y="140.0"/>
<celldesigner:boxSize width="60.0" height="40.0"/>
<celldesigner:singleLine width="1.0"/>
<celldesigner:paint color="ffffedc1" scheme="Color"/>
</celldesigner:usualView>
<celldesigner:briefView>
<celldesigner:innerPosition x="0.0" y="0.0"/>
<celldesigner:boxSize width="18.0" height="12.0"/>
<celldesigner:singleLine width="1.0"/>
<celldesigner:paint color="ffffff" scheme="Color"/>
</celldesigner:briefView>
<celldesigner:info state="empty" angle="-1.57"/>
</celldesigner:speciesAlias>
<celldesigner:speciesAlias id="sa121" species="i1365" compartmentAlias="ca3">
<celldesigner:activity>inactive</celldesigner:activity>
<celldesigner:bounds x="1230.0" y="3240.0" w="60.0" h="40.0"/>
<celldesigner:font size="12"/>
<celldesigner:view state="usual"/>
<celldesigner:usualView>
<celldesigner:innerPosition x="660.0" y="90.0"/>
<celldesigner:boxSize width="60.0" height="40.0"/>
<celldesigner:singleLine width="1.0"/>
<celldesigner:paint color="ffffedc1" scheme="Color"/>
</celldesigner:usualView>
<celldesigner:briefView>
<celldesigner:innerPosition x="0.0" y="0.0"/>
<celldesigner:boxSize width="18.0" height="12.0"/>
<celldesigner:singleLine width="1.0"/>
<celldesigner:paint color="ffffff" scheme="Color"/>
</celldesigner:briefView>
<celldesigner:info state="empty" angle="-1.57"/>
</celldesigner:speciesAlias>
<celldesigner:speciesAlias id="sa122" species="i1320" compartmentAlias="ca3">
<celldesigner:activity>inactive</celldesigner:activity>
<celldesigner:bounds x="1370.0" y="3290.0" w="60.0" h="40.0"/>
<celldesigner:font size="12"/>
<celldesigner:view state="usual"/>
<celldesigner:usualView>
<celldesigner:innerPosition x="800.0" y="140.0"/>
<celldesigner:boxSize width="60.0" height="40.0"/>
<celldesigner:singleLine width="1.0"/>
<celldesigner:paint color="ffffedc1" scheme="Color"/>
</celldesigner:usualView>
<celldesigner:briefView>
<celldesigner:innerPosition x="0.0" y="0.0"/>
<celldesigner:boxSize width="18.0" height="12.0"/>
<celldesigner:singleLine width="1.0"/>
<celldesigner:paint color="ffffff" scheme="Color"/>
</celldesigner:briefView>
<celldesigner:info state="empty" angle="-1.57"/>
</celldesigner:speciesAlias>
<celldesigner:speciesAlias id="sa123" species="i1301" compartmentAlias="ca3">
<celldesigner:activity>inactive</celldesigner:activity>
<celldesigner:bounds x="1640.0" y="3290.0" w="60.0" h="40.0"/>
<celldesigner:font size="12"/>
<celldesigner:view state="usual"/>
<celldesigner:usualView>
<celldesigner:innerPosition x="1070.0" y="140.0"/>
<celldesigner:boxSize width="60.0" height="40.0"/>
<celldesigner:singleLine width="1.0"/>
<celldesigner:paint color="ffffedc1" scheme="Color"/>
</celldesigner:usualView>
<celldesigner:briefView>
<celldesigner:innerPosition x="0.0" y="0.0"/>
<celldesigner:boxSize width="18.0" height="12.0"/>
<celldesigner:singleLine width="1.0"/>
<celldesigner:paint color="ffffff" scheme="Color"/>
</celldesigner:briefView>
<celldesigner:info state="empty" angle="-1.57"/>
</celldesigner:speciesAlias>
<celldesigner:speciesAlias id="sa124" species="i1297" compartmentAlias="ca3">
<celldesigner:activity>inactive</celldesigner:activity>
<celldesigner:bounds x="1460.0" y="3190.0" w="60.0" h="40.0"/>
<celldesigner:font size="12"/>
<celldesigner:view state="usual"/>
<celldesigner:usualView>
<celldesigner:innerPosition x="890.0" y="40.0"/>
<celldesigner:boxSize width="60.0" height="40.0"/>
<celldesigner:singleLine width="1.0"/>
<celldesigner:paint color="ffffedc1" scheme="Color"/>
</celldesigner:usualView>
<celldesigner:briefView>
<celldesigner:innerPosition x="0.0" y="0.0"/>
<celldesigner:boxSize width="18.0" height="12.0"/>
<celldesigner:singleLine width="1.0"/>
<celldesigner:paint color="ffffff" scheme="Color"/>
</celldesigner:briefView>
<celldesigner:info state="empty" angle="-1.57"/>
</celldesigner:speciesAlias>
<celldesigner:speciesAlias id="sa125" species="i1293" compartmentAlias="ca3">
<celldesigner:activity>inactive</celldesigner:activity>
<celldesigner:bounds x="1950.0" y="3240.0" w="60.0" h="40.0"/>
<celldesigner:font size="12"/>
<celldesigner:view state="usual"/>
<celldesigner:usualView>
<celldesigner:innerPosition x="1380.0" y="90.0"/>
<celldesigner:boxSize width="60.0" height="40.0"/>
<celldesigner:singleLine width="1.0"/>
<celldesigner:paint color="ffffedc1" scheme="Color"/>
</celldesigner:usualView>
<celldesigner:briefView>
<celldesigner:innerPosition x="0.0" y="0.0"/>
<celldesigner:boxSize width="18.0" height="12.0"/>
<celldesigner:singleLine width="1.0"/>
<celldesigner:paint color="ffffff" scheme="Color"/>
</celldesigner:briefView>
<celldesigner:info state="empty" angle="-1.57"/>
</celldesigner:speciesAlias>
<celldesigner:speciesAlias id="sa126" species="i1292" compartmentAlias="ca3">
<celldesigner:activity>inactive</celldesigner:activity>
<celldesigner:bounds x="1410.0" y="3240.0" w="60.0" h="40.0"/>
<celldesigner:font size="12"/>
<celldesigner:view state="usual"/>
<celldesigner:usualView>
<celldesigner:innerPosition x="840.0" y="90.0"/>
<celldesigner:boxSize width="60.0" height="40.0"/>
<celldesigner:singleLine width="1.0"/>
<celldesigner:paint color="ffffedc1" scheme="Color"/>
</celldesigner:usualView>
<celldesigner:briefView>
<celldesigner:innerPosition x="0.0" y="0.0"/>
<celldesigner:boxSize width="18.0" height="12.0"/>
<celldesigner:singleLine width="1.0"/>
<celldesigner:paint color="ffffff" scheme="Color"/>
</celldesigner:briefView>
<celldesigner:info state="empty" angle="-1.57"/>
</celldesigner:speciesAlias>
<celldesigner:speciesAlias id="sa127" species="i1291" compartmentAlias="ca3">
<celldesigner:activity>inactive</celldesigner:activity>
<celldesigner:bounds x="1500.0" y="3240.0" w="60.0" h="40.0"/>
<celldesigner:font size="12"/>
<celldesigner:view state="usual"/>
<celldesigner:usualView>
<celldesigner:innerPosition x="930.0" y="90.0"/>
<celldesigner:boxSize width="60.0" height="40.0"/>
<celldesigner:singleLine width="1.0"/>
<celldesigner:paint color="ffffedc1" scheme="Color"/>
</celldesigner:usualView>
<celldesigner:briefView>
<celldesigner:innerPosition x="0.0" y="0.0"/>
<celldesigner:boxSize width="18.0" height="12.0"/>
<celldesigner:singleLine width="1.0"/>
<celldesigner:paint color="ffffff" scheme="Color"/>
</celldesigner:briefView>
<celldesigner:info state="empty" angle="-1.57"/>
</celldesigner:speciesAlias>
<celldesigner:speciesAlias id="sa128" species="i1287" compartmentAlias="ca3">
<celldesigner:activity>inactive</celldesigner:activity>
<celldesigner:bounds x="1640.0" y="3190.0" w="60.0" h="40.0"/>
<celldesigner:font size="12"/>
<celldesigner:view state="usual"/>
<celldesigner:usualView>
<celldesigner:innerPosition x="1070.0" y="40.0"/>
<celldesigner:boxSize width="60.0" height="40.0"/>
<celldesigner:singleLine width="1.0"/>
<celldesigner:paint color="ffffedc1" scheme="Color"/>
</celldesigner:usualView>
<celldesigner:briefView>
<celldesigner:innerPosition x="0.0" y="0.0"/>
<celldesigner:boxSize width="18.0" height="12.0"/>
<celldesigner:singleLine width="1.0"/>
<celldesigner:paint color="ffffff" scheme="Color"/>
</celldesigner:briefView>
<celldesigner:info state="empty" angle="-1.57"/>
</celldesigner:speciesAlias>
<celldesigner:speciesAlias id="sa129" species="i1284" compartmentAlias="ca3">
<celldesigner:activity>inactive</celldesigner:activity>
<celldesigner:bounds x="1860.0" y="3240.0" w="60.0" h="40.0"/>
<celldesigner:font size="12"/>
<celldesigner:view state="usual"/>
<celldesigner:usualView>
<celldesigner:innerPosition x="1290.0" y="90.0"/>
<celldesigner:boxSize width="60.0" height="40.0"/>
<celldesigner:singleLine width="1.0"/>
<celldesigner:paint color="ffffedc1" scheme="Color"/>
</celldesigner:usualView>
<celldesigner:briefView>
<celldesigner:innerPosition x="0.0" y="0.0"/>
<celldesigner:boxSize width="18.0" height="12.0"/>
<celldesigner:singleLine width="1.0"/>
<celldesigner:paint color="ffffff" scheme="Color"/>
</celldesigner:briefView>
<celldesigner:info state="empty" angle="-1.57"/>
</celldesigner:speciesAlias>
<celldesigner:speciesAlias id="sa130" species="i1277" compartmentAlias="ca3">
<celldesigner:activity>inactive</celldesigner:activity>
<celldesigner:bounds x="1910.0" y="3290.0" w="60.0" h="40.0"/>
<celldesigner:font size="12"/>
<celldesigner:view state="usual"/>
<celldesigner:usualView>
<celldesigner:innerPosition x="1340.0" y="140.0"/>
<celldesigner:boxSize width="60.0" height="40.0"/>
<celldesigner:singleLine width="1.0"/>
<celldesigner:paint color="ffffedc1" scheme="Color"/>
</celldesigner:usualView>
<celldesigner:briefView>
<celldesigner:innerPosition x="0.0" y="0.0"/>
<celldesigner:boxSize width="18.0" height="12.0"/>
<celldesigner:singleLine width="1.0"/>
<celldesigner:paint color="ffffff" scheme="Color"/>
</celldesigner:briefView>
<celldesigner:info state="empty" angle="-1.57"/>
</celldesigner:speciesAlias>
<celldesigner:speciesAlias id="sa131" species="i1275" compartmentAlias="ca3">
<celldesigner:activity>inactive</celldesigner:activity>
<celldesigner:bounds x="1910.0" y="3190.0" w="60.0" h="40.0"/>
<celldesigner:font size="12"/>
<celldesigner:view state="usual"/>
<celldesigner:usualView>
<celldesigner:innerPosition x="1340.0" y="40.0"/>
<celldesigner:boxSize width="60.0" height="40.0"/>
<celldesigner:singleLine width="1.0"/>
<celldesigner:paint color="ffffedc1" scheme="Color"/>
</celldesigner:usualView>
<celldesigner:briefView>
<celldesigner:innerPosition x="0.0" y="0.0"/>
<celldesigner:boxSize width="18.0" height="12.0"/>
<celldesigner:singleLine width="1.0"/>
<celldesigner:paint color="ffffff" scheme="Color"/>
</celldesigner:briefView>
<celldesigner:info state="empty" angle="-1.57"/>
</celldesigner:speciesAlias>
<celldesigner:speciesAlias id="sa132" species="i1274" compartmentAlias="ca3">
<celldesigner:activity>inactive</celldesigner:activity>
<celldesigner:bounds x="1730.0" y="3190.0" w="60.0" h="40.0"/>
<celldesigner:font size="12"/>
<celldesigner:view state="usual"/>
<celldesigner:usualView>
<celldesigner:innerPosition x="1160.0" y="40.0"/>
<celldesigner:boxSize width="60.0" height="40.0"/>
<celldesigner:singleLine width="1.0"/>
<celldesigner:paint color="ffffedc1" scheme="Color"/>
</celldesigner:usualView>
<celldesigner:briefView>
<celldesigner:innerPosition x="0.0" y="0.0"/>
<celldesigner:boxSize width="18.0" height="12.0"/>
<celldesigner:singleLine width="1.0"/>
<celldesigner:paint color="ffffff" scheme="Color"/>
</celldesigner:briefView>
<celldesigner:info state="empty" angle="-1.57"/>
</celldesigner:speciesAlias>
<celldesigner:speciesAlias id="sa133" species="i1270" compartmentAlias="ca3">
<celldesigner:activity>inactive</celldesigner:activity>
<celldesigner:bounds x="1550.0" y="3290.0" w="60.0" h="40.0"/>
<celldesigner:font size="12"/>
<celldesigner:view state="usual"/>
<celldesigner:usualView>
<celldesigner:innerPosition x="980.0" y="140.0"/>
<celldesigner:boxSize width="60.0" height="40.0"/>
<celldesigner:singleLine width="1.0"/>
<celldesigner:paint color="ffffedc1" scheme="Color"/>
</celldesigner:usualView>
<celldesigner:briefView>
<celldesigner:innerPosition x="0.0" y="0.0"/>
<celldesigner:boxSize width="18.0" height="12.0"/>
<celldesigner:singleLine width="1.0"/>
<celldesigner:paint color="ffffff" scheme="Color"/>
</celldesigner:briefView>
<celldesigner:info state="empty" angle="-1.57"/>
</celldesigner:speciesAlias>
<celldesigner:speciesAlias id="sa134" species="i1260" compartmentAlias="ca3">
<celldesigner:activity>inactive</celldesigner:activity>
<celldesigner:bounds x="1320.0" y="3240.0" w="60.0" h="40.0"/>
<celldesigner:font size="12"/>
<celldesigner:view state="usual"/>
<celldesigner:usualView>
<celldesigner:innerPosition x="750.0" y="90.0"/>
<celldesigner:boxSize width="60.0" height="40.0"/>
<celldesigner:singleLine width="1.0"/>
<celldesigner:paint color="ffffedc1" scheme="Color"/>
</celldesigner:usualView>
<celldesigner:briefView>
<celldesigner:innerPosition x="0.0" y="0.0"/>
<celldesigner:boxSize width="18.0" height="12.0"/>
<celldesigner:singleLine width="1.0"/>
<celldesigner:paint color="ffffff" scheme="Color"/>
</celldesigner:briefView>
<celldesigner:info state="empty" angle="-1.57"/>
</celldesigner:speciesAlias>
<celldesigner:speciesAlias id="sa135" species="i1255" compartmentAlias="ca3">
<celldesigner:activity>inactive</celldesigner:activity>
<celldesigner:bounds x="1370.0" y="3190.0" w="60.0" h="40.0"/>
<celldesigner:font size="12"/>
<celldesigner:view state="usual"/>
<celldesigner:usualView>
<celldesigner:innerPosition x="800.0" y="40.0"/>
<celldesigner:boxSize width="60.0" height="40.0"/>
<celldesigner:singleLine width="1.0"/>
<celldesigner:paint color="ffffedc1" scheme="Color"/>
</celldesigner:usualView>
<celldesigner:briefView>
<celldesigner:innerPosition x="0.0" y="0.0"/>
<celldesigner:boxSize width="18.0" height="12.0"/>
<celldesigner:singleLine width="1.0"/>
<celldesigner:paint color="ffffff" scheme="Color"/>
</celldesigner:briefView>
<celldesigner:info state="empty" angle="-1.57"/>
</celldesigner:speciesAlias>
<celldesigner:speciesAlias id="sa136" species="i1240" compartmentAlias="ca3">
<celldesigner:activity>inactive</celldesigner:activity>
<celldesigner:bounds x="1820.0" y="3190.0" w="60.0" h="40.0"/>
<celldesigner:font size="12"/>
<celldesigner:view state="usual"/>
<celldesigner:usualView>
<celldesigner:innerPosition x="1250.0" y="40.0"/>
<celldesigner:boxSize width="60.0" height="40.0"/>
<celldesigner:singleLine width="1.0"/>
<celldesigner:paint color="ffffedc1" scheme="Color"/>
</celldesigner:usualView>
<celldesigner:briefView>
<celldesigner:innerPosition x="0.0" y="0.0"/>
<celldesigner:boxSize width="18.0" height="12.0"/>
<celldesigner:singleLine width="1.0"/>
<celldesigner:paint color="ffffff" scheme="Color"/>
</celldesigner:briefView>
<celldesigner:info state="empty" angle="-1.57"/>
</celldesigner:speciesAlias>
<celldesigner:speciesAlias id="sa137" species="i1373" compartmentAlias="ca1">
<celldesigner:activity>inactive</celldesigner:activity>
<celldesigner:bounds x="2640.0" y="80.0" w="60.0" h="40.0"/>
<celldesigner:font size="12"/>
<celldesigner:view state="usual"/>
<celldesigner:usualView>
<celldesigner:innerPosition x="2250.0" y="30.0"/>
<celldesigner:boxSize width="60.0" height="40.0"/>
<celldesigner:singleLine width="1.0"/>
<celldesigner:paint color="ffffedc1" scheme="Color"/>
</celldesigner:usualView>
<celldesigner:briefView>
<celldesigner:innerPosition x="0.0" y="0.0"/>
<celldesigner:boxSize width="18.0" height="12.0"/>
<celldesigner:singleLine width="1.0"/>
<celldesigner:paint color="ffffff" scheme="Color"/>
</celldesigner:briefView>
<celldesigner:info state="empty" angle="-1.57"/>
</celldesigner:speciesAlias>
<celldesigner:speciesAlias id="sa138" species="i1372" compartmentAlias="ca1">
<celldesigner:activity>inactive</celldesigner:activity>
<celldesigner:bounds x="3450.0" y="80.0" w="60.0" h="40.0"/>
<celldesigner:font size="12"/>
<celldesigner:view state="usual"/>
<celldesigner:usualView>
<celldesigner:innerPosition x="3060.0" y="30.0"/>
<celldesigner:boxSize width="60.0" height="40.0"/>
<celldesigner:singleLine width="1.0"/>
<celldesigner:paint color="ffffedc1" scheme="Color"/>
</celldesigner:usualView>
<celldesigner:briefView>
<celldesigner:innerPosition x="0.0" y="0.0"/>
<celldesigner:boxSize width="18.0" height="12.0"/>
<celldesigner:singleLine width="1.0"/>
<celldesigner:paint color="ffffff" scheme="Color"/>
</celldesigner:briefView>
<celldesigner:info state="empty" angle="-1.57"/>
</celldesigner:speciesAlias>
<celldesigner:speciesAlias id="sa139" species="i1345" compartmentAlias="ca1">
<celldesigner:activity>inactive</celldesigner:activity>
<celldesigner:bounds x="3180.0" y="80.0" w="60.0" h="40.0"/>
<celldesigner:font size="12"/>
<celldesigner:view state="usual"/>
<celldesigner:usualView>
<celldesigner:innerPosition x="2790.0" y="30.0"/>
<celldesigner:boxSize width="60.0" height="40.0"/>
<celldesigner:singleLine width="1.0"/>
<celldesigner:paint color="ffffedc1" scheme="Color"/>
</celldesigner:usualView>
<celldesigner:briefView>
<celldesigner:innerPosition x="0.0" y="0.0"/>
<celldesigner:boxSize width="18.0" height="12.0"/>
<celldesigner:singleLine width="1.0"/>
<celldesigner:paint color="ffffff" scheme="Color"/>
</celldesigner:briefView>
<celldesigner:info state="empty" angle="-1.57"/>
</celldesigner:speciesAlias>
<celldesigner:speciesAlias id="sa140" species="i1327" compartmentAlias="ca1">
<celldesigner:activity>inactive</celldesigner:activity>
<celldesigner:bounds x="3320.0" y="130.0" w="60.0" h="40.0"/>
<celldesigner:font size="12"/>
<celldesigner:view state="usual"/>
<celldesigner:usualView>
<celldesigner:innerPosition x="2930.0" y="80.0"/>
<celldesigner:boxSize width="60.0" height="40.0"/>
<celldesigner:singleLine width="1.0"/>
<celldesigner:paint color="ffffedc1" scheme="Color"/>
</celldesigner:usualView>
<celldesigner:briefView>
<celldesigner:innerPosition x="0.0" y="0.0"/>
<celldesigner:boxSize width="18.0" height="12.0"/>
<celldesigner:singleLine width="1.0"/>
<celldesigner:paint color="ffffff" scheme="Color"/>
</celldesigner:briefView>
<celldesigner:info state="empty" angle="-1.57"/>
</celldesigner:speciesAlias>
<celldesigner:speciesAlias id="sa141" species="i1317" compartmentAlias="ca1">
<celldesigner:activity>inactive</celldesigner:activity>
<celldesigner:bounds x="2780.0" y="130.0" w="60.0" h="40.0"/>
<celldesigner:font size="12"/>
<celldesigner:view state="usual"/>
<celldesigner:usualView>
<celldesigner:innerPosition x="2390.0" y="80.0"/>
<celldesigner:boxSize width="60.0" height="40.0"/>
<celldesigner:singleLine width="1.0"/>
<celldesigner:paint color="ffffedc1" scheme="Color"/>
</celldesigner:usualView>
<celldesigner:briefView>
<celldesigner:innerPosition x="0.0" y="0.0"/>
<celldesigner:boxSize width="18.0" height="12.0"/>
<celldesigner:singleLine width="1.0"/>
<celldesigner:paint color="ffffff" scheme="Color"/>
</celldesigner:briefView>
<celldesigner:info state="empty" angle="-1.57"/>
</celldesigner:speciesAlias>
<celldesigner:speciesAlias id="sa142" species="i1311" compartmentAlias="ca1">
<celldesigner:activity>inactive</celldesigner:activity>
<celldesigner:bounds x="2820.0" y="80.0" w="60.0" h="40.0"/>
<celldesigner:font size="12"/>
<celldesigner:view state="usual"/>
<celldesigner:usualView>
<celldesigner:innerPosition x="2430.0" y="30.0"/>
<celldesigner:boxSize width="60.0" height="40.0"/>
<celldesigner:singleLine width="1.0"/>
<celldesigner:paint color="ffffedc1" scheme="Color"/>
</celldesigner:usualView>
<celldesigner:briefView>
<celldesigner:innerPosition x="0.0" y="0.0"/>
<celldesigner:boxSize width="18.0" height="12.0"/>
<celldesigner:singleLine width="1.0"/>
<celldesigner:paint color="ffffff" scheme="Color"/>
</celldesigner:briefView>
<celldesigner:info state="empty" angle="-1.57"/>
</celldesigner:speciesAlias>
<celldesigner:speciesAlias id="sa143" species="i1371" compartmentAlias="ca1">
<celldesigner:activity>inactive</celldesigner:activity>
<celldesigner:bounds x="3140.0" y="130.0" w="60.0" h="40.0"/>
<celldesigner:font size="12"/>
<celldesigner:view state="usual"/>
<celldesigner:usualView>
<celldesigner:innerPosition x="2750.0" y="80.0"/>
<celldesigner:boxSize width="60.0" height="40.0"/>
<celldesigner:singleLine width="1.0"/>
<celldesigner:paint color="ffffedc1" scheme="Color"/>
</celldesigner:usualView>
<celldesigner:briefView>
<celldesigner:innerPosition x="0.0" y="0.0"/>
<celldesigner:boxSize width="18.0" height="12.0"/>
<celldesigner:singleLine width="1.0"/>
<celldesigner:paint color="ffffff" scheme="Color"/>
</celldesigner:briefView>
<celldesigner:info state="empty" angle="-1.57"/>
</celldesigner:speciesAlias>
<celldesigner:speciesAlias id="sa144" species="i1285" compartmentAlias="ca1">
<celldesigner:activity>inactive</celldesigner:activity>
<celldesigner:bounds x="3360.0" y="80.0" w="60.0" h="40.0"/>
<celldesigner:font size="12"/>
<celldesigner:view state="usual"/>
<celldesigner:usualView>
<celldesigner:innerPosition x="2970.0" y="30.0"/>
<celldesigner:boxSize width="60.0" height="40.0"/>
<celldesigner:singleLine width="1.0"/>
<celldesigner:paint color="ffffedc1" scheme="Color"/>
</celldesigner:usualView>
<celldesigner:briefView>
<celldesigner:innerPosition x="0.0" y="0.0"/>
<celldesigner:boxSize width="18.0" height="12.0"/>
<celldesigner:singleLine width="1.0"/>
<celldesigner:paint color="ffffff" scheme="Color"/>
</celldesigner:briefView>
<celldesigner:info state="empty" angle="-1.57"/>
</celldesigner:speciesAlias>
<celldesigner:speciesAlias id="sa145" species="i1368" compartmentAlias="ca1">
<celldesigner:activity>inactive</celldesigner:activity>
<celldesigner:bounds x="3270.0" y="80.0" w="60.0" h="40.0"/>
<celldesigner:font size="12"/>
<celldesigner:view state="usual"/>
<celldesigner:usualView>
<celldesigner:innerPosition x="2880.0" y="30.0"/>
<celldesigner:boxSize width="60.0" height="40.0"/>
<celldesigner:singleLine width="1.0"/>
<celldesigner:paint color="ffffedc1" scheme="Color"/>
</celldesigner:usualView>
<celldesigner:briefView>
<celldesigner:innerPosition x="0.0" y="0.0"/>
<celldesigner:boxSize width="18.0" height="12.0"/>
<celldesigner:singleLine width="1.0"/>
<celldesigner:paint color="ffffff" scheme="Color"/>
</celldesigner:briefView>
<celldesigner:info state="empty" angle="-1.57"/>
</celldesigner:speciesAlias>
<celldesigner:speciesAlias id="sa146" species="i1282" compartmentAlias="ca1">
<celldesigner:activity>inactive</celldesigner:activity>
<celldesigner:bounds x="2550.0" y="80.0" w="60.0" h="40.0"/>
<celldesigner:font size="12"/>
<celldesigner:view state="usual"/>
<celldesigner:usualView>
<celldesigner:innerPosition x="2160.0" y="30.0"/>
<celldesigner:boxSize width="60.0" height="40.0"/>
<celldesigner:singleLine width="1.0"/>
<celldesigner:paint color="ffffedc1" scheme="Color"/>
</celldesigner:usualView>
<celldesigner:briefView>
<celldesigner:innerPosition x="0.0" y="0.0"/>
<celldesigner:boxSize width="18.0" height="12.0"/>
<celldesigner:singleLine width="1.0"/>
<celldesigner:paint color="ffffff" scheme="Color"/>
</celldesigner:briefView>
<celldesigner:info state="empty" angle="-1.57"/>
</celldesigner:speciesAlias>
<celldesigner:speciesAlias id="sa147" species="i1356" compartmentAlias="ca1">
<celldesigner:activity>inactive</celldesigner:activity>
<celldesigner:bounds x="2870.0" y="130.0" w="60.0" h="40.0"/>
<celldesigner:font size="12"/>
<celldesigner:view state="usual"/>
<celldesigner:usualView>
<celldesigner:innerPosition x="2480.0" y="80.0"/>
<celldesigner:boxSize width="60.0" height="40.0"/>
<celldesigner:singleLine width="1.0"/>
<celldesigner:paint color="ffffedc1" scheme="Color"/>
</celldesigner:usualView>
<celldesigner:briefView>
<celldesigner:innerPosition x="0.0" y="0.0"/>
<celldesigner:boxSize width="18.0" height="12.0"/>
<celldesigner:singleLine width="1.0"/>
<celldesigner:paint color="ffffff" scheme="Color"/>
</celldesigner:briefView>
<celldesigner:info state="empty" angle="-1.57"/>
</celldesigner:speciesAlias>
<celldesigner:speciesAlias id="sa148" species="i1280" compartmentAlias="ca1">
<celldesigner:activity>inactive</celldesigner:activity>
<celldesigner:bounds x="2730.0" y="80.0" w="60.0" h="40.0"/>
<celldesigner:font size="12"/>
<celldesigner:view state="usual"/>
<celldesigner:usualView>
<celldesigner:innerPosition x="2340.0" y="30.0"/>
<celldesigner:boxSize width="60.0" height="40.0"/>
<celldesigner:singleLine width="1.0"/>
<celldesigner:paint color="ffffedc1" scheme="Color"/>
</celldesigner:usualView>
<celldesigner:briefView>
<celldesigner:innerPosition x="0.0" y="0.0"/>
<celldesigner:boxSize width="18.0" height="12.0"/>
<celldesigner:singleLine width="1.0"/>
<celldesigner:paint color="ffffff" scheme="Color"/>
</celldesigner:briefView>
<celldesigner:info state="empty" angle="-1.57"/>
</celldesigner:speciesAlias>
<celldesigner:speciesAlias id="sa149" species="i1278" compartmentAlias="ca1">
<celldesigner:activity>inactive</celldesigner:activity>
<celldesigner:bounds x="3000.0" y="80.0" w="60.0" h="40.0"/>
<celldesigner:font size="12"/>
<celldesigner:view state="usual"/>
<celldesigner:usualView>
<celldesigner:innerPosition x="2610.0" y="30.0"/>
<celldesigner:boxSize width="60.0" height="40.0"/>
<celldesigner:singleLine width="1.0"/>
<celldesigner:paint color="ffffedc1" scheme="Color"/>
</celldesigner:usualView>
<celldesigner:briefView>
<celldesigner:innerPosition x="0.0" y="0.0"/>
<celldesigner:boxSize width="18.0" height="12.0"/>
<celldesigner:singleLine width="1.0"/>
<celldesigner:paint color="ffffff" scheme="Color"/>
</celldesigner:briefView>
<celldesigner:info state="empty" angle="-1.57"/>
</celldesigner:speciesAlias>
<celldesigner:speciesAlias id="sa150" species="i1267" compartmentAlias="ca1">
<celldesigner:activity>inactive</celldesigner:activity>
<celldesigner:bounds x="2600.0" y="130.0" w="60.0" h="40.0"/>
<celldesigner:font size="12"/>
<celldesigner:view state="usual"/>
<celldesigner:usualView>
<celldesigner:innerPosition x="2210.0" y="80.0"/>
<celldesigner:boxSize width="60.0" height="40.0"/>
<celldesigner:singleLine width="1.0"/>
<celldesigner:paint color="ffffedc1" scheme="Color"/>
</celldesigner:usualView>
<celldesigner:briefView>
<celldesigner:innerPosition x="0.0" y="0.0"/>
<celldesigner:boxSize width="18.0" height="12.0"/>
<celldesigner:singleLine width="1.0"/>
<celldesigner:paint color="ffffff" scheme="Color"/>
</celldesigner:briefView>
<celldesigner:info state="empty" angle="-1.57"/>
</celldesigner:speciesAlias>
<celldesigner:speciesAlias id="sa151" species="i1265" compartmentAlias="ca1">
<celldesigner:activity>inactive</celldesigner:activity>
<celldesigner:bounds x="2690.0" y="130.0" w="60.0" h="40.0"/>
<celldesigner:font size="12"/>
<celldesigner:view state="usual"/>
<celldesigner:usualView>
<celldesigner:innerPosition x="2300.0" y="80.0"/>
<celldesigner:boxSize width="60.0" height="40.0"/>
<celldesigner:singleLine width="1.0"/>
<celldesigner:paint color="ffffedc1" scheme="Color"/>
</celldesigner:usualView>
<celldesigner:briefView>
<celldesigner:innerPosition x="0.0" y="0.0"/>
<celldesigner:boxSize width="18.0" height="12.0"/>
<celldesigner:singleLine width="1.0"/>
<celldesigner:paint color="ffffff" scheme="Color"/>
</celldesigner:briefView>
<celldesigner:info state="empty" angle="-1.57"/>
</celldesigner:speciesAlias>
<celldesigner:speciesAlias id="sa152" species="i1261" compartmentAlias="ca1">
<celldesigner:activity>inactive</celldesigner:activity>
<celldesigner:bounds x="3050.0" y="130.0" w="60.0" h="40.0"/>
<celldesigner:font size="12"/>
<celldesigner:view state="usual"/>
<celldesigner:usualView>
<celldesigner:innerPosition x="2660.0" y="80.0"/>
<celldesigner:boxSize width="60.0" height="40.0"/>
<celldesigner:singleLine width="1.0"/>
<celldesigner:paint color="ffffedc1" scheme="Color"/>
</celldesigner:usualView>
<celldesigner:briefView>
<celldesigner:innerPosition x="0.0" y="0.0"/>
<celldesigner:boxSize width="18.0" height="12.0"/>
<celldesigner:singleLine width="1.0"/>
<celldesigner:paint color="ffffff" scheme="Color"/>
</celldesigner:briefView>
<celldesigner:info state="empty" angle="-1.57"/>
</celldesigner:speciesAlias>
<celldesigner:speciesAlias id="sa153" species="i1249" compartmentAlias="ca1">
<celldesigner:activity>inactive</celldesigner:activity>
<celldesigner:bounds x="2910.0" y="80.0" w="60.0" h="40.0"/>
<celldesigner:font size="12"/>
<celldesigner:view state="usual"/>
<celldesigner:usualView>
<celldesigner:innerPosition x="2520.0" y="30.0"/>
<celldesigner:boxSize width="60.0" height="40.0"/>
<celldesigner:singleLine width="1.0"/>
<celldesigner:paint color="ffffedc1" scheme="Color"/>
</celldesigner:usualView>
<celldesigner:briefView>
<celldesigner:innerPosition x="0.0" y="0.0"/>
<celldesigner:boxSize width="18.0" height="12.0"/>
<celldesigner:singleLine width="1.0"/>
<celldesigner:paint color="ffffff" scheme="Color"/>
</celldesigner:briefView>
<celldesigner:info state="empty" angle="-1.57"/>
</celldesigner:speciesAlias>
<celldesigner:speciesAlias id="sa154" species="i1248" compartmentAlias="ca1">
<celldesigner:activity>inactive</celldesigner:activity>
<celldesigner:bounds x="2960.0" y="130.0" w="60.0" h="40.0"/>
<celldesigner:font size="12"/>
<celldesigner:view state="usual"/>
<celldesigner:usualView>
<celldesigner:innerPosition x="2570.0" y="80.0"/>
<celldesigner:boxSize width="60.0" height="40.0"/>
<celldesigner:singleLine width="1.0"/>
<celldesigner:paint color="ffffedc1" scheme="Color"/>
</celldesigner:usualView>
<celldesigner:briefView>
<celldesigner:innerPosition x="0.0" y="0.0"/>
<celldesigner:boxSize width="18.0" height="12.0"/>
<celldesigner:singleLine width="1.0"/>
<celldesigner:paint color="ffffff" scheme="Color"/>
</celldesigner:briefView>
<celldesigner:info state="empty" angle="-1.57"/>
</celldesigner:speciesAlias>
<celldesigner:speciesAlias id="sa155" species="i1239" compartmentAlias="ca1">
<celldesigner:activity>inactive</celldesigner:activity>
<celldesigner:bounds x="3230.0" y="130.0" w="60.0" h="40.0"/>
<celldesigner:font size="12"/>
<celldesigner:view state="usual"/>
<celldesigner:usualView>
<celldesigner:innerPosition x="2840.0" y="80.0"/>
<celldesigner:boxSize width="60.0" height="40.0"/>
<celldesigner:singleLine width="1.0"/>
<celldesigner:paint color="ffffedc1" scheme="Color"/>
</celldesigner:usualView>
<celldesigner:briefView>
<celldesigner:innerPosition x="0.0" y="0.0"/>
<celldesigner:boxSize width="18.0" height="12.0"/>
<celldesigner:singleLine width="1.0"/>
<celldesigner:paint color="ffffff" scheme="Color"/>
</celldesigner:briefView>
<celldesigner:info state="empty" angle="-1.57"/>
</celldesigner:speciesAlias>
<celldesigner:speciesAlias id="sa156" species="i1384">
<celldesigner:activity>inactive</celldesigner:activity>
<celldesigner:bounds x="1770.0" y="10.0" w="60.0" h="40.0"/>
<celldesigner:font size="12"/>
<celldesigner:view state="usual"/>
<celldesigner:usualView>
<celldesigner:innerPosition x="0.0" y="0.0"/>
<celldesigner:boxSize width="60.0" height="40.0"/>
<celldesigner:singleLine width="1.0"/>
<celldesigner:paint color="ffffedc1" scheme="Color"/>
</celldesigner:usualView>
<celldesigner:briefView>
<celldesigner:innerPosition x="0.0" y="0.0"/>
<celldesigner:boxSize width="18.0" height="12.0"/>
<celldesigner:singleLine width="1.0"/>
<celldesigner:paint color="ffffff" scheme="Color"/>
</celldesigner:briefView>
<celldesigner:info state="empty" angle="-1.57"/>
</celldesigner:speciesAlias>
<celldesigner:speciesAlias id="sa157" species="i1383">
<celldesigner:activity>inactive</celldesigner:activity>
<celldesigner:bounds x="1350.0" y="10.0" w="60.0" h="40.0"/>
<celldesigner:font size="12"/>
<celldesigner:view state="usual"/>
<celldesigner:usualView>
<celldesigner:innerPosition x="0.0" y="0.0"/>
<celldesigner:boxSize width="60.0" height="40.0"/>
<celldesigner:singleLine width="1.0"/>
<celldesigner:paint color="ffffedc1" scheme="Color"/>
</celldesigner:usualView>
<celldesigner:briefView>
<celldesigner:innerPosition x="0.0" y="0.0"/>
<celldesigner:boxSize width="18.0" height="12.0"/>
<celldesigner:singleLine width="1.0"/>
<celldesigner:paint color="ffffff" scheme="Color"/>
</celldesigner:briefView>
<celldesigner:info state="empty" angle="-1.57"/>
</celldesigner:speciesAlias>
<celldesigner:speciesAlias id="sa158" species="i1376">
<celldesigner:activity>inactive</celldesigner:activity>
<celldesigner:bounds x="2260.0" y="10.0" w="60.0" h="40.0"/>
<celldesigner:font size="12"/>
<celldesigner:view state="usual"/>
<celldesigner:usualView>
<celldesigner:innerPosition x="0.0" y="0.0"/>
<celldesigner:boxSize width="60.0" height="40.0"/>
<celldesigner:singleLine width="1.0"/>
<celldesigner:paint color="ffffedc1" scheme="Color"/>
</celldesigner:usualView>
<celldesigner:briefView>
<celldesigner:innerPosition x="0.0" y="0.0"/>
<celldesigner:boxSize width="18.0" height="12.0"/>
<celldesigner:singleLine width="1.0"/>
<celldesigner:paint color="ffffff" scheme="Color"/>
</celldesigner:briefView>
<celldesigner:info state="empty" angle="-1.57"/>
</celldesigner:speciesAlias>
<celldesigner:speciesAlias id="sa159" species="i1355">
<celldesigner:activity>inactive</celldesigner:activity>
<celldesigner:bounds x="1700.0" y="10.0" w="60.0" h="40.0"/>
<celldesigner:font size="12"/>
<celldesigner:view state="usual"/>
<celldesigner:usualView>
<celldesigner:innerPosition x="0.0" y="0.0"/>
<celldesigner:boxSize width="60.0" height="40.0"/>
<celldesigner:singleLine width="1.0"/>
<celldesigner:paint color="ffffedc1" scheme="Color"/>
</celldesigner:usualView>
<celldesigner:briefView>
<celldesigner:innerPosition x="0.0" y="0.0"/>
<celldesigner:boxSize width="18.0" height="12.0"/>
<celldesigner:singleLine width="1.0"/>
<celldesigner:paint color="ffffff" scheme="Color"/>
</celldesigner:briefView>
<celldesigner:info state="empty" angle="-1.57"/>
</celldesigner:speciesAlias>
<celldesigner:speciesAlias id="sa160" species="i1331">
<celldesigner:activity>inactive</celldesigner:activity>
<celldesigner:bounds x="1630.0" y="10.0" w="60.0" h="40.0"/>
<celldesigner:font size="12"/>
<celldesigner:view state="usual"/>
<celldesigner:usualView>
<celldesigner:innerPosition x="0.0" y="0.0"/>
<celldesigner:boxSize width="60.0" height="40.0"/>
<celldesigner:singleLine width="1.0"/>
<celldesigner:paint color="ffffedc1" scheme="Color"/>
</celldesigner:usualView>
<celldesigner:briefView>
<celldesigner:innerPosition x="0.0" y="0.0"/>
<celldesigner:boxSize width="18.0" height="12.0"/>
<celldesigner:singleLine width="1.0"/>
<celldesigner:paint color="ffffff" scheme="Color"/>
</celldesigner:briefView>
<celldesigner:info state="empty" angle="-1.57"/>
</celldesigner:speciesAlias>
<celldesigner:speciesAlias id="sa161" species="i1329">
<celldesigner:activity>inactive</celldesigner:activity>
<celldesigner:bounds x="1840.0" y="10.0" w="60.0" h="40.0"/>
<celldesigner:font size="12"/>
<celldesigner:view state="usual"/>
<celldesigner:usualView>
<celldesigner:innerPosition x="0.0" y="0.0"/>
<celldesigner:boxSize width="60.0" height="40.0"/>
<celldesigner:singleLine width="1.0"/>
<celldesigner:paint color="ffffedc1" scheme="Color"/>
</celldesigner:usualView>
<celldesigner:briefView>
<celldesigner:innerPosition x="0.0" y="0.0"/>
<celldesigner:boxSize width="18.0" height="12.0"/>
<celldesigner:singleLine width="1.0"/>
<celldesigner:paint color="ffffff" scheme="Color"/>
</celldesigner:briefView>
<celldesigner:info state="empty" angle="-1.57"/>
</celldesigner:speciesAlias>
<celldesigner:speciesAlias id="sa162" species="i1326">
<celldesigner:activity>inactive</celldesigner:activity>
<celldesigner:bounds x="2610.0" y="10.0" w="60.0" h="40.0"/>
<celldesigner:font size="12"/>
<celldesigner:view state="usual"/>
<celldesigner:usualView>
<celldesigner:innerPosition x="0.0" y="0.0"/>
<celldesigner:boxSize width="60.0" height="40.0"/>
<celldesigner:singleLine width="1.0"/>
<celldesigner:paint color="ffffedc1" scheme="Color"/>
</celldesigner:usualView>
<celldesigner:briefView>
<celldesigner:innerPosition x="0.0" y="0.0"/>
<celldesigner:boxSize width="18.0" height="12.0"/>
<celldesigner:singleLine width="1.0"/>
<celldesigner:paint color="ffffff" scheme="Color"/>
</celldesigner:briefView>
<celldesigner:info state="empty" angle="-1.57"/>
</celldesigner:speciesAlias>
<celldesigner:speciesAlias id="sa163" species="i1318">
<celldesigner:activity>inactive</celldesigner:activity>
<celldesigner:bounds x="2050.0" y="10.0" w="60.0" h="40.0"/>
<celldesigner:font size="12"/>
<celldesigner:view state="usual"/>
<celldesigner:usualView>
<celldesigner:innerPosition x="0.0" y="0.0"/>
<celldesigner:boxSize width="60.0" height="40.0"/>
<celldesigner:singleLine width="1.0"/>
<celldesigner:paint color="ffffedc1" scheme="Color"/>
</celldesigner:usualView>
<celldesigner:briefView>
<celldesigner:innerPosition x="0.0" y="0.0"/>
<celldesigner:boxSize width="18.0" height="12.0"/>
<celldesigner:singleLine width="1.0"/>
<celldesigner:paint color="ffffff" scheme="Color"/>
</celldesigner:briefView>
<celldesigner:info state="empty" angle="-1.57"/>
</celldesigner:speciesAlias>
<celldesigner:speciesAlias id="sa164" species="i1316">
<celldesigner:activity>inactive</celldesigner:activity>
<celldesigner:bounds x="2330.0" y="10.0" w="60.0" h="40.0"/>
<celldesigner:font size="12"/>
<celldesigner:view state="usual"/>
<celldesigner:usualView>
<celldesigner:innerPosition x="0.0" y="0.0"/>
<celldesigner:boxSize width="60.0" height="40.0"/>
<celldesigner:singleLine width="1.0"/>
<celldesigner:paint color="ffffedc1" scheme="Color"/>
</celldesigner:usualView>
<celldesigner:briefView>
<celldesigner:innerPosition x="0.0" y="0.0"/>
<celldesigner:boxSize width="18.0" height="12.0"/>
<celldesigner:singleLine width="1.0"/>
<celldesigner:paint color="ffffff" scheme="Color"/>
</celldesigner:briefView>
<celldesigner:info state="empty" angle="-1.57"/>
</celldesigner:speciesAlias>
<celldesigner:speciesAlias id="sa165" species="i1295">
<celldesigner:activity>inactive</celldesigner:activity>
<celldesigner:bounds x="1420.0" y="10.0" w="60.0" h="40.0"/>
<celldesigner:font size="12"/>
<celldesigner:view state="usual"/>
<celldesigner:usualView>
<celldesigner:innerPosition x="0.0" y="0.0"/>
<celldesigner:boxSize width="60.0" height="40.0"/>
<celldesigner:singleLine width="1.0"/>
<celldesigner:paint color="ffffedc1" scheme="Color"/>
</celldesigner:usualView>
<celldesigner:briefView>
<celldesigner:innerPosition x="0.0" y="0.0"/>
<celldesigner:boxSize width="18.0" height="12.0"/>
<celldesigner:singleLine width="1.0"/>
<celldesigner:paint color="ffffff" scheme="Color"/>
</celldesigner:briefView>
<celldesigner:info state="empty" angle="-1.57"/>
</celldesigner:speciesAlias>
<celldesigner:speciesAlias id="sa166" species="i1348">
<celldesigner:activity>inactive</celldesigner:activity>
<celldesigner:bounds x="2190.0" y="10.0" w="60.0" h="40.0"/>
<celldesigner:font size="12"/>
<celldesigner:view state="usual"/>
<celldesigner:usualView>
<celldesigner:innerPosition x="0.0" y="0.0"/>
<celldesigner:boxSize width="60.0" height="40.0"/>
<celldesigner:singleLine width="1.0"/>
<celldesigner:paint color="ffffedc1" scheme="Color"/>
</celldesigner:usualView>
<celldesigner:briefView>
<celldesigner:innerPosition x="0.0" y="0.0"/>
<celldesigner:boxSize width="18.0" height="12.0"/>
<celldesigner:singleLine width="1.0"/>
<celldesigner:paint color="ffffff" scheme="Color"/>
</celldesigner:briefView>
<celldesigner:info state="empty" angle="-1.57"/>
</celldesigner:speciesAlias>
<celldesigner:speciesAlias id="sa167" species="i1289">
<celldesigner:activity>inactive</celldesigner:activity>
<celldesigner:bounds x="2540.0" y="10.0" w="60.0" h="40.0"/>
<celldesigner:font size="12"/>
<celldesigner:view state="usual"/>
<celldesigner:usualView>
<celldesigner:innerPosition x="0.0" y="0.0"/>
<celldesigner:boxSize width="60.0" height="40.0"/>
<celldesigner:singleLine width="1.0"/>
<celldesigner:paint color="ffffedc1" scheme="Color"/>
</celldesigner:usualView>
<celldesigner:briefView>
<celldesigner:innerPosition x="0.0" y="0.0"/>
<celldesigner:boxSize width="18.0" height="12.0"/>
<celldesigner:singleLine width="1.0"/>
<celldesigner:paint color="ffffff" scheme="Color"/>
</celldesigner:briefView>
<celldesigner:info state="empty" angle="-1.57"/>
</celldesigner:speciesAlias>
<celldesigner:speciesAlias id="sa168" species="i1339">
<celldesigner:activity>inactive</celldesigner:activity>
<celldesigner:bounds x="1910.0" y="10.0" w="60.0" h="40.0"/>
<celldesigner:font size="12"/>
<celldesigner:view state="usual"/>
<celldesigner:usualView>
<celldesigner:innerPosition x="0.0" y="0.0"/>
<celldesigner:boxSize width="60.0" height="40.0"/>
<celldesigner:singleLine width="1.0"/>
<celldesigner:paint color="ffffedc1" scheme="Color"/>
</celldesigner:usualView>
<celldesigner:briefView>
<celldesigner:innerPosition x="0.0" y="0.0"/>
<celldesigner:boxSize width="18.0" height="12.0"/>
<celldesigner:singleLine width="1.0"/>
<celldesigner:paint color="ffffff" scheme="Color"/>
</celldesigner:briefView>
<celldesigner:info state="empty" angle="-1.57"/>
</celldesigner:speciesAlias>
<celldesigner:speciesAlias id="sa169" species="i1281">
<celldesigner:activity>inactive</celldesigner:activity>
<celldesigner:bounds x="1560.0" y="10.0" w="60.0" h="40.0"/>
<celldesigner:font size="12"/>
<celldesigner:view state="usual"/>
<celldesigner:usualView>
<celldesigner:innerPosition x="0.0" y="0.0"/>
<celldesigner:boxSize width="60.0" height="40.0"/>
<celldesigner:singleLine width="1.0"/>
<celldesigner:paint color="ffffedc1" scheme="Color"/>
</celldesigner:usualView>
<celldesigner:briefView>
<celldesigner:innerPosition x="0.0" y="0.0"/>
<celldesigner:boxSize width="18.0" height="12.0"/>
<celldesigner:singleLine width="1.0"/>
<celldesigner:paint color="ffffff" scheme="Color"/>
</celldesigner:briefView>
<celldesigner:info state="empty" angle="-1.57"/>
</celldesigner:speciesAlias>
<celldesigner:speciesAlias id="sa170" species="i1338">
<celldesigner:activity>inactive</celldesigner:activity>
<celldesigner:bounds x="1980.0" y="10.0" w="60.0" h="40.0"/>
<celldesigner:font size="12"/>
<celldesigner:view state="usual"/>
<celldesigner:usualView>
<celldesigner:innerPosition x="0.0" y="0.0"/>
<celldesigner:boxSize width="60.0" height="40.0"/>
<celldesigner:singleLine width="1.0"/>
<celldesigner:paint color="ffffedc1" scheme="Color"/>
</celldesigner:usualView>
<celldesigner:briefView>
<celldesigner:innerPosition x="0.0" y="0.0"/>
<celldesigner:boxSize width="18.0" height="12.0"/>
<celldesigner:singleLine width="1.0"/>
<celldesigner:paint color="ffffff" scheme="Color"/>
</celldesigner:briefView>
<celldesigner:info state="empty" angle="-1.57"/>
</celldesigner:speciesAlias>
<celldesigner:speciesAlias id="sa172" species="i1335">
<celldesigner:activity>inactive</celldesigner:activity>
<celldesigner:bounds x="2400.0" y="10.0" w="60.0" h="40.0"/>
<celldesigner:font size="12"/>
<celldesigner:view state="usual"/>
<celldesigner:usualView>
<celldesigner:innerPosition x="0.0" y="0.0"/>
<celldesigner:boxSize width="60.0" height="40.0"/>
<celldesigner:singleLine width="1.0"/>
<celldesigner:paint color="ffffedc1" scheme="Color"/>
</celldesigner:usualView>
<celldesigner:briefView>
<celldesigner:innerPosition x="0.0" y="0.0"/>
<celldesigner:boxSize width="18.0" height="12.0"/>
<celldesigner:singleLine width="1.0"/>
<celldesigner:paint color="ffffff" scheme="Color"/>
</celldesigner:briefView>
<celldesigner:info state="empty" angle="-1.57"/>
</celldesigner:speciesAlias>
<celldesigner:speciesAlias id="sa173" species="i1253">
<celldesigner:activity>inactive</celldesigner:activity>
<celldesigner:bounds x="1280.0" y="10.0" w="60.0" h="40.0"/>
<celldesigner:font size="12"/>
<celldesigner:view state="usual"/>
<celldesigner:usualView>
<celldesigner:innerPosition x="0.0" y="0.0"/>
<celldesigner:boxSize width="60.0" height="40.0"/>
<celldesigner:singleLine width="1.0"/>
<celldesigner:paint color="ffffedc1" scheme="Color"/>
</celldesigner:usualView>
<celldesigner:briefView>
<celldesigner:innerPosition x="0.0" y="0.0"/>
<celldesigner:boxSize width="18.0" height="12.0"/>
<celldesigner:singleLine width="1.0"/>
<celldesigner:paint color="ffffff" scheme="Color"/>
</celldesigner:briefView>
<celldesigner:info state="empty" angle="-1.57"/>
</celldesigner:speciesAlias>
<celldesigner:speciesAlias id="sa174" species="i1380" compartmentAlias="ca7">
<celldesigner:activity>inactive</celldesigner:activity>
<celldesigner:bounds x="1100.0" y="1860.0" w="60.0" h="40.0"/>
<celldesigner:font size="12"/>
<celldesigner:view state="usual"/>
<celldesigner:usualView>
<celldesigner:innerPosition x="570.0" y="340.0"/>
<celldesigner:boxSize width="60.0" height="40.0"/>
<celldesigner:singleLine width="1.0"/>
<celldesigner:paint color="ffffedc1" scheme="Color"/>
</celldesigner:usualView>
<celldesigner:briefView>
<celldesigner:innerPosition x="0.0" y="0.0"/>
<celldesigner:boxSize width="18.0" height="12.0"/>
<celldesigner:singleLine width="1.0"/>
<celldesigner:paint color="ffffff" scheme="Color"/>
</celldesigner:briefView>
<celldesigner:info state="empty" angle="-1.57"/>
</celldesigner:speciesAlias>
<celldesigner:speciesAlias id="sa175" species="i1361" compartmentAlias="ca7">
<celldesigner:activity>inactive</celldesigner:activity>
<celldesigner:bounds x="1180.0" y="1660.0" w="60.0" h="40.0"/>
<celldesigner:font size="12"/>
<celldesigner:view state="usual"/>
<celldesigner:usualView>
<celldesigner:innerPosition x="650.0" y="140.0"/>
<celldesigner:boxSize width="60.0" height="40.0"/>
<celldesigner:singleLine width="1.0"/>
<celldesigner:paint color="ffffedc1" scheme="Color"/>
</celldesigner:usualView>
<celldesigner:briefView>
<celldesigner:innerPosition x="0.0" y="0.0"/>
<celldesigner:boxSize width="18.0" height="12.0"/>
<celldesigner:singleLine width="1.0"/>
<celldesigner:paint color="ffffff" scheme="Color"/>
</celldesigner:briefView>
<celldesigner:info state="empty" angle="-1.57"/>
</celldesigner:speciesAlias>
<celldesigner:speciesAlias id="sa176" species="i1343" compartmentAlias="ca7">
<celldesigner:activity>inactive</celldesigner:activity>
<celldesigner:bounds x="1100.0" y="1660.0" w="60.0" h="40.0"/>
<celldesigner:font size="12"/>
<celldesigner:view state="usual"/>
<celldesigner:usualView>
<celldesigner:innerPosition x="570.0" y="140.0"/>
<celldesigner:boxSize width="60.0" height="40.0"/>
<celldesigner:singleLine width="1.0"/>
<celldesigner:paint color="ffffedc1" scheme="Color"/>
</celldesigner:usualView>
<celldesigner:briefView>
<celldesigner:innerPosition x="0.0" y="0.0"/>
<celldesigner:boxSize width="18.0" height="12.0"/>
<celldesigner:singleLine width="1.0"/>
<celldesigner:paint color="ffffff" scheme="Color"/>
</celldesigner:briefView>
<celldesigner:info state="empty" angle="-1.57"/>
</celldesigner:speciesAlias>
<celldesigner:speciesAlias id="sa177" species="i1323" compartmentAlias="ca7">
<celldesigner:activity>inactive</celldesigner:activity>
<celldesigner:bounds x="1100.0" y="1710.0" w="60.0" h="40.0"/>
<celldesigner:font size="12"/>
<celldesigner:view state="usual"/>
<celldesigner:usualView>
<celldesigner:innerPosition x="570.0" y="190.0"/>
<celldesigner:boxSize width="60.0" height="40.0"/>
<celldesigner:singleLine width="1.0"/>
<celldesigner:paint color="ffffedc1" scheme="Color"/>
</celldesigner:usualView>
<celldesigner:briefView>
<celldesigner:innerPosition x="0.0" y="0.0"/>
<celldesigner:boxSize width="18.0" height="12.0"/>
<celldesigner:singleLine width="1.0"/>
<celldesigner:paint color="ffffff" scheme="Color"/>
</celldesigner:briefView>
<celldesigner:info state="empty" angle="-1.57"/>
</celldesigner:speciesAlias>
<celldesigner:speciesAlias id="sa178" species="i1375" compartmentAlias="ca7">
<celldesigner:activity>inactive</celldesigner:activity>
<celldesigner:bounds x="1180.0" y="1810.0" w="60.0" h="40.0"/>
<celldesigner:font size="12"/>
<celldesigner:view state="usual"/>
<celldesigner:usualView>
<celldesigner:innerPosition x="650.0" y="290.0"/>
<celldesigner:boxSize width="60.0" height="40.0"/>
<celldesigner:singleLine width="1.0"/>
<celldesigner:paint color="ffffedc1" scheme="Color"/>
</celldesigner:usualView>
<celldesigner:briefView>
<celldesigner:innerPosition x="0.0" y="0.0"/>
<celldesigner:boxSize width="18.0" height="12.0"/>
<celldesigner:singleLine width="1.0"/>
<celldesigner:paint color="ffffff" scheme="Color"/>
</celldesigner:briefView>
<celldesigner:info state="empty" angle="-1.57"/>
</celldesigner:speciesAlias>
<celldesigner:speciesAlias id="sa179" species="i1310" compartmentAlias="ca7">
<celldesigner:activity>inactive</celldesigner:activity>
<celldesigner:bounds x="940.0" y="1810.0" w="60.0" h="40.0"/>
<celldesigner:font size="12"/>
<celldesigner:view state="usual"/>
<celldesigner:usualView>
<celldesigner:innerPosition x="410.0" y="290.0"/>
<celldesigner:boxSize width="60.0" height="40.0"/>
<celldesigner:singleLine width="1.0"/>
<celldesigner:paint color="ffffedc1" scheme="Color"/>
</celldesigner:usualView>
<celldesigner:briefView>
<celldesigner:innerPosition x="0.0" y="0.0"/>
<celldesigner:boxSize width="18.0" height="12.0"/>
<celldesigner:singleLine width="1.0"/>
<celldesigner:paint color="ffffff" scheme="Color"/>
</celldesigner:briefView>
<celldesigner:info state="empty" angle="-1.57"/>
</celldesigner:speciesAlias>
<celldesigner:speciesAlias id="sa180" species="i1374" compartmentAlias="ca7">
<celldesigner:activity>inactive</celldesigner:activity>
<celldesigner:bounds x="1100.0" y="1760.0" w="60.0" h="40.0"/>
<celldesigner:font size="12"/>
<celldesigner:view state="usual"/>
<celldesigner:usualView>
<celldesigner:innerPosition x="570.0" y="240.0"/>
<celldesigner:boxSize width="60.0" height="40.0"/>
<celldesigner:singleLine width="1.0"/>
<celldesigner:paint color="ffffedc1" scheme="Color"/>
</celldesigner:usualView>
<celldesigner:briefView>
<celldesigner:innerPosition x="0.0" y="0.0"/>
<celldesigner:boxSize width="18.0" height="12.0"/>
<celldesigner:singleLine width="1.0"/>
<celldesigner:paint color="ffffff" scheme="Color"/>
</celldesigner:briefView>
<celldesigner:info state="empty" angle="-1.57"/>
</celldesigner:speciesAlias>
<celldesigner:speciesAlias id="sa181" species="i1309" compartmentAlias="ca7">
<celldesigner:activity>inactive</celldesigner:activity>
<celldesigner:bounds x="940.0" y="1760.0" w="60.0" h="40.0"/>
<celldesigner:font size="12"/>
<celldesigner:view state="usual"/>
<celldesigner:usualView>
<celldesigner:innerPosition x="410.0" y="240.0"/>
<celldesigner:boxSize width="60.0" height="40.0"/>
<celldesigner:singleLine width="1.0"/>
<celldesigner:paint color="ffffedc1" scheme="Color"/>
</celldesigner:usualView>
<celldesigner:briefView>
<celldesigner:innerPosition x="0.0" y="0.0"/>
<celldesigner:boxSize width="18.0" height="12.0"/>
<celldesigner:singleLine width="1.0"/>
<celldesigner:paint color="ffffff" scheme="Color"/>
</celldesigner:briefView>
<celldesigner:info state="empty" angle="-1.57"/>
</celldesigner:speciesAlias>
<celldesigner:speciesAlias id="sa182" species="i1296" compartmentAlias="ca7">
<celldesigner:activity>inactive</celldesigner:activity>
<celldesigner:bounds x="940.0" y="1660.0" w="60.0" h="40.0"/>
<celldesigner:font size="12"/>
<celldesigner:view state="usual"/>
<celldesigner:usualView>
<celldesigner:innerPosition x="410.0" y="140.0"/>
<celldesigner:boxSize width="60.0" height="40.0"/>
<celldesigner:singleLine width="1.0"/>
<celldesigner:paint color="ffffedc1" scheme="Color"/>
</celldesigner:usualView>
<celldesigner:briefView>
<celldesigner:innerPosition x="0.0" y="0.0"/>
<celldesigner:boxSize width="18.0" height="12.0"/>
<celldesigner:singleLine width="1.0"/>
<celldesigner:paint color="ffffff" scheme="Color"/>
</celldesigner:briefView>
<celldesigner:info state="empty" angle="-1.57"/>
</celldesigner:speciesAlias>
<celldesigner:speciesAlias id="sa183" species="i1273" compartmentAlias="ca7">
<celldesigner:activity>inactive</celldesigner:activity>
<celldesigner:bounds x="1180.0" y="1760.0" w="60.0" h="40.0"/>
<celldesigner:font size="12"/>
<celldesigner:view state="usual"/>
<celldesigner:usualView>
<celldesigner:innerPosition x="650.0" y="240.0"/>
<celldesigner:boxSize width="60.0" height="40.0"/>
<celldesigner:singleLine width="1.0"/>
<celldesigner:paint color="ffffedc1" scheme="Color"/>
</celldesigner:usualView>
<celldesigner:briefView>
<celldesigner:innerPosition x="0.0" y="0.0"/>
<celldesigner:boxSize width="18.0" height="12.0"/>
<celldesigner:singleLine width="1.0"/>
<celldesigner:paint color="ffffff" scheme="Color"/>
</celldesigner:briefView>
<celldesigner:info state="empty" angle="-1.57"/>
</celldesigner:speciesAlias>
<celldesigner:speciesAlias id="sa184" species="i1269" compartmentAlias="ca7">
<celldesigner:activity>inactive</celldesigner:activity>
<celldesigner:bounds x="1020.0" y="1660.0" w="60.0" h="40.0"/>
<celldesigner:font size="12"/>
<celldesigner:view state="usual"/>
<celldesigner:usualView>
<celldesigner:innerPosition x="490.0" y="140.0"/>
<celldesigner:boxSize width="60.0" height="40.0"/>
<celldesigner:singleLine width="1.0"/>
<celldesigner:paint color="ffffedc1" scheme="Color"/>
</celldesigner:usualView>
<celldesigner:briefView>
<celldesigner:innerPosition x="0.0" y="0.0"/>
<celldesigner:boxSize width="18.0" height="12.0"/>
<celldesigner:singleLine width="1.0"/>
<celldesigner:paint color="ffffff" scheme="Color"/>
</celldesigner:briefView>
<celldesigner:info state="empty" angle="-1.57"/>
</celldesigner:speciesAlias>
<celldesigner:speciesAlias id="sa185" species="i1259" compartmentAlias="ca7">
<celldesigner:activity>inactive</celldesigner:activity>
<celldesigner:bounds x="1020.0" y="1860.0" w="60.0" h="40.0"/>
<celldesigner:font size="12"/>
<celldesigner:view state="usual"/>
<celldesigner:usualView>
<celldesigner:innerPosition x="490.0" y="340.0"/>
<celldesigner:boxSize width="60.0" height="40.0"/>
<celldesigner:singleLine width="1.0"/>
<celldesigner:paint color="ffffedc1" scheme="Color"/>
</celldesigner:usualView>
<celldesigner:briefView>
<celldesigner:innerPosition x="0.0" y="0.0"/>
<celldesigner:boxSize width="18.0" height="12.0"/>
<celldesigner:singleLine width="1.0"/>
<celldesigner:paint color="ffffff" scheme="Color"/>
</celldesigner:briefView>
<celldesigner:info state="empty" angle="-1.57"/>
</celldesigner:speciesAlias>
<celldesigner:speciesAlias id="sa186" species="i1251" compartmentAlias="ca7">
<celldesigner:activity>inactive</celldesigner:activity>
<celldesigner:bounds x="940.0" y="1860.0" w="60.0" h="40.0"/>
<celldesigner:font size="12"/>
<celldesigner:view state="usual"/>
<celldesigner:usualView>
<celldesigner:innerPosition x="410.0" y="340.0"/>
<celldesigner:boxSize width="60.0" height="40.0"/>
<celldesigner:singleLine width="1.0"/>
<celldesigner:paint color="ffffedc1" scheme="Color"/>
</celldesigner:usualView>
<celldesigner:briefView>
<celldesigner:innerPosition x="0.0" y="0.0"/>
<celldesigner:boxSize width="18.0" height="12.0"/>
<celldesigner:singleLine width="1.0"/>
<celldesigner:paint color="ffffff" scheme="Color"/>
</celldesigner:briefView>
<celldesigner:info state="empty" angle="-1.57"/>
</celldesigner:speciesAlias>
<celldesigner:speciesAlias id="sa187" species="i1364" compartmentAlias="ca7">
<celldesigner:activity>inactive</celldesigner:activity>
<celldesigner:bounds x="1020.0" y="1760.0" w="60.0" h="40.0"/>
<celldesigner:font size="12"/>
<celldesigner:view state="usual"/>
<celldesigner:usualView>
<celldesigner:innerPosition x="490.0" y="240.0"/>
<celldesigner:boxSize width="60.0" height="40.0"/>
<celldesigner:singleLine width="1.0"/>
<celldesigner:paint color="ffffedc1" scheme="Color"/>
</celldesigner:usualView>
<celldesigner:briefView>
<celldesigner:innerPosition x="0.0" y="0.0"/>
<celldesigner:boxSize width="18.0" height="12.0"/>
<celldesigner:singleLine width="1.0"/>
<celldesigner:paint color="ffffff" scheme="Color"/>
</celldesigner:briefView>
<celldesigner:info state="empty" angle="-1.57"/>
</celldesigner:speciesAlias>
<celldesigner:speciesAlias id="sa188" species="i1299" compartmentAlias="ca7">
<celldesigner:activity>inactive</celldesigner:activity>
<celldesigner:bounds x="1180.0" y="1710.0" w="60.0" h="40.0"/>
<celldesigner:font size="12"/>
<celldesigner:view state="usual"/>
<celldesigner:usualView>
<celldesigner:innerPosition x="650.0" y="190.0"/>
<celldesigner:boxSize width="60.0" height="40.0"/>
<celldesigner:singleLine width="1.0"/>
<celldesigner:paint color="ffffedc1" scheme="Color"/>
</celldesigner:usualView>
<celldesigner:briefView>
<celldesigner:innerPosition x="0.0" y="0.0"/>
<celldesigner:boxSize width="18.0" height="12.0"/>
<celldesigner:singleLine width="1.0"/>
<celldesigner:paint color="ffffff" scheme="Color"/>
</celldesigner:briefView>
<celldesigner:info state="empty" angle="-1.57"/>
</celldesigner:speciesAlias>
<celldesigner:speciesAlias id="sa189" species="i1246" compartmentAlias="ca7">
<celldesigner:activity>inactive</celldesigner:activity>
<celldesigner:bounds x="1100.0" y="1810.0" w="60.0" h="40.0"/>
<celldesigner:font size="12"/>
<celldesigner:view state="usual"/>
<celldesigner:usualView>
<celldesigner:innerPosition x="570.0" y="290.0"/>
<celldesigner:boxSize width="60.0" height="40.0"/>
<celldesigner:singleLine width="1.0"/>
<celldesigner:paint color="ffffedc1" scheme="Color"/>
</celldesigner:usualView>
<celldesigner:briefView>
<celldesigner:innerPosition x="0.0" y="0.0"/>
<celldesigner:boxSize width="18.0" height="12.0"/>
<celldesigner:singleLine width="1.0"/>
<celldesigner:paint color="ffffff" scheme="Color"/>
</celldesigner:briefView>
<celldesigner:info state="empty" angle="-1.57"/>
</celldesigner:speciesAlias>
<celldesigner:speciesAlias id="sa190" species="i1319" compartmentAlias="ca4">
<celldesigner:activity>inactive</celldesigner:activity>
<celldesigner:bounds x="2180.0" y="1640.0" w="60.0" h="40.0"/>
<celldesigner:font size="12"/>
<celldesigner:view state="usual"/>
<celldesigner:usualView>
<celldesigner:innerPosition x="390.0" y="242.5"/>
<celldesigner:boxSize width="60.0" height="40.0"/>
<celldesigner:singleLine width="1.0"/>
<celldesigner:paint color="ffffedc1" scheme="Color"/>
</celldesigner:usualView>
<celldesigner:briefView>
<celldesigner:innerPosition x="0.0" y="0.0"/>
<celldesigner:boxSize width="18.0" height="12.0"/>
<celldesigner:singleLine width="1.0"/>
<celldesigner:paint color="ffffff" scheme="Color"/>
</celldesigner:briefView>
<celldesigner:info state="empty" angle="-1.57"/>
</celldesigner:speciesAlias>
<celldesigner:speciesAlias id="sa191" species="i1286" compartmentAlias="ca4">
<celldesigner:activity>inactive</celldesigner:activity>
<celldesigner:bounds x="2260.0" y="1580.0" w="60.0" h="40.0"/>
<celldesigner:font size="12"/>
<celldesigner:view state="usual"/>
<celldesigner:usualView>
<celldesigner:innerPosition x="470.0" y="182.5"/>
<celldesigner:boxSize width="60.0" height="40.0"/>
<celldesigner:singleLine width="1.0"/>
<celldesigner:paint color="ffffedc1" scheme="Color"/>
</celldesigner:usualView>
<celldesigner:briefView>
<celldesigner:innerPosition x="0.0" y="0.0"/>
<celldesigner:boxSize width="18.0" height="12.0"/>
<celldesigner:singleLine width="1.0"/>
<celldesigner:paint color="ffffff" scheme="Color"/>
</celldesigner:briefView>
<celldesigner:info state="empty" angle="-1.57"/>
</celldesigner:speciesAlias>
<celldesigner:speciesAlias id="sa192" species="i1283" compartmentAlias="ca4">
<celldesigner:activity>inactive</celldesigner:activity>
<celldesigner:bounds x="2340.0" y="1520.0" w="60.0" h="40.0"/>
<celldesigner:font size="12"/>
<celldesigner:view state="usual"/>
<celldesigner:usualView>
<celldesigner:innerPosition x="550.0" y="122.5"/>
<celldesigner:boxSize width="60.0" height="40.0"/>
<celldesigner:singleLine width="1.0"/>
<celldesigner:paint color="ffffedc1" scheme="Color"/>
</celldesigner:usualView>
<celldesigner:briefView>
<celldesigner:innerPosition x="0.0" y="0.0"/>
<celldesigner:boxSize width="18.0" height="12.0"/>
<celldesigner:singleLine width="1.0"/>
<celldesigner:paint color="ffffff" scheme="Color"/>
</celldesigner:briefView>
<celldesigner:info state="empty" angle="-1.57"/>
</celldesigner:speciesAlias>
<celldesigner:speciesAlias id="sa193" species="i1276" compartmentAlias="ca4">
<celldesigner:activity>inactive</celldesigner:activity>
<celldesigner:bounds x="2180.0" y="1520.0" w="60.0" h="40.0"/>
<celldesigner:font size="12"/>
<celldesigner:view state="usual"/>
<celldesigner:usualView>
<celldesigner:innerPosition x="390.0" y="122.5"/>
<celldesigner:boxSize width="60.0" height="40.0"/>
<celldesigner:singleLine width="1.0"/>
<celldesigner:paint color="ffffedc1" scheme="Color"/>
</celldesigner:usualView>
<celldesigner:briefView>
<celldesigner:innerPosition x="0.0" y="0.0"/>
<celldesigner:boxSize width="18.0" height="12.0"/>
<celldesigner:singleLine width="1.0"/>
<celldesigner:paint color="ffffff" scheme="Color"/>
</celldesigner:briefView>
<celldesigner:info state="empty" angle="-1.57"/>
</celldesigner:speciesAlias>
<celldesigner:speciesAlias id="sa194" species="i1272" compartmentAlias="ca4">
<celldesigner:activity>inactive</celldesigner:activity>
<celldesigner:bounds x="2340.0" y="1580.0" w="60.0" h="40.0"/>
<celldesigner:font size="12"/>
<celldesigner:view state="usual"/>
<celldesigner:usualView>
<celldesigner:innerPosition x="550.0" y="182.5"/>
<celldesigner:boxSize width="60.0" height="40.0"/>
<celldesigner:singleLine width="1.0"/>
<celldesigner:paint color="ffffedc1" scheme="Color"/>
</celldesigner:usualView>
<celldesigner:briefView>
<celldesigner:innerPosition x="0.0" y="0.0"/>
<celldesigner:boxSize width="18.0" height="12.0"/>
<celldesigner:singleLine width="1.0"/>
<celldesigner:paint color="ffffff" scheme="Color"/>
</celldesigner:briefView>
<celldesigner:info state="empty" angle="-1.57"/>
</celldesigner:speciesAlias>
<celldesigner:speciesAlias id="sa195" species="i1271" compartmentAlias="ca4">
<celldesigner:activity>inactive</celldesigner:activity>
<celldesigner:bounds x="2260.0" y="1640.0" w="60.0" h="40.0"/>
<celldesigner:font size="12"/>
<celldesigner:view state="usual"/>
<celldesigner:usualView>
<celldesigner:innerPosition x="470.0" y="242.5"/>
<celldesigner:boxSize width="60.0" height="40.0"/>
<celldesigner:singleLine width="1.0"/>
<celldesigner:paint color="ffffedc1" scheme="Color"/>
</celldesigner:usualView>
<celldesigner:briefView>
<celldesigner:innerPosition x="0.0" y="0.0"/>
<celldesigner:boxSize width="18.0" height="12.0"/>
<celldesigner:singleLine width="1.0"/>
<celldesigner:paint color="ffffff" scheme="Color"/>
</celldesigner:briefView>
<celldesigner:info state="empty" angle="-1.57"/>
</celldesigner:speciesAlias>
<celldesigner:speciesAlias id="sa196" species="i1266" compartmentAlias="ca4">
<celldesigner:activity>inactive</celldesigner:activity>
<celldesigner:bounds x="2260.0" y="1460.0" w="60.0" h="40.0"/>
<celldesigner:font size="12"/>
<celldesigner:view state="usual"/>
<celldesigner:usualView>
<celldesigner:innerPosition x="470.0" y="62.5"/>
<celldesigner:boxSize width="60.0" height="40.0"/>
<celldesigner:singleLine width="1.0"/>
<celldesigner:paint color="ffffedc1" scheme="Color"/>
</celldesigner:usualView>
<celldesigner:briefView>
<celldesigner:innerPosition x="0.0" y="0.0"/>
<celldesigner:boxSize width="18.0" height="12.0"/>
<celldesigner:singleLine width="1.0"/>
<celldesigner:paint color="ffffff" scheme="Color"/>
</celldesigner:briefView>
<celldesigner:info state="empty" angle="-1.57"/>
</celldesigner:speciesAlias>
<celldesigner:speciesAlias id="sa197" species="i1258" compartmentAlias="ca4">
<celldesigner:activity>inactive</celldesigner:activity>
<celldesigner:bounds x="2260.0" y="1520.0" w="60.0" h="40.0"/>
<celldesigner:font size="12"/>
<celldesigner:view state="usual"/>
<celldesigner:usualView>
<celldesigner:innerPosition x="470.0" y="122.5"/>
<celldesigner:boxSize width="60.0" height="40.0"/>
<celldesigner:singleLine width="1.0"/>
<celldesigner:paint color="ffffedc1" scheme="Color"/>
</celldesigner:usualView>
<celldesigner:briefView>
<celldesigner:innerPosition x="0.0" y="0.0"/>
<celldesigner:boxSize width="18.0" height="12.0"/>
<celldesigner:singleLine width="1.0"/>
<celldesigner:paint color="ffffff" scheme="Color"/>
</celldesigner:briefView>
<celldesigner:info state="empty" angle="-1.57"/>
</celldesigner:speciesAlias>
<celldesigner:speciesAlias id="sa198" species="i1254" compartmentAlias="ca4">
<celldesigner:activity>inactive</celldesigner:activity>
<celldesigner:bounds x="2180.0" y="1580.0" w="60.0" h="40.0"/>
<celldesigner:font size="12"/>
<celldesigner:view state="usual"/>
<celldesigner:usualView>
<celldesigner:innerPosition x="390.0" y="182.5"/>
<celldesigner:boxSize width="60.0" height="40.0"/>
<celldesigner:singleLine width="1.0"/>
<celldesigner:paint color="ffffedc1" scheme="Color"/>
</celldesigner:usualView>
<celldesigner:briefView>
<celldesigner:innerPosition x="0.0" y="0.0"/>
<celldesigner:boxSize width="18.0" height="12.0"/>
<celldesigner:singleLine width="1.0"/>
<celldesigner:paint color="ffffff" scheme="Color"/>
</celldesigner:briefView>
<celldesigner:info state="empty" angle="-1.57"/>
</celldesigner:speciesAlias>
<celldesigner:speciesAlias id="sa199" species="i1241" compartmentAlias="ca4">
<celldesigner:activity>inactive</celldesigner:activity>
<celldesigner:bounds x="2180.0" y="1460.0" w="60.0" h="40.0"/>
<celldesigner:font size="12"/>
<celldesigner:view state="usual"/>
<celldesigner:usualView>
<celldesigner:innerPosition x="390.0" y="62.5"/>
<celldesigner:boxSize width="60.0" height="40.0"/>
<celldesigner:singleLine width="1.0"/>
<celldesigner:paint color="ffffedc1" scheme="Color"/>
</celldesigner:usualView>
<celldesigner:briefView>
<celldesigner:innerPosition x="0.0" y="0.0"/>
<celldesigner:boxSize width="18.0" height="12.0"/>
<celldesigner:singleLine width="1.0"/>
<celldesigner:paint color="ffffff" scheme="Color"/>
</celldesigner:briefView>
<celldesigner:info state="empty" angle="-1.57"/>
</celldesigner:speciesAlias>
<celldesigner:speciesAlias id="sa200" species="i1263" compartmentAlias="ca5">
<celldesigner:activity>inactive</celldesigner:activity>
<celldesigner:bounds x="2690.0" y="990.0" w="60.0" h="40.0"/>
<celldesigner:font size="12"/>
<celldesigner:view state="usual"/>
<celldesigner:usualView>
<celldesigner:innerPosition x="880.0" y="90.0"/>
<celldesigner:boxSize width="60.0" height="40.0"/>
<celldesigner:singleLine width="1.0"/>
<celldesigner:paint color="ffffedc1" scheme="Color"/>
</celldesigner:usualView>
<celldesigner:briefView>
<celldesigner:innerPosition x="0.0" y="0.0"/>
<celldesigner:boxSize width="18.0" height="12.0"/>
<celldesigner:singleLine width="1.0"/>
<celldesigner:paint color="ffffff" scheme="Color"/>
</celldesigner:briefView>
<celldesigner:info state="empty" angle="-1.57"/>
</celldesigner:speciesAlias>
<celldesigner:speciesAlias id="sa201" species="i284" compartmentAlias="ca2">
<celldesigner:activity>inactive</celldesigner:activity>
<celldesigner:bounds x="2870.0" y="620.0" w="60.0" h="40.0"/>
<celldesigner:font size="12"/>
<celldesigner:view state="usual"/>
<celldesigner:usualView>
<celldesigner:innerPosition x="2480.0" y="290.0"/>
<celldesigner:boxSize width="60.0" height="40.0"/>
<celldesigner:singleLine width="1.0"/>
<celldesigner:paint color="ffffedc1" scheme="Color"/>
</celldesigner:usualView>
<celldesigner:briefView>
<celldesigner:innerPosition x="0.0" y="0.0"/>
<celldesigner:boxSize width="18.0" height="12.0"/>
<celldesigner:singleLine width="1.0"/>
<celldesigner:paint color="ffffff" scheme="Color"/>
</celldesigner:briefView>
<celldesigner:info state="empty" angle="-1.57"/>
</celldesigner:speciesAlias>
<celldesigner:speciesAlias id="sa202" species="s497">
<celldesigner:activity>inactive</celldesigner:activity>
<celldesigner:bounds x="30.0" y="1440.0" w="60.0" h="40.0"/>
<celldesigner:font size="12"/>
<celldesigner:view state="usual"/>
<celldesigner:usualView>
<celldesigner:boxSize width="60.0" height="40.0"/>
<celldesigner:singleLine width="1.0"/>
<celldesigner:paint color="ffffedc1" scheme="Color"/>
</celldesigner:usualView>
<celldesigner:briefView>
<celldesigner:innerPosition x="0.0" y="0.0"/>
<celldesigner:boxSize width="80.0" height="60.0"/>
<celldesigner:singleLine width="0.0"/>
<celldesigner:paint color="3fff0000" scheme="Color"/>
</celldesigner:briefView>
<celldesigner:info state="empty" angle="-1.5707963267948966"/>
</celldesigner:speciesAlias>
<celldesigner:speciesAlias id="sa203" species="i437" compartmentAlias="ca2">
<celldesigner:activity>inactive</celldesigner:activity>
<celldesigner:bounds x="2510.0" y="620.0" w="60.0" h="40.0"/>
<celldesigner:font size="12"/>
<celldesigner:view state="usual"/>
<celldesigner:usualView>
<celldesigner:innerPosition x="2120.0" y="290.0"/>
<celldesigner:boxSize width="60.0" height="40.0"/>
<celldesigner:singleLine width="1.0"/>
<celldesigner:paint color="ffffedc1" scheme="Color"/>
</celldesigner:usualView>
<celldesigner:briefView>
<celldesigner:innerPosition x="0.0" y="0.0"/>
<celldesigner:boxSize width="18.0" height="12.0"/>
<celldesigner:singleLine width="1.0"/>
<celldesigner:paint color="ffffff" scheme="Color"/>
</celldesigner:briefView>
<celldesigner:info state="empty" angle="-1.57"/>
</celldesigner:speciesAlias>
<celldesigner:speciesAlias id="sa204" species="i285" compartmentAlias="ca1">
<celldesigner:activity>inactive</celldesigner:activity>
<celldesigner:bounds x="3410.0" y="130.0" w="60.0" h="40.0"/>
<celldesigner:font size="12"/>
<celldesigner:view state="usual"/>
<celldesigner:usualView>
<celldesigner:innerPosition x="3020.0" y="80.0"/>
<celldesigner:boxSize width="60.0" height="40.0"/>
<celldesigner:singleLine width="1.0"/>
<celldesigner:paint color="ffffedc1" scheme="Color"/>
</celldesigner:usualView>
<celldesigner:briefView>
<celldesigner:innerPosition x="0.0" y="0.0"/>
<celldesigner:boxSize width="18.0" height="12.0"/>
<celldesigner:singleLine width="1.0"/>
<celldesigner:paint color="ffffff" scheme="Color"/>
</celldesigner:briefView>
<celldesigner:info state="empty" angle="-1.57"/>
</celldesigner:speciesAlias>
<celldesigner:speciesAlias id="sa205" species="i461">
<celldesigner:activity>inactive</celldesigner:activity>
<celldesigner:bounds x="2470.0" y="10.0" w="60.0" h="40.0"/>
<celldesigner:font size="12"/>
<celldesigner:view state="usual"/>
<celldesigner:usualView>
<celldesigner:boxSize width="60.0" height="40.0"/>
<celldesigner:singleLine width="1.0"/>
<celldesigner:paint color="ffffedc1" scheme="Color"/>
</celldesigner:usualView>
<celldesigner:briefView>
<celldesigner:innerPosition x="0.0" y="0.0"/>
<celldesigner:boxSize width="18.0" height="12.0"/>
<celldesigner:singleLine width="1.0"/>
<celldesigner:paint color="ffffff" scheme="Color"/>
</celldesigner:briefView>
<celldesigner:info state="empty" angle="-1.57"/>
</celldesigner:speciesAlias>
<celldesigner:speciesAlias id="sa206" species="i255" compartmentAlias="ca4">
<celldesigner:activity>inactive</celldesigner:activity>
<celldesigner:bounds x="2340.0" y="1640.0" w="60.0" h="40.0"/>
<celldesigner:font size="12"/>
<celldesigner:view state="usual"/>
<celldesigner:usualView>
<celldesigner:innerPosition x="550.0" y="242.5"/>
<celldesigner:boxSize width="60.0" height="40.0"/>
<celldesigner:singleLine width="1.0"/>
<celldesigner:paint color="ffffedc1" scheme="Color"/>
</celldesigner:usualView>
<celldesigner:briefView>
<celldesigner:innerPosition x="0.0" y="0.0"/>
<celldesigner:boxSize width="18.0" height="12.0"/>
<celldesigner:singleLine width="1.0"/>
<celldesigner:paint color="ffffff" scheme="Color"/>
</celldesigner:briefView>
<celldesigner:info state="empty" angle="-1.57"/>
</celldesigner:speciesAlias>
<celldesigner:speciesAlias id="sa207" species="i415" compartmentAlias="ca4">
<celldesigner:activity>inactive</celldesigner:activity>
<celldesigner:bounds x="2340.0" y="1460.0" w="60.0" h="40.0"/>
<celldesigner:font size="12"/>
<celldesigner:view state="usual"/>
<celldesigner:usualView>
<celldesigner:innerPosition x="550.0" y="62.5"/>
<celldesigner:boxSize width="60.0" height="40.0"/>
<celldesigner:singleLine width="1.0"/>
<celldesigner:paint color="ffffedc1" scheme="Color"/>
</celldesigner:usualView>
<celldesigner:briefView>
<celldesigner:innerPosition x="0.0" y="0.0"/>
<celldesigner:boxSize width="18.0" height="12.0"/>
<celldesigner:singleLine width="1.0"/>
<celldesigner:paint color="ffffff" scheme="Color"/>
</celldesigner:briefView>
<celldesigner:info state="empty" angle="-1.57"/>
</celldesigner:speciesAlias>
<celldesigner:speciesAlias id="sa208" species="i245" compartmentAlias="ca7">
<celldesigner:activity>inactive</celldesigner:activity>
<celldesigner:bounds x="1020.0" y="1810.0" w="60.0" h="40.0"/>
<celldesigner:font size="12"/>
<celldesigner:view state="usual"/>
<celldesigner:usualView>
<celldesigner:innerPosition x="490.0" y="290.0"/>
<celldesigner:boxSize width="60.0" height="40.0"/>
<celldesigner:singleLine width="1.0"/>
<celldesigner:paint color="ffffedc1" scheme="Color"/>
</celldesigner:usualView>
<celldesigner:briefView>
<celldesigner:innerPosition x="0.0" y="0.0"/>
<celldesigner:boxSize width="18.0" height="12.0"/>
<celldesigner:singleLine width="1.0"/>
<celldesigner:paint color="ffffff" scheme="Color"/>
</celldesigner:briefView>
<celldesigner:info state="empty" angle="-1.57"/>
</celldesigner:speciesAlias>
<celldesigner:speciesAlias id="sa209" species="i429">
<celldesigner:activity>inactive</celldesigner:activity>
<celldesigner:bounds x="2120.0" y="10.0" w="60.0" h="40.0"/>
<celldesigner:font size="12"/>
<celldesigner:view state="usual"/>
<celldesigner:usualView>
<celldesigner:boxSize width="60.0" height="40.0"/>
<celldesigner:singleLine width="1.0"/>
<celldesigner:paint color="ffffedc1" scheme="Color"/>
</celldesigner:usualView>
<celldesigner:briefView>
<celldesigner:innerPosition x="0.0" y="0.0"/>
<celldesigner:boxSize width="18.0" height="12.0"/>
<celldesigner:singleLine width="1.0"/>
<celldesigner:paint color="ffffff" scheme="Color"/>
</celldesigner:briefView>
<celldesigner:info state="empty" angle="-1.57"/>
</celldesigner:speciesAlias>
<celldesigner:speciesAlias id="sa210" species="i484" compartmentAlias="ca3">
<celldesigner:activity>inactive</celldesigner:activity>
<celldesigner:bounds x="1280.0" y="3290.0" w="60.0" h="40.0"/>
<celldesigner:font size="12"/>
<celldesigner:view state="usual"/>
<celldesigner:usualView>
<celldesigner:innerPosition x="710.0" y="140.0"/>
<celldesigner:boxSize width="60.0" height="40.0"/>
<celldesigner:singleLine width="1.0"/>
<celldesigner:paint color="ffffedc1" scheme="Color"/>
</celldesigner:usualView>
<celldesigner:briefView>
<celldesigner:innerPosition x="0.0" y="0.0"/>
<celldesigner:boxSize width="18.0" height="12.0"/>
<celldesigner:singleLine width="1.0"/>
<celldesigner:paint color="ffffff" scheme="Color"/>
</celldesigner:briefView>
<celldesigner:info state="empty" angle="-1.57"/>
</celldesigner:speciesAlias>
<celldesigner:speciesAlias id="sa211" species="i139" compartmentAlias="ca2">
<celldesigner:activity>inactive</celldesigner:activity>
<celldesigner:bounds x="2100.0" y="370.0" w="60.0" h="40.0"/>
<celldesigner:font size="12"/>
<celldesigner:view state="usual"/>
<celldesigner:usualView>
<celldesigner:innerPosition x="1710.0" y="40.0"/>
<celldesigner:boxSize width="60.0" height="40.0"/>
<celldesigner:singleLine width="1.0"/>
<celldesigner:paint color="ffffedc1" scheme="Color"/>
</celldesigner:usualView>
<celldesigner:briefView>
<celldesigner:innerPosition x="0.0" y="0.0"/>
<celldesigner:boxSize width="18.0" height="12.0"/>
<celldesigner:singleLine width="1.0"/>
<celldesigner:paint color="ffffff" scheme="Color"/>
</celldesigner:briefView>
<celldesigner:info state="empty" angle="-1.57"/>
</celldesigner:speciesAlias>
<celldesigner:speciesAlias id="sa212" species="i867">
<celldesigner:activity>inactive</celldesigner:activity>
<celldesigner:bounds x="300.0" y="1240.0" w="60.0" h="40.0"/>
<celldesigner:font size="12"/>
<celldesigner:view state="usual"/>
<celldesigner:usualView>
<celldesigner:boxSize width="60.0" height="40.0"/>
<celldesigner:singleLine width="1.0"/>
<celldesigner:paint color="ffffedc1" scheme="Color"/>
</celldesigner:usualView>
<celldesigner:briefView>
<celldesigner:innerPosition x="0.0" y="0.0"/>
<celldesigner:boxSize width="18.0" height="12.0"/>
<celldesigner:singleLine width="1.0"/>
<celldesigner:paint color="ffffff" scheme="Color"/>
</celldesigner:briefView>
<celldesigner:info state="empty" angle="-1.57"/>
</celldesigner:speciesAlias>
<celldesigner:speciesAlias id="sa213" species="i436" compartmentAlias="ca2">
<celldesigner:activity>inactive</celldesigner:activity>
<celldesigner:bounds x="2550.0" y="370.0" w="60.0" h="40.0"/>
<celldesigner:font size="12"/>
<celldesigner:view state="usual"/>
<celldesigner:usualView>
<celldesigner:innerPosition x="2160.0" y="40.0"/>
<celldesigner:boxSize width="60.0" height="40.0"/>
<celldesigner:singleLine width="1.0"/>
<celldesigner:paint color="ffffedc1" scheme="Color"/>
</celldesigner:usualView>
<celldesigner:briefView>
<celldesigner:innerPosition x="0.0" y="0.0"/>
<celldesigner:boxSize width="18.0" height="12.0"/>
<celldesigner:singleLine width="1.0"/>
<celldesigner:paint color="ffffff" scheme="Color"/>
</celldesigner:briefView>
<celldesigner:info state="empty" angle="-1.57"/>
</celldesigner:speciesAlias>
<celldesigner:speciesAlias id="sa214" species="i417" compartmentAlias="ca2">
<celldesigner:activity>inactive</celldesigner:activity>
<celldesigner:bounds x="2640.0" y="370.0" w="60.0" h="40.0"/>
<celldesigner:font size="12"/>
<celldesigner:view state="usual"/>
<celldesigner:usualView>
<celldesigner:innerPosition x="2250.0" y="40.0"/>
<celldesigner:boxSize width="60.0" height="40.0"/>
<celldesigner:singleLine width="1.0"/>
<celldesigner:paint color="ffffedc1" scheme="Color"/>
</celldesigner:usualView>
<celldesigner:briefView>
<celldesigner:innerPosition x="0.0" y="0.0"/>
<celldesigner:boxSize width="18.0" height="12.0"/>
<celldesigner:singleLine width="1.0"/>
<celldesigner:paint color="ffffff" scheme="Color"/>
</celldesigner:briefView>
<celldesigner:info state="empty" angle="-1.57"/>
</celldesigner:speciesAlias>
<celldesigner:speciesAlias id="sa215" species="i425" compartmentAlias="ca2">
<celldesigner:activity>inactive</celldesigner:activity>
<celldesigner:bounds x="2730.0" y="370.0" w="60.0" h="40.0"/>
<celldesigner:font size="12"/>
<celldesigner:view state="usual"/>
<celldesigner:usualView>
<celldesigner:innerPosition x="2340.0" y="40.0"/>
<celldesigner:boxSize width="60.0" height="40.0"/>
<celldesigner:singleLine width="1.0"/>
<celldesigner:paint color="ffffedc1" scheme="Color"/>
</celldesigner:usualView>
<celldesigner:briefView>
<celldesigner:innerPosition x="0.0" y="0.0"/>
<celldesigner:boxSize width="18.0" height="12.0"/>
<celldesigner:singleLine width="1.0"/>
<celldesigner:paint color="ffffff" scheme="Color"/>
</celldesigner:briefView>
<celldesigner:info state="empty" angle="-1.57"/>
</celldesigner:speciesAlias>
<celldesigner:speciesAlias id="sa216" species="i463" compartmentAlias="ca1">
<celldesigner:activity>inactive</celldesigner:activity>
<celldesigner:bounds x="3090.0" y="80.0" w="60.0" h="40.0"/>
<celldesigner:font size="12"/>
<celldesigner:view state="usual"/>
<celldesigner:usualView>
<celldesigner:innerPosition x="2700.0" y="30.0"/>
<celldesigner:boxSize width="60.0" height="40.0"/>
<celldesigner:singleLine width="1.0"/>
<celldesigner:paint color="ffffedc1" scheme="Color"/>
</celldesigner:usualView>
<celldesigner:briefView>
<celldesigner:innerPosition x="0.0" y="0.0"/>
<celldesigner:boxSize width="18.0" height="12.0"/>
<celldesigner:singleLine width="1.0"/>
<celldesigner:paint color="ffffff" scheme="Color"/>
</celldesigner:briefView>
<celldesigner:info state="empty" angle="-1.57"/>
</celldesigner:speciesAlias>
<celldesigner:speciesAlias id="sa217" species="i424" compartmentAlias="ca2">
<celldesigner:activity>inactive</celldesigner:activity>
<celldesigner:bounds x="2150.0" y="420.0" w="60.0" h="40.0"/>
<celldesigner:font size="12"/>
<celldesigner:view state="usual"/>
<celldesigner:usualView>
<celldesigner:innerPosition x="1760.0" y="90.0"/>
<celldesigner:boxSize width="60.0" height="40.0"/>
<celldesigner:singleLine width="1.0"/>
<celldesigner:paint color="ffffedc1" scheme="Color"/>
</celldesigner:usualView>
<celldesigner:briefView>
<celldesigner:innerPosition x="0.0" y="0.0"/>
<celldesigner:boxSize width="18.0" height="12.0"/>
<celldesigner:singleLine width="1.0"/>
<celldesigner:paint color="ffffff" scheme="Color"/>
</celldesigner:briefView>
<celldesigner:info state="empty" angle="-1.57"/>
</celldesigner:speciesAlias>
<celldesigner:speciesAlias id="sa218" species="s1386">
<celldesigner:activity>inactive</celldesigner:activity>
<celldesigner:bounds x="90.0" y="1290.0" w="60.0" h="40.0"/>
<celldesigner:font size="12"/>
<celldesigner:view state="usual"/>
<celldesigner:usualView>
<celldesigner:innerPosition x="0.0" y="0.0"/>
<celldesigner:boxSize width="60.0" height="40.0"/>
<celldesigner:singleLine width="1.0"/>
<celldesigner:paint color="ffffedc1" scheme="Color"/>
</celldesigner:usualView>
<celldesigner:briefView>
<celldesigner:innerPosition x="0.0" y="0.0"/>
<celldesigner:boxSize width="80.0" height="60.0"/>
<celldesigner:singleLine width="0.0"/>
<celldesigner:paint color="3fff0000" scheme="Color"/>
</celldesigner:briefView>
<celldesigner:info state="empty" angle="-1.5707963267948966"/>
</celldesigner:speciesAlias>
<celldesigner:speciesAlias id="sa219" species="i224" compartmentAlias="ca2">
<celldesigner:activity>inactive</celldesigner:activity>
<celldesigner:bounds x="2600.0" y="420.0" w="60.0" h="40.0"/>
<celldesigner:font size="12"/>
<celldesigner:view state="usual"/>
<celldesigner:usualView>
<celldesigner:innerPosition x="2210.0" y="90.0"/>
<celldesigner:boxSize width="60.0" height="40.0"/>
<celldesigner:singleLine width="1.0"/>
<celldesigner:paint color="ffffedc1" scheme="Color"/>
</celldesigner:usualView>
<celldesigner:briefView>
<celldesigner:innerPosition x="0.0" y="0.0"/>
<celldesigner:boxSize width="18.0" height="12.0"/>
<celldesigner:singleLine width="1.0"/>
<celldesigner:paint color="ffffff" scheme="Color"/>
</celldesigner:briefView>
<celldesigner:info state="empty" angle="-1.57"/>
</celldesigner:speciesAlias>
<celldesigner:speciesAlias id="sa220" species="i349" compartmentAlias="ca2">
<celldesigner:activity>inactive</celldesigner:activity>
<celldesigner:bounds x="2690.0" y="420.0" w="60.0" h="40.0"/>
<celldesigner:font size="12"/>
<celldesigner:view state="usual"/>
<celldesigner:usualView>
<celldesigner:innerPosition x="2300.0" y="90.0"/>
<celldesigner:boxSize width="60.0" height="40.0"/>
<celldesigner:singleLine width="1.0"/>
<celldesigner:paint color="ffffedc1" scheme="Color"/>
</celldesigner:usualView>
<celldesigner:briefView>
<celldesigner:innerPosition x="0.0" y="0.0"/>
<celldesigner:boxSize width="18.0" height="12.0"/>
<celldesigner:singleLine width="1.0"/>
<celldesigner:paint color="ffffff" scheme="Color"/>
</celldesigner:briefView>
<celldesigner:info state="empty" angle="-1.57"/>
</celldesigner:speciesAlias>
<celldesigner:speciesAlias id="sa221" species="i350" compartmentAlias="ca2">
<celldesigner:activity>inactive</celldesigner:activity>
<celldesigner:bounds x="2010.0" y="470.0" w="60.0" h="40.0"/>
<celldesigner:font size="12"/>
<celldesigner:view state="usual"/>
<celldesigner:usualView>
<celldesigner:innerPosition x="1620.0" y="140.0"/>
<celldesigner:boxSize width="60.0" height="40.0"/>
<celldesigner:singleLine width="1.0"/>
<celldesigner:paint color="ffffedc1" scheme="Color"/>
</celldesigner:usualView>
<celldesigner:briefView>
<celldesigner:innerPosition x="0.0" y="0.0"/>
<celldesigner:boxSize width="18.0" height="12.0"/>
<celldesigner:singleLine width="1.0"/>
<celldesigner:paint color="ffffff" scheme="Color"/>
</celldesigner:briefView>
<celldesigner:info state="empty" angle="-1.57"/>
</celldesigner:speciesAlias>
<celldesigner:speciesAlias id="sa222" species="i37" compartmentAlias="ca7">
<celldesigner:activity>inactive</celldesigner:activity>
<celldesigner:bounds x="940.0" y="1710.0" w="60.0" h="40.0"/>
<celldesigner:font size="12"/>
<celldesigner:view state="usual"/>
<celldesigner:usualView>
<celldesigner:innerPosition x="410.0" y="190.0"/>
<celldesigner:boxSize width="60.0" height="40.0"/>
<celldesigner:singleLine width="1.0"/>
<celldesigner:paint color="ffffedc1" scheme="Color"/>
</celldesigner:usualView>
<celldesigner:briefView>
<celldesigner:innerPosition x="0.0" y="0.0"/>
<celldesigner:boxSize width="18.0" height="12.0"/>
<celldesigner:singleLine width="1.0"/>
<celldesigner:paint color="ffffff" scheme="Color"/>
</celldesigner:briefView>
<celldesigner:info state="empty" angle="-1.57"/>
</celldesigner:speciesAlias>
<celldesigner:speciesAlias id="sa223" species="s19" compartmentAlias="ca2">
<celldesigner:activity>inactive</celldesigner:activity>
<celldesigner:bounds x="2640.0" y="470.0" w="60.0" h="40.0"/>
<celldesigner:font size="12"/>
<celldesigner:view state="usual"/>
<celldesigner:usualView>
<celldesigner:innerPosition x="2250.0" y="140.0"/>
<celldesigner:boxSize width="60.0" height="40.0"/>
<celldesigner:singleLine width="1.0"/>
<celldesigner:paint color="ffffedc1" scheme="Color"/>
</celldesigner:usualView>
<celldesigner:briefView>
<celldesigner:innerPosition x="0.0" y="0.0"/>
<celldesigner:boxSize width="18.0" height="12.0"/>
<celldesigner:singleLine width="1.0"/>
<celldesigner:paint color="ffffff" scheme="Color"/>
</celldesigner:briefView>
<celldesigner:info state="empty" angle="-1.57"/>
</celldesigner:speciesAlias>
<celldesigner:speciesAlias id="sa224" species="i289" compartmentAlias="ca7">
<celldesigner:activity>inactive</celldesigner:activity>
<celldesigner:bounds x="1020.0" y="1710.0" w="60.0" h="40.0"/>
<celldesigner:font size="12"/>
<celldesigner:view state="usual"/>
<celldesigner:usualView>
<celldesigner:innerPosition x="490.0" y="190.0"/>
<celldesigner:boxSize width="60.0" height="40.0"/>
<celldesigner:singleLine width="1.0"/>
<celldesigner:paint color="ffffedc1" scheme="Color"/>
</celldesigner:usualView>
<celldesigner:briefView>
<celldesigner:innerPosition x="0.0" y="0.0"/>
<celldesigner:boxSize width="18.0" height="12.0"/>
<celldesigner:singleLine width="1.0"/>
<celldesigner:paint color="ffffff" scheme="Color"/>
</celldesigner:briefView>
<celldesigner:info state="empty" angle="-1.57"/>
</celldesigner:speciesAlias>
<celldesigner:speciesAlias id="sa225" species="i198" compartmentAlias="ca2">
<celldesigner:activity>inactive</celldesigner:activity>
<celldesigner:bounds x="2730.0" y="470.0" w="60.0" h="40.0"/>
<celldesigner:font size="12"/>
<celldesigner:view state="usual"/>
<celldesigner:usualView>
<celldesigner:innerPosition x="2340.0" y="140.0"/>
<celldesigner:boxSize width="60.0" height="40.0"/>
<celldesigner:singleLine width="1.0"/>
<celldesigner:paint color="ffffedc1" scheme="Color"/>
</celldesigner:usualView>
<celldesigner:briefView>
<celldesigner:innerPosition x="0.0" y="0.0"/>
<celldesigner:boxSize width="18.0" height="12.0"/>
<celldesigner:singleLine width="1.0"/>
<celldesigner:paint color="ffffff" scheme="Color"/>
</celldesigner:briefView>
<celldesigner:info state="empty" angle="-1.57"/>
</celldesigner:speciesAlias>
<celldesigner:speciesAlias id="sa226" species="i638" complexSpeciesAlias="csa5">
<celldesigner:activity>inactive</celldesigner:activity>
<celldesigner:bounds x="1720.0" y="520.0" w="60.0" h="40.0"/>
<celldesigner:font size="12"/>
<celldesigner:view state="usual"/>
<celldesigner:usualView>
<celldesigner:innerPosition x="142.5" y="110.0"/>
<celldesigner:boxSize width="60.0" height="40.0"/>
<celldesigner:singleLine width="1.0"/>
<celldesigner:paint color="ffffedc1" scheme="Color"/>
</celldesigner:usualView>
<celldesigner:briefView>
<celldesigner:innerPosition x="0.0" y="0.0"/>
<celldesigner:boxSize width="18.0" height="12.0"/>
<celldesigner:singleLine width="1.0"/>
<celldesigner:paint color="ffffff" scheme="Color"/>
</celldesigner:briefView>
<celldesigner:info state="empty" angle="-1.57"/>
</celldesigner:speciesAlias>
<celldesigner:speciesAlias id="sa227" species="i644" complexSpeciesAlias="csa5">
<celldesigner:activity>inactive</celldesigner:activity>
<celldesigner:bounds x="1650.0" y="520.0" w="60.0" h="40.0"/>
<celldesigner:font size="12"/>
<celldesigner:view state="usual"/>
<celldesigner:usualView>
<celldesigner:innerPosition x="72.5" y="110.0"/>
<celldesigner:boxSize width="60.0" height="40.0"/>
<celldesigner:singleLine width="1.0"/>
<celldesigner:paint color="ffffedc1" scheme="Color"/>
</celldesigner:usualView>
<celldesigner:briefView>
<celldesigner:innerPosition x="0.0" y="0.0"/>
<celldesigner:boxSize width="18.0" height="12.0"/>
<celldesigner:singleLine width="1.0"/>
<celldesigner:paint color="ffffff" scheme="Color"/>
</celldesigner:briefView>
<celldesigner:info state="empty" angle="-1.57"/>
</celldesigner:speciesAlias>
<celldesigner:speciesAlias id="sa228" species="i626" complexSpeciesAlias="csa5">
<celldesigner:activity>inactive</celldesigner:activity>
<celldesigner:bounds x="1720.0" y="470.0" w="60.0" h="40.0"/>
<celldesigner:font size="12"/>
<celldesigner:view state="usual"/>
<celldesigner:usualView>
<celldesigner:innerPosition x="142.5" y="60.0"/>
<celldesigner:boxSize width="60.0" height="40.0"/>
<celldesigner:singleLine width="1.0"/>
<celldesigner:paint color="ffffedc1" scheme="Color"/>
</celldesigner:usualView>
<celldesigner:briefView>
<celldesigner:innerPosition x="0.0" y="0.0"/>
<celldesigner:boxSize width="18.0" height="12.0"/>
<celldesigner:singleLine width="1.0"/>
<celldesigner:paint color="ffffff" scheme="Color"/>
</celldesigner:briefView>
<celldesigner:info state="empty" angle="-1.57"/>
</celldesigner:speciesAlias>
<celldesigner:speciesAlias id="sa229" species="i641" complexSpeciesAlias="csa5">
<celldesigner:activity>inactive</celldesigner:activity>
<celldesigner:bounds x="1580.0" y="470.0" w="60.0" h="40.0"/>
<celldesigner:font size="12"/>
<celldesigner:view state="usual"/>
<celldesigner:usualView>
<celldesigner:innerPosition x="2.5" y="60.0"/>
<celldesigner:boxSize width="60.0" height="40.0"/>
<celldesigner:singleLine width="1.0"/>
<celldesigner:paint color="ffffedc1" scheme="Color"/>
</celldesigner:usualView>
<celldesigner:briefView>
<celldesigner:innerPosition x="0.0" y="0.0"/>
<celldesigner:boxSize width="18.0" height="12.0"/>
<celldesigner:singleLine width="1.0"/>
<celldesigner:paint color="ffffff" scheme="Color"/>
</celldesigner:briefView>
<celldesigner:info state="empty" angle="-1.57"/>
</celldesigner:speciesAlias>
<celldesigner:speciesAlias id="sa230" species="i477" compartmentAlias="ca2">
<celldesigner:activity>inactive</celldesigner:activity>
<celldesigner:bounds x="2460.0" y="570.0" w="60.0" h="40.0"/>
<celldesigner:font size="12"/>
<celldesigner:view state="usual"/>
<celldesigner:usualView>
<celldesigner:innerPosition x="2070.0" y="240.0"/>
<celldesigner:boxSize width="60.0" height="40.0"/>
<celldesigner:singleLine width="1.0"/>
<celldesigner:paint color="ffffedc1" scheme="Color"/>
</celldesigner:usualView>
<celldesigner:briefView>
<celldesigner:innerPosition x="0.0" y="0.0"/>
<celldesigner:boxSize width="18.0" height="12.0"/>
<celldesigner:singleLine width="1.0"/>
<celldesigner:paint color="ffffff" scheme="Color"/>
</celldesigner:briefView>
<celldesigner:info state="empty" angle="-1.57"/>
</celldesigner:speciesAlias>
<celldesigner:speciesAlias id="sa231" species="i178" compartmentAlias="ca2">
<celldesigner:activity>inactive</celldesigner:activity>
<celldesigner:bounds x="2780.0" y="520.0" w="60.0" h="40.0"/>
<celldesigner:font size="12"/>
<celldesigner:view state="usual"/>
<celldesigner:usualView>
<celldesigner:innerPosition x="2390.0" y="190.0"/>
<celldesigner:boxSize width="60.0" height="40.0"/>
<celldesigner:singleLine width="1.0"/>
<celldesigner:paint color="ffffedc1" scheme="Color"/>
</celldesigner:usualView>
<celldesigner:briefView>
<celldesigner:innerPosition x="0.0" y="0.0"/>
<celldesigner:boxSize width="18.0" height="12.0"/>
<celldesigner:singleLine width="1.0"/>
<celldesigner:paint color="ffffff" scheme="Color"/>
</celldesigner:briefView>
<celldesigner:info state="empty" angle="-1.57"/>
</celldesigner:speciesAlias>
<celldesigner:speciesAlias id="sa232" species="i364" compartmentAlias="ca2">
<celldesigner:activity>inactive</celldesigner:activity>
<celldesigner:bounds x="2010.0" y="570.0" w="60.0" h="40.0"/>
<celldesigner:font size="12"/>
<celldesigner:view state="usual"/>
<celldesigner:usualView>
<celldesigner:innerPosition x="1620.0" y="240.0"/>
<celldesigner:boxSize width="60.0" height="40.0"/>
<celldesigner:singleLine width="1.0"/>
<celldesigner:paint color="ffffedc1" scheme="Color"/>
</celldesigner:usualView>
<celldesigner:briefView>
<celldesigner:innerPosition x="0.0" y="0.0"/>
<celldesigner:boxSize width="18.0" height="12.0"/>
<celldesigner:singleLine width="1.0"/>
<celldesigner:paint color="ffffff" scheme="Color"/>
</celldesigner:briefView>
<celldesigner:info state="empty" angle="-1.57"/>
</celldesigner:speciesAlias>
<celldesigner:speciesAlias id="sa233" species="i17" compartmentAlias="ca2">
<celldesigner:activity>inactive</celldesigner:activity>
<celldesigner:bounds x="2510.0" y="520.0" w="60.0" h="40.0"/>
<celldesigner:font size="12"/>
<celldesigner:view state="usual"/>
<celldesigner:usualView>
<celldesigner:innerPosition x="2120.0" y="190.0"/>
<celldesigner:boxSize width="60.0" height="40.0"/>
<celldesigner:singleLine width="1.0"/>
<celldesigner:paint color="ffffedc1" scheme="Color"/>
</celldesigner:usualView>
<celldesigner:briefView>
<celldesigner:innerPosition x="0.0" y="0.0"/>
<celldesigner:boxSize width="18.0" height="12.0"/>
<celldesigner:singleLine width="1.0"/>
<celldesigner:paint color="ffffff" scheme="Color"/>
</celldesigner:briefView>
<celldesigner:info state="empty" angle="-1.57"/>
</celldesigner:speciesAlias>
<celldesigner:speciesAlias id="sa234" species="i210" compartmentAlias="ca2">
<celldesigner:activity>inactive</celldesigner:activity>
<celldesigner:bounds x="2100.0" y="570.0" w="60.0" h="40.0"/>
<celldesigner:font size="12"/>
<celldesigner:view state="usual"/>
<celldesigner:usualView>
<celldesigner:innerPosition x="1710.0" y="240.0"/>
<celldesigner:boxSize width="60.0" height="40.0"/>
<celldesigner:singleLine width="1.0"/>
<celldesigner:paint color="ffffedc1" scheme="Color"/>
</celldesigner:usualView>
<celldesigner:briefView>
<celldesigner:innerPosition x="0.0" y="0.0"/>
<celldesigner:boxSize width="18.0" height="12.0"/>
<celldesigner:singleLine width="1.0"/>
<celldesigner:paint color="ffffff" scheme="Color"/>
</celldesigner:briefView>
<celldesigner:info state="empty" angle="-1.57"/>
</celldesigner:speciesAlias>
<celldesigner:speciesAlias id="sa235" species="i114" compartmentAlias="ca2">
<celldesigner:activity>inactive</celldesigner:activity>
<celldesigner:bounds x="2330.0" y="520.0" w="60.0" h="40.0"/>
<celldesigner:font size="12"/>
<celldesigner:view state="usual"/>
<celldesigner:usualView>
<celldesigner:innerPosition x="1940.0" y="190.0"/>
<celldesigner:boxSize width="60.0" height="40.0"/>
<celldesigner:singleLine width="1.0"/>
<celldesigner:paint color="ffffedc1" scheme="Color"/>
</celldesigner:usualView>
<celldesigner:briefView>
<celldesigner:innerPosition x="0.0" y="0.0"/>
<celldesigner:boxSize width="18.0" height="12.0"/>
<celldesigner:singleLine width="1.0"/>
<celldesigner:paint color="ffffff" scheme="Color"/>
</celldesigner:briefView>
<celldesigner:info state="empty" angle="-1.57"/>
</celldesigner:speciesAlias>
<celldesigner:speciesAlias id="sa236" species="i208" compartmentAlias="ca2">
<celldesigner:activity>inactive</celldesigner:activity>
<celldesigner:bounds x="2060.0" y="520.0" w="60.0" h="40.0"/>
<celldesigner:font size="12"/>
<celldesigner:view state="usual"/>
<celldesigner:usualView>
<celldesigner:innerPosition x="1670.0" y="190.0"/>
<celldesigner:boxSize width="60.0" height="40.0"/>
<celldesigner:singleLine width="1.0"/>
<celldesigner:paint color="ffffedc1" scheme="Color"/>
</celldesigner:usualView>
<celldesigner:briefView>
<celldesigner:innerPosition x="0.0" y="0.0"/>
<celldesigner:boxSize width="18.0" height="12.0"/>
<celldesigner:singleLine width="1.0"/>
<celldesigner:paint color="ffffff" scheme="Color"/>
</celldesigner:briefView>
<celldesigner:info state="empty" angle="-1.57"/>
</celldesigner:speciesAlias>
<celldesigner:speciesAlias id="sa237" species="i294" compartmentAlias="ca2">
<celldesigner:activity>inactive</celldesigner:activity>
<celldesigner:bounds x="2820.0" y="470.0" w="60.0" h="40.0"/>
<celldesigner:font size="12"/>
<celldesigner:view state="usual"/>
<celldesigner:usualView>
<celldesigner:innerPosition x="2430.0" y="140.0"/>
<celldesigner:boxSize width="60.0" height="40.0"/>
<celldesigner:singleLine width="1.0"/>
<celldesigner:paint color="ffffedc1" scheme="Color"/>
</celldesigner:usualView>
<celldesigner:briefView>
<celldesigner:innerPosition x="0.0" y="0.0"/>
<celldesigner:boxSize width="18.0" height="12.0"/>
<celldesigner:singleLine width="1.0"/>
<celldesigner:paint color="ffffff" scheme="Color"/>
</celldesigner:briefView>
<celldesigner:info state="empty" angle="-1.57"/>
</celldesigner:speciesAlias>
<celldesigner:speciesAlias id="sa238" species="i445" compartmentAlias="ca3">
<celldesigner:activity>inactive</celldesigner:activity>
<celldesigner:bounds x="1770.0" y="3240.0" w="60.0" h="40.0"/>
<celldesigner:font size="12"/>
<celldesigner:view state="usual"/>
<celldesigner:usualView>
<celldesigner:innerPosition x="1200.0" y="90.0"/>
<celldesigner:boxSize width="60.0" height="40.0"/>
<celldesigner:singleLine width="1.0"/>
<celldesigner:paint color="ffffedc1" scheme="Color"/>
</celldesigner:usualView>
<celldesigner:briefView>
<celldesigner:innerPosition x="0.0" y="0.0"/>
<celldesigner:boxSize width="18.0" height="12.0"/>
<celldesigner:singleLine width="1.0"/>
<celldesigner:paint color="ffffff" scheme="Color"/>
</celldesigner:briefView>
<celldesigner:info state="empty" angle="-1.57"/>
</celldesigner:speciesAlias>
<celldesigner:speciesAlias id="sa239" species="s1387">
<celldesigner:activity>inactive</celldesigner:activity>
<celldesigner:bounds x="90.0" y="1390.0" w="60.0" h="40.0"/>
<celldesigner:font size="12"/>
<celldesigner:view state="usual"/>
<celldesigner:usualView>
<celldesigner:innerPosition x="0.0" y="0.0"/>
<celldesigner:boxSize width="60.0" height="40.0"/>
<celldesigner:singleLine width="1.0"/>
<celldesigner:paint color="ffffedc1" scheme="Color"/>
</celldesigner:usualView>
<celldesigner:briefView>
<celldesigner:innerPosition x="0.0" y="0.0"/>
<celldesigner:boxSize width="80.0" height="60.0"/>
<celldesigner:singleLine width="0.0"/>
<celldesigner:paint color="3fff0000" scheme="Color"/>
</celldesigner:briefView>
<celldesigner:info state="empty" angle="-1.5707963267948966"/>
</celldesigner:speciesAlias>
</celldesigner:listOfSpeciesAliases>
<celldesigner:listOfGroups/>
<celldesigner:listOfProteins>
<celldesigner:protein id="pr1" name="CFTR" type="GENERIC"/>
<celldesigner:protein id="prot_i89" name="ATP2A3" type="GENERIC"/>
<celldesigner:protein id="prot_i43" name="ANXA1" type="GENERIC"/>
<celldesigner:protein id="prot_i378" name="SLC25A3" type="GENERIC"/>
<celldesigner:protein id="prot_i169" name="SFXN1" type="GENERIC"/>
<celldesigner:protein id="prot_i96" name="ABCB7" type="GENERIC"/>
<celldesigner:protein id="prot_i271" name="SACM1L" type="GENERIC"/>
<celldesigner:protein id="prot_i164" name="RCN1" type="GENERIC"/>
<celldesigner:protein id="prot_i163" name="RCN2" type="GENERIC"/>
<celldesigner:protein id="prot_i129" name="MTOR" type="GENERIC"/>
<celldesigner:protein id="prot_i90" name="ATP2A1" type="GENERIC"/>
<celldesigner:protein id="prot_i362" name="PGRMC2" type="GENERIC"/>
<celldesigner:protein id="prot_i354" name="KIAA1524" type="GENERIC"/>
<celldesigner:protein id="prot_i351" name="GNB2L1" type="GENERIC"/>
<celldesigner:protein id="prot_i340" name="CALHM3" type="GENERIC"/>
<celldesigner:protein id="prot_i334" name="IRS4" type="GENERIC"/>
<celldesigner:protein id="prot_i287" name="ESYT2" type="GENERIC"/>
<celldesigner:protein id="prot_i160" name="ANXA3" type="GENERIC"/>
<celldesigner:protein id="prot_i158" name="SLC16A1" type="GENERIC"/>
<celldesigner:protein id="prot_i128" name="EGFR" type="GENERIC"/>
<celldesigner:protein id="prot_i88" name="ATP2B4" type="GENERIC"/>
<celldesigner:protein id="prot_i87" name="ATP2B1" type="GENERIC"/>
<celldesigner:protein id="prot_i338" name="ATXN10" type="GENERIC"/>
<celldesigner:protein id="prot_i316" name="DAAM1" type="GENERIC"/>
<celldesigner:protein id="prot_i315" name="YWHAB" type="GENERIC"/>
<celldesigner:protein id="prot_i308" name="PPP2R1B" type="GENERIC"/>
<celldesigner:protein id="prot_i263" name="YWHAG" type="GENERIC"/>
<celldesigner:protein id="prot_i262" name="YWHAE" type="GENERIC"/>
<celldesigner:protein id="prot_i236" name="SFN" type="GENERIC"/>
<celldesigner:protein id="prot_i219" name="PPP2R2A" type="GENERIC"/>
<celldesigner:protein id="prot_i201" name="YWHAH" type="GENERIC"/>
<celldesigner:protein id="prot_i188" name="PPP2CB" type="GENERIC"/>
<celldesigner:protein id="prot_i181" name="PGRMC1" type="GENERIC"/>
<celldesigner:protein id="prot_i177" name="PPP2R2D" type="GENERIC"/>
<celldesigner:protein id="prot_i155" name="NMRAL1" type="GENERIC"/>
<celldesigner:protein id="prot_i148" name="KIAA0406" type="GENERIC"/>
<celldesigner:protein id="prot_i52" name="YWHAZ" type="GENERIC"/>
<celldesigner:protein id="prot_i9" name="PPP1R12A" type="GENERIC"/>
<celldesigner:protein id="prot_i1385" name="HIP1" type="GENERIC"/>
<celldesigner:protein id="prot_i1382" name="AP3D1" type="GENERIC"/>
<celldesigner:protein id="prot_i1360" name="ARCN1" type="GENERIC"/>
<celldesigner:protein id="prot_i1358" name="RARS1" type="GENERIC"/>
<celldesigner:protein id="prot_i1357" name="HSPA2" type="GENERIC"/>
<celldesigner:protein id="prot_i1354" name="RPS7" type="GENERIC"/>
<celldesigner:protein id="prot_i1353" name="RPS26" type="GENERIC"/>
<celldesigner:protein id="prot_i1344" name="ACACA" type="GENERIC"/>
<celldesigner:protein id="prot_i1342" name="DYNC1I2" type="GENERIC"/>
<celldesigner:protein id="prot_i1337" name="PUM1" type="GENERIC"/>
<celldesigner:protein id="prot_i1333" name="SEPTIN7" type="GENERIC"/>
<celldesigner:protein id="prot_i1332" name="DDB1" type="GENERIC"/>
<celldesigner:protein id="prot_i1381" name="ARPC5" type="GENERIC"/>
<celldesigner:protein id="prot_i1350" name="GTF2I" type="GENERIC"/>
<celldesigner:protein id="prot_i1325" name="EDC4" type="GENERIC"/>
<celldesigner:protein id="prot_i1321" name="PHLDB2" type="GENERIC"/>
<celldesigner:protein id="prot_i1315" name="PPP1R13L" type="GENERIC"/>
<celldesigner:protein id="prot_i1314" name="DDX1" type="GENERIC"/>
<celldesigner:protein id="prot_i1312" name="LRRC59" type="GENERIC"/>
<celldesigner:protein id="prot_i1308" name="CRBN" type="GENERIC"/>
<celldesigner:protein id="prot_i1304" name="WDR83" type="GENERIC"/>
<celldesigner:protein id="prot_i1366" name="PRKAR2A" type="GENERIC"/>
<celldesigner:protein id="prot_i1349" name="HDLBP" type="GENERIC"/>
<celldesigner:protein id="prot_i1324" name="CYFIP1" type="GENERIC"/>
<celldesigner:protein id="prot_i1302" name="SPRR2G" type="GENERIC"/>
<celldesigner:protein id="prot_i1298" name="CHMP1A" type="GENERIC"/>
<celldesigner:protein id="prot_i1294" name="SEPTIN9" type="GENERIC"/>
<celldesigner:protein id="prot_i1290" name="MACF1" type="GENERIC"/>
<celldesigner:protein id="prot_i1288" name="PRRC2C" type="GENERIC"/>
<celldesigner:protein id="prot_i1268" name="UBL4A" type="GENERIC"/>
<celldesigner:protein id="prot_i1264" name="PSMB1" type="GENERIC"/>
<celldesigner:protein id="prot_i1257" name="GCN1" type="GENERIC"/>
<celldesigner:protein id="prot_i1256" name="FAF2" type="GENERIC"/>
<celldesigner:protein id="prot_i1252" name="TP53" type="GENERIC"/>
<celldesigner:protein id="prot_i1250" name="SERPINB3" type="GENERIC"/>
<celldesigner:protein id="prot_i1245" name="FHL2" type="GENERIC"/>
<celldesigner:protein id="prot_i1242" name="OSGEP" type="GENERIC"/>
<celldesigner:protein id="prot_i1238" name="YBX2" type="GENERIC"/>
<celldesigner:protein id="prot_i1369" name="RPS17" type="GENERIC"/>
<celldesigner:protein id="prot_i1367" name="KRT13" type="GENERIC"/>
<celldesigner:protein id="prot_i1363" name="FLG" type="GENERIC"/>
<celldesigner:protein id="prot_i1378" name="PLOD3" type="GENERIC"/>
<celldesigner:protein id="prot_i1359" name="RBM25" type="GENERIC"/>
<celldesigner:protein id="prot_i1352" name="FAU" type="GENERIC"/>
<celldesigner:protein id="prot_i1351" name="RPL10A" type="GENERIC"/>
<celldesigner:protein id="prot_i1328" name="KRT24" type="GENERIC"/>
<celldesigner:protein id="prot_i1322" name="KRT77" type="GENERIC"/>
<celldesigner:protein id="prot_i1313" name="MYO18A" type="GENERIC"/>
<celldesigner:protein id="prot_i1362" name="RPL9" type="GENERIC"/>
<celldesigner:protein id="prot_i1340" name="CUL2" type="GENERIC"/>
<celldesigner:protein id="prot_i1307" name="CNN2" type="GENERIC"/>
<celldesigner:protein id="prot_i1377" name="HBD" type="GENERIC"/>
<celldesigner:protein id="prot_i1306" name="KRT12" type="GENERIC"/>
<celldesigner:protein id="prot_i1305" name="GPATCH1" type="GENERIC"/>
<celldesigner:protein id="prot_i1303" name="C1orf35" type="GENERIC"/>
<celldesigner:protein id="prot_i1300" name="DHX35" type="GENERIC"/>
<celldesigner:protein id="prot_i1279" name="RBM39" type="GENERIC"/>
<celldesigner:protein id="prot_i1247" name="KRT6C" type="GENERIC"/>
<celldesigner:protein id="prot_i1244" name="EIF2S3B" type="GENERIC"/>
<celldesigner:protein id="prot_i1243" name="KRT74" type="GENERIC"/>
<celldesigner:protein id="prot_i1379" name="BUB3" type="GENERIC"/>
<celldesigner:protein id="prot_i1347" name="NSUN2" type="GENERIC"/>
<celldesigner:protein id="prot_i1346" name="AIMP1" type="GENERIC"/>
<celldesigner:protein id="prot_i1341" name="TCOF1" type="GENERIC"/>
<celldesigner:protein id="prot_i1336" name="PCBP1" type="GENERIC"/>
<celldesigner:protein id="prot_i1334" name="SF1" type="GENERIC"/>
<celldesigner:protein id="prot_i1330" name="TBR1" type="GENERIC"/>
<celldesigner:protein id="prot_i1365" name="GTF2F2" type="GENERIC"/>
<celldesigner:protein id="prot_i1320" name="RPS19BP1" type="GENERIC"/>
<celldesigner:protein id="prot_i1301" name="STEEP1" type="GENERIC"/>
<celldesigner:protein id="prot_i1297" name="ARGLU1" type="GENERIC"/>
<celldesigner:protein id="prot_i1293" name="PUF60" type="GENERIC"/>
<celldesigner:protein id="prot_i1292" name="MED23" type="GENERIC"/>
<celldesigner:protein id="prot_i1291" name="NOL7" type="GENERIC"/>
<celldesigner:protein id="prot_i1287" name="CFAP20" type="GENERIC"/>
<celldesigner:protein id="prot_i1284" name="PRPF6" type="GENERIC"/>
<celldesigner:protein id="prot_i1277" name="TRIOBP" type="GENERIC"/>
<celldesigner:protein id="prot_i1275" name="FAM32A" type="GENERIC"/>
<celldesigner:protein id="prot_i1274" name="DDX41" type="GENERIC"/>
<celldesigner:protein id="prot_i1270" name="SF3B1" type="GENERIC"/>
<celldesigner:protein id="prot_i1260" name="KHDRBS1" type="GENERIC"/>
<celldesigner:protein id="prot_i1255" name="ANLN" type="GENERIC"/>
<celldesigner:protein id="prot_i1240" name="DRG1" type="GENERIC"/>
<celldesigner:protein id="prot_i1373" name="ALPP" type="GENERIC"/>
<celldesigner:protein id="prot_i1372" name="ITGAV" type="GENERIC"/>
<celldesigner:protein id="prot_i1345" name="DLG1" type="GENERIC"/>
<celldesigner:protein id="prot_i1327" name="SPECC1" type="GENERIC"/>
<celldesigner:protein id="prot_i1317" name="OR2T35" type="GENERIC"/>
<celldesigner:protein id="prot_i1311" name="AP2M1" type="GENERIC"/>
<celldesigner:protein id="prot_i1371" name="SLC3A2" type="GENERIC"/>
<celldesigner:protein id="prot_i1285" name="FLOT1" type="GENERIC"/>
<celldesigner:protein id="prot_i1368" name="DMD" type="GENERIC"/>
<celldesigner:protein id="prot_i1282" name="ALPG" type="GENERIC"/>
<celldesigner:protein id="prot_i1356" name="RAB15" type="GENERIC"/>
<celldesigner:protein id="prot_i1280" name="AP2B1" type="GENERIC"/>
<celldesigner:protein id="prot_i1278" name="CAVIN1" type="GENERIC"/>
<celldesigner:protein id="prot_i1267" name="ITGB4" type="GENERIC"/>
<celldesigner:protein id="prot_i1265" name="ITGB5" type="GENERIC"/>
<celldesigner:protein id="prot_i1261" name="RHOA" type="GENERIC"/>
<celldesigner:protein id="prot_i1249" name="AXL" type="GENERIC"/>
<celldesigner:protein id="prot_i1248" name="RDX" type="GENERIC"/>
<celldesigner:protein id="prot_i1239" name="SLC27A6" type="GENERIC"/>
<celldesigner:protein id="prot_i1384" name="LAD1" type="GENERIC"/>
<celldesigner:protein id="prot_i1383" name="CCN1" type="GENERIC"/>
<celldesigner:protein id="prot_i1376" name="SERPINE1" type="GENERIC"/>
<celldesigner:protein id="prot_i1355" name="IL2" type="GENERIC"/>
<celldesigner:protein id="prot_i1331" name="ECM1" type="GENERIC"/>
<celldesigner:protein id="prot_i1329" name="LAMA3" type="GENERIC"/>
<celldesigner:protein id="prot_i1326" name="TNS3" type="GENERIC"/>
<celldesigner:protein id="prot_i1318" name="MISP" type="GENERIC"/>
<celldesigner:protein id="prot_i1316" name="SHROOM3" type="GENERIC"/>
<celldesigner:protein id="prot_i1295" name="CGN" type="GENERIC"/>
<celldesigner:protein id="prot_i1348" name="SEMG2" type="GENERIC"/>
<celldesigner:protein id="prot_i1289" name="TLN1" type="GENERIC"/>
<celldesigner:protein id="prot_i1339" name="LAMB3" type="GENERIC"/>
<celldesigner:protein id="prot_i1281" name="DEFA3" type="GENERIC"/>
<celldesigner:protein id="prot_i1338" name="LAMC2" type="GENERIC"/>
<celldesigner:protein id="prot_i1335" name="TGFBI" type="GENERIC"/>
<celldesigner:protein id="prot_i1253" name="AHSG" type="GENERIC"/>
<celldesigner:protein id="prot_i1380" name="TIMM44" type="GENERIC"/>
<celldesigner:protein id="prot_i1361" name="FEN1" type="GENERIC"/>
<celldesigner:protein id="prot_i1343" name="DHRS2" type="GENERIC"/>
<celldesigner:protein id="prot_i1323" name="MAVS" type="GENERIC"/>
<celldesigner:protein id="prot_i1375" name="SLC25A5" type="GENERIC"/>
<celldesigner:protein id="prot_i1310" name="PGAM5" type="GENERIC"/>
<celldesigner:protein id="prot_i1374" name="PCCB" type="GENERIC"/>
<celldesigner:protein id="prot_i1309" name="MCCC1" type="GENERIC"/>
<celldesigner:protein id="prot_i1296" name="CHCHD3" type="GENERIC"/>
<celldesigner:protein id="prot_i1273" name="PDHX" type="GENERIC"/>
<celldesigner:protein id="prot_i1269" name="DLAT" type="GENERIC"/>
<celldesigner:protein id="prot_i1259" name="TOMM20" type="GENERIC"/>
<celldesigner:protein id="prot_i1251" name="SLC25A6" type="GENERIC"/>
<celldesigner:protein id="prot_i1364" name="MTHFD2" type="GENERIC"/>
<celldesigner:protein id="prot_i1299" name="MCCC2" type="GENERIC"/>
<celldesigner:protein id="prot_i1246" name="SLC25A1" type="GENERIC"/>
<celldesigner:protein id="prot_i1319" name="PLD3" type="GENERIC"/>
<celldesigner:protein id="prot_i1286" name="SAR1B" type="GENERIC"/>
<celldesigner:protein id="prot_i1283" name="SGPL1" type="GENERIC"/>
<celldesigner:protein id="prot_i1276" name="DNAJB11" type="GENERIC"/>
<celldesigner:protein id="prot_i1272" name="SPTLC1" type="GENERIC"/>
<celldesigner:protein id="prot_i1271" name="SEC22B" type="GENERIC"/>
<celldesigner:protein id="prot_i1266" name="PTPN1" type="GENERIC"/>
<celldesigner:protein id="prot_i1258" name="RDH11" type="GENERIC"/>
<celldesigner:protein id="prot_i1254" name="ERLIN2" type="GENERIC"/>
<celldesigner:protein id="prot_i1241" name="DHCR7" type="GENERIC"/>
<celldesigner:protein id="prot_i1263" name="RAP1GAP" type="GENERIC"/>
<celldesigner:protein id="prot_i284" name="YTHDF2" type="GENERIC"/>
<celldesigner:protein id="pr181" name="USP9X" type="GENERIC"/>
<celldesigner:protein id="prot_i437" name="TPM3" type="GENERIC"/>
<celldesigner:protein id="prot_i285" name="TMEM33" type="GENERIC"/>
<celldesigner:protein id="prot_i461" name="TJP1" type="GENERIC"/>
<celldesigner:protein id="prot_i255" name="TECR" type="GENERIC"/>
<celldesigner:protein id="prot_i415" name="SEC61A1" type="GENERIC"/>
<celldesigner:protein id="prot_i245" name="SDHA" type="GENERIC"/>
<celldesigner:protein id="prot_i429" name="S100A7" type="GENERIC"/>
<celldesigner:protein id="prot_i484" name="RAN" type="GENERIC"/>
<celldesigner:protein id="prot_i139" name="ALDOA" type="GENERIC"/>
<celldesigner:protein id="prot_i867" name="CALML3" type="GENERIC"/>
<celldesigner:protein id="prot_i436" name="CAPNS1" type="GENERIC"/>
<celldesigner:protein id="prot_i417" name="CCT3" type="GENERIC"/>
<celldesigner:protein id="prot_i425" name="CFL1" type="GENERIC"/>
<celldesigner:protein id="prot_i463" name="CDH1" type="GENERIC"/>
<celldesigner:protein id="prot_i424" name="CSE1L" type="GENERIC"/>
<celldesigner:protein id="pr191" name="DNAJB2" type="GENERIC"/>
<celldesigner:protein id="prot_i224" name="ENO1" type="GENERIC"/>
<celldesigner:protein id="prot_i349" name="FABP5" type="GENERIC"/>
<celldesigner:protein id="prot_i350" name="FASN" type="GENERIC"/>
<celldesigner:protein id="prot_i37" name="GRPEL1" type="GENERIC"/>
<celldesigner:protein id="prot_i487" name="HSP90AB1" type="GENERIC"/>
<celldesigner:protein id="prot_i289" name="IMMT" type="GENERIC"/>
<celldesigner:protein id="prot_i198" name="KPRP" type="GENERIC"/>
<celldesigner:protein id="prot_i638" name="KRT85" type="GENERIC"/>
<celldesigner:protein id="prot_i644" name="KRT84" type="GENERIC"/>
<celldesigner:protein id="prot_i626" name="KRT75" type="GENERIC"/>
<celldesigner:protein id="prot_i641" name="KRT31" type="GENERIC"/>
<celldesigner:protein id="prot_i477" name="PSMD2" type="GENERIC"/>
<celldesigner:protein id="prot_i178" name="PRDX1" type="GENERIC"/>
<celldesigner:protein id="prot_i364" name="PRDX2" type="GENERIC"/>
<celldesigner:protein id="prot_i17" name="PAWR" type="GENERIC"/>
<celldesigner:protein id="prot_i210" name="PRDX6" type="GENERIC"/>
<celldesigner:protein id="prot_i114" name="MTHFD1" type="GENERIC"/>
<celldesigner:protein id="prot_i208" name="LMO7" type="GENERIC"/>
<celldesigner:protein id="prot_i294" name="LDHA" type="GENERIC"/>
<celldesigner:protein id="prot_i445" name="PRKDC" type="GENERIC"/>
<celldesigner:protein id="pr192" name="RACK1" type="GENERIC"/>
</celldesigner:listOfProteins>
<celldesigner:listOfGenes>
<celldesigner:gene id="gn1" name="cftr" type="GENE"/>
</celldesigner:listOfGenes>
<celldesigner:listOfRNAs>
<celldesigner:RNA id="rn1" name="cftr" type="RNA"/>
</celldesigner:listOfRNAs>
<celldesigner:listOfAntisenseRNAs/>
<celldesigner:listOfLayers/>
<celldesigner:listOfBlockDiagrams/>
</celldesigner:extension>
</annotation>
<listOfUnitDefinitions>
<unitDefinition metaid="substance" id="substance" name="substance">
<listOfUnits>
<unit metaid="CDMT00407" kind="mole"/>
</listOfUnits>
</unitDefinition>
<unitDefinition metaid="volume" id="volume" name="volume">
<listOfUnits>
<unit metaid="CDMT00408" kind="litre"/>
</listOfUnits>
</unitDefinition>
<unitDefinition metaid="area" id="area" name="area">
<listOfUnits>
<unit metaid="CDMT00409" kind="metre" exponent="2"/>
</listOfUnits>
</unitDefinition>
<unitDefinition metaid="length" id="length" name="length">
<listOfUnits>
<unit metaid="CDMT00410" kind="metre"/>
</listOfUnits>
</unitDefinition>
<unitDefinition metaid="time" id="time" name="time">
<listOfUnits>
<unit metaid="CDMT00411" kind="second"/>
</listOfUnits>
</unitDefinition>
</listOfUnitDefinitions>
<listOfCompartments>
<compartment metaid="default" id="default" size="1" units="volume"/>
<compartment metaid="c1" id="c1" name="PM" size="1" units="volume" outside="default">
<annotation>
<celldesigner:extension>
<celldesigner:name>PM</celldesigner:name>
</celldesigner:extension>
</annotation>
</compartment>
<compartment metaid="c2" id="c2" name="Cytoplasm" size="1" units="volume" outside="default">
<annotation>
<celldesigner:extension>
<celldesigner:name>Cytoplasm</celldesigner:name>
</celldesigner:extension>
</annotation>
</compartment>
<compartment metaid="c3" id="c3" name="Nucleus" size="1" units="volume" outside="c2">
<annotation>
<celldesigner:extension>
<celldesigner:name>Nucleus</celldesigner:name>
</celldesigner:extension>
</annotation>
</compartment>
<compartment metaid="c4" id="c4" name="ER" size="1" units="volume" outside="c2">
<annotation>
<celldesigner:extension>
<celldesigner:name>ER</celldesigner:name>
</celldesigner:extension>
</annotation>
</compartment>
<compartment metaid="c5" id="c5" name="Golgi" size="1" units="volume" outside="c2">
<annotation>
<celldesigner:extension>
<celldesigner:name>Golgi</celldesigner:name>
</celldesigner:extension>
</annotation>
</compartment>
<compartment metaid="c6" id="c6" name="Endosome" size="1" units="volume" outside="c2">
<annotation>
<celldesigner:extension>
<celldesigner:name>Endosome</celldesigner:name>
</celldesigner:extension>
</annotation>
</compartment>
<compartment metaid="c7" id="c7" name="Mitochondrion" size="1" units="volume" outside="c2">
<annotation>
<celldesigner:extension>
<celldesigner:name>Mitochondrion</celldesigner:name>
</celldesigner:extension>
</annotation>
</compartment>
</listOfCompartments>
<listOfSpecies>
<species metaid="i96" id="i96" name="ABCB7" compartment="c7" initialAmount="0" charge="0">
<annotation>
<celldesigner:extension>
<celldesigner:positionToCompartment>inside</celldesigner:positionToCompartment>
<celldesigner:speciesIdentity>
<celldesigner:class>PROTEIN</celldesigner:class>
<celldesigner:proteinReference>prot_i96</celldesigner:proteinReference>
</celldesigner:speciesIdentity>
<celldesigner:listOfCatalyzedReactions>
<celldesigner:catalyzed reaction="re8"/>
</celldesigner:listOfCatalyzedReactions>
</celldesigner:extension>
</annotation>
</species>
<species metaid="s391" id="s391" name="ACACA" compartment="c2" initialAmount="0">
<annotation>
<celldesigner:extension>
<celldesigner:positionToCompartment>inside</celldesigner:positionToCompartment>
<celldesigner:speciesIdentity>
<celldesigner:class>PROTEIN</celldesigner:class>
<celldesigner:proteinReference>prot_i1344</celldesigner:proteinReference>
</celldesigner:speciesIdentity>
</celldesigner:extension>
</annotation>
</species>
<species metaid="i1253" id="i1253" name="AHSG" compartment="default" initialAmount="0" charge="0">
<annotation>
<celldesigner:extension>
<celldesigner:positionToCompartment>inside</celldesigner:positionToCompartment>
<celldesigner:speciesIdentity>
<celldesigner:class>PROTEIN</celldesigner:class>
<celldesigner:proteinReference>prot_i1253</celldesigner:proteinReference>
</celldesigner:speciesIdentity>
</celldesigner:extension>
</annotation>
</species>
<species metaid="i1346" id="i1346" name="AIMP1" compartment="c3" initialAmount="0" charge="0">
<annotation>
<celldesigner:extension>
<celldesigner:positionToCompartment>inside</celldesigner:positionToCompartment>
<celldesigner:speciesIdentity>
<celldesigner:class>PROTEIN</celldesigner:class>
<celldesigner:proteinReference>prot_i1346</celldesigner:proteinReference>
</celldesigner:speciesIdentity>
</celldesigner:extension>
</annotation>
</species>
<species metaid="i1282" id="i1282" name="ALPG" compartment="c1" initialAmount="0" charge="0">
<annotation>
<celldesigner:extension>
<celldesigner:positionToCompartment>inside</celldesigner:positionToCompartment>
<celldesigner:speciesIdentity>
<celldesigner:class>PROTEIN</celldesigner:class>
<celldesigner:proteinReference>prot_i1282</celldesigner:proteinReference>
</celldesigner:speciesIdentity>
</celldesigner:extension>
</annotation>
</species>
<species metaid="i1373" id="i1373" name="ALPP" compartment="c1" initialAmount="0" charge="0">
<annotation>
<celldesigner:extension>
<celldesigner:positionToCompartment>inside</celldesigner:positionToCompartment>
<celldesigner:speciesIdentity>
<celldesigner:class>PROTEIN</celldesigner:class>
<celldesigner:proteinReference>prot_i1373</celldesigner:proteinReference>
</celldesigner:speciesIdentity>
</celldesigner:extension>
</annotation>
</species>
<species metaid="i1255" id="i1255" name="ANLN" compartment="c3" initialAmount="0" charge="0">
<annotation>
<celldesigner:extension>
<celldesigner:positionToCompartment>inside</celldesigner:positionToCompartment>
<celldesigner:speciesIdentity>
<celldesigner:class>PROTEIN</celldesigner:class>
<celldesigner:proteinReference>prot_i1255</celldesigner:proteinReference>
</celldesigner:speciesIdentity>
</celldesigner:extension>
</annotation>
</species>
<species metaid="i43" id="i43" name="ANXA1" compartment="c3" initialAmount="0" charge="0">
<annotation>
<celldesigner:extension>
<celldesigner:positionToCompartment>inside</celldesigner:positionToCompartment>
<celldesigner:speciesIdentity>
<celldesigner:class>PROTEIN</celldesigner:class>
<celldesigner:proteinReference>prot_i43</celldesigner:proteinReference>
</celldesigner:speciesIdentity>
<celldesigner:listOfCatalyzedReactions>
<celldesigner:catalyzed reaction="re8"/>
</celldesigner:listOfCatalyzedReactions>
</celldesigner:extension>
</annotation>
</species>
<species metaid="i160" id="i160" name="ANXA3" compartment="c1" initialAmount="0" charge="0">
<annotation>
<celldesigner:extension>
<celldesigner:positionToCompartment>inside</celldesigner:positionToCompartment>
<celldesigner:speciesIdentity>
<celldesigner:class>PROTEIN</celldesigner:class>
<celldesigner:proteinReference>prot_i160</celldesigner:proteinReference>
</celldesigner:speciesIdentity>
<celldesigner:listOfCatalyzedReactions>
<celldesigner:catalyzed reaction="re8"/>
</celldesigner:listOfCatalyzedReactions>
</celldesigner:extension>
</annotation>
</species>
<species metaid="i1280" id="i1280" name="AP2B1" compartment="c1" initialAmount="0" charge="0">
<annotation>
<celldesigner:extension>
<celldesigner:positionToCompartment>inside</celldesigner:positionToCompartment>
<celldesigner:speciesIdentity>
<celldesigner:class>PROTEIN</celldesigner:class>
<celldesigner:proteinReference>prot_i1280</celldesigner:proteinReference>
</celldesigner:speciesIdentity>
</celldesigner:extension>
</annotation>
</species>
<species metaid="i1311" id="i1311" name="AP2M1" compartment="c1" initialAmount="0" charge="0">
<annotation>
<celldesigner:extension>
<celldesigner:positionToCompartment>inside</celldesigner:positionToCompartment>
<celldesigner:speciesIdentity>
<celldesigner:class>PROTEIN</celldesigner:class>
<celldesigner:proteinReference>prot_i1311</celldesigner:proteinReference>
</celldesigner:speciesIdentity>
</celldesigner:extension>
</annotation>
</species>
<species metaid="s379" id="s379" name="AP3D1" compartment="c2" initialAmount="0">
<annotation>
<celldesigner:extension>
<celldesigner:positionToCompartment>inside</celldesigner:positionToCompartment>
<celldesigner:speciesIdentity>
<celldesigner:class>PROTEIN</celldesigner:class>
<celldesigner:proteinReference>prot_i1382</celldesigner:proteinReference>
</celldesigner:speciesIdentity>
</celldesigner:extension>
</annotation>
</species>
<species metaid="i1360" id="i1360" name="ARCN1" compartment="c2" initialAmount="0" charge="0">
<annotation>
<celldesigner:extension>
<celldesigner:positionToCompartment>inside</celldesigner:positionToCompartment>
<celldesigner:speciesIdentity>
<celldesigner:class>PROTEIN</celldesigner:class>
<celldesigner:proteinReference>prot_i1360</celldesigner:proteinReference>
</celldesigner:speciesIdentity>
</celldesigner:extension>
</annotation>
</species>
<species metaid="i1297" id="i1297" name="ARGLU1" compartment="c3" initialAmount="0" charge="0">
<annotation>
<celldesigner:extension>
<celldesigner:positionToCompartment>inside</celldesigner:positionToCompartment>
<celldesigner:speciesIdentity>
<celldesigner:class>PROTEIN</celldesigner:class>
<celldesigner:proteinReference>prot_i1297</celldesigner:proteinReference>
</celldesigner:speciesIdentity>
</celldesigner:extension>
</annotation>
</species>
<species metaid="s382" id="s382" name="ARPC5" compartment="c2" initialAmount="0">
<annotation>
<celldesigner:extension>
<celldesigner:positionToCompartment>inside</celldesigner:positionToCompartment>
<celldesigner:speciesIdentity>
<celldesigner:class>PROTEIN</celldesigner:class>
<celldesigner:proteinReference>prot_i1381</celldesigner:proteinReference>
</celldesigner:speciesIdentity>
</celldesigner:extension>
</annotation>
</species>
<species metaid="i90" id="i90" name="ATP2A1" compartment="c4" initialAmount="0" charge="0">
<annotation>
<celldesigner:extension>
<celldesigner:positionToCompartment>inside</celldesigner:positionToCompartment>
<celldesigner:speciesIdentity>
<celldesigner:class>PROTEIN</celldesigner:class>
<celldesigner:proteinReference>prot_i90</celldesigner:proteinReference>
</celldesigner:speciesIdentity>
<celldesigner:listOfCatalyzedReactions>
<celldesigner:catalyzed reaction="re8"/>
</celldesigner:listOfCatalyzedReactions>
</celldesigner:extension>
</annotation>
</species>
<species metaid="i89" id="i89" name="ATP2A3" compartment="c3" initialAmount="0" charge="0">
<annotation>
<celldesigner:extension>
<celldesigner:positionToCompartment>inside</celldesigner:positionToCompartment>
<celldesigner:speciesIdentity>
<celldesigner:class>PROTEIN</celldesigner:class>
<celldesigner:proteinReference>prot_i89</celldesigner:proteinReference>
</celldesigner:speciesIdentity>
<celldesigner:listOfCatalyzedReactions>
<celldesigner:catalyzed reaction="re8"/>
</celldesigner:listOfCatalyzedReactions>
</celldesigner:extension>
</annotation>
</species>
<species metaid="i87" id="i87" name="ATP2B1" compartment="c1" initialAmount="0" charge="0">
<annotation>
<celldesigner:extension>
<celldesigner:positionToCompartment>inside</celldesigner:positionToCompartment>
<celldesigner:speciesIdentity>
<celldesigner:class>PROTEIN</celldesigner:class>
<celldesigner:proteinReference>prot_i87</celldesigner:proteinReference>
</celldesigner:speciesIdentity>
<celldesigner:listOfCatalyzedReactions>
<celldesigner:catalyzed reaction="re8"/>
</celldesigner:listOfCatalyzedReactions>
</celldesigner:extension>
</annotation>
</species>
<species metaid="i88" id="i88" name="ATP2B4" compartment="c1" initialAmount="0" charge="0">
<annotation>
<celldesigner:extension>
<celldesigner:positionToCompartment>inside</celldesigner:positionToCompartment>
<celldesigner:speciesIdentity>
<celldesigner:class>PROTEIN</celldesigner:class>
<celldesigner:proteinReference>prot_i88</celldesigner:proteinReference>
</celldesigner:speciesIdentity>
<celldesigner:listOfCatalyzedReactions>
<celldesigner:catalyzed reaction="re8"/>
</celldesigner:listOfCatalyzedReactions>
</celldesigner:extension>
</annotation>
</species>
<species metaid="i338" id="i338" name="ATXN10" compartment="c2" initialAmount="0" charge="0">
<annotation>
<celldesigner:extension>
<celldesigner:positionToCompartment>inside</celldesigner:positionToCompartment>
<celldesigner:speciesIdentity>
<celldesigner:class>PROTEIN</celldesigner:class>
<celldesigner:proteinReference>prot_i338</celldesigner:proteinReference>
</celldesigner:speciesIdentity>
<celldesigner:listOfCatalyzedReactions>
<celldesigner:catalyzed reaction="re8"/>
</celldesigner:listOfCatalyzedReactions>
</celldesigner:extension>
</annotation>
</species>
<species metaid="i1249" id="i1249" name="AXL" compartment="c1" initialAmount="0" charge="0">
<annotation>
<celldesigner:extension>
<celldesigner:positionToCompartment>inside</celldesigner:positionToCompartment>
<celldesigner:speciesIdentity>
<celldesigner:class>PROTEIN</celldesigner:class>
<celldesigner:proteinReference>prot_i1249</celldesigner:proteinReference>
</celldesigner:speciesIdentity>
</celldesigner:extension>
</annotation>
</species>
<species metaid="i1379" id="i1379" name="BUB3" compartment="c3" initialAmount="0" charge="0">
<annotation>
<celldesigner:extension>
<celldesigner:positionToCompartment>inside</celldesigner:positionToCompartment>
<celldesigner:speciesIdentity>
<celldesigner:class>PROTEIN</celldesigner:class>
<celldesigner:proteinReference>prot_i1379</celldesigner:proteinReference>
</celldesigner:speciesIdentity>
</celldesigner:extension>
</annotation>
</species>
<species metaid="i1303" id="i1303" name="C1orf35" compartment="default" initialAmount="0" charge="0">
<annotation>
<celldesigner:extension>
<celldesigner:positionToCompartment>inside</celldesigner:positionToCompartment>
<celldesigner:speciesIdentity>
<celldesigner:class>PROTEIN</celldesigner:class>
<celldesigner:proteinReference>prot_i1303</celldesigner:proteinReference>
</celldesigner:speciesIdentity>
</celldesigner:extension>
</annotation>
</species>
<species metaid="i340" id="i340" name="CALHM3" compartment="c1" initialAmount="0" charge="0">
<annotation>
<celldesigner:extension>
<celldesigner:positionToCompartment>inside</celldesigner:positionToCompartment>
<celldesigner:speciesIdentity>
<celldesigner:class>PROTEIN</celldesigner:class>
<celldesigner:proteinReference>prot_i340</celldesigner:proteinReference>
</celldesigner:speciesIdentity>
<celldesigner:listOfCatalyzedReactions>
<celldesigner:catalyzed reaction="re8"/>
</celldesigner:listOfCatalyzedReactions>
</celldesigner:extension>
</annotation>
</species>
<species metaid="i1278" id="i1278" name="CAVIN1" compartment="c1" initialAmount="0" charge="0">
<annotation>
<celldesigner:extension>
<celldesigner:positionToCompartment>inside</celldesigner:positionToCompartment>
<celldesigner:speciesIdentity>
<celldesigner:class>PROTEIN</celldesigner:class>
<celldesigner:proteinReference>prot_i1278</celldesigner:proteinReference>
</celldesigner:speciesIdentity>
</celldesigner:extension>
</annotation>
</species>
<species metaid="i1383" id="i1383" name="CCN1" compartment="default" initialAmount="0" charge="0">
<annotation>
<celldesigner:extension>
<celldesigner:positionToCompartment>inside</celldesigner:positionToCompartment>
<celldesigner:speciesIdentity>
<celldesigner:class>PROTEIN</celldesigner:class>
<celldesigner:proteinReference>prot_i1383</celldesigner:proteinReference>
</celldesigner:speciesIdentity>
</celldesigner:extension>
</annotation>
</species>
<species metaid="i1287" id="i1287" name="CFAP20" compartment="c3" initialAmount="0" charge="0">
<annotation>
<celldesigner:extension>
<celldesigner:positionToCompartment>inside</celldesigner:positionToCompartment>
<celldesigner:speciesIdentity>
<celldesigner:class>PROTEIN</celldesigner:class>
<celldesigner:proteinReference>prot_i1287</celldesigner:proteinReference>
</celldesigner:speciesIdentity>
</celldesigner:extension>
</annotation>
</species>
<species metaid="s4" id="s4" name="CFTR" compartment="c4" initialAmount="0">
<annotation>
<celldesigner:extension>
<celldesigner:positionToCompartment>inside</celldesigner:positionToCompartment>
<celldesigner:speciesIdentity>
<celldesigner:class>PROTEIN</celldesigner:class>
<celldesigner:proteinReference>pr1</celldesigner:proteinReference>
</celldesigner:speciesIdentity>
</celldesigner:extension>
</annotation>
</species>
<species metaid="s5" id="s5" name="CFTR" compartment="c5" initialAmount="0">
<annotation>
<celldesigner:extension>
<celldesigner:positionToCompartment>inside</celldesigner:positionToCompartment>
<celldesigner:speciesIdentity>
<celldesigner:class>PROTEIN</celldesigner:class>
<celldesigner:proteinReference>pr1</celldesigner:proteinReference>
</celldesigner:speciesIdentity>
</celldesigner:extension>
</annotation>
</species>
<species metaid="s6" id="s6" name="CFTR" compartment="c1" initialAmount="0">
<annotation>
<celldesigner:extension>
<celldesigner:positionToCompartment>inside</celldesigner:positionToCompartment>
<celldesigner:speciesIdentity>
<celldesigner:class>PROTEIN</celldesigner:class>
<celldesigner:proteinReference>pr1</celldesigner:proteinReference>
</celldesigner:speciesIdentity>
<celldesigner:listOfCatalyzedReactions>
<celldesigner:catalyzed reaction="re8"/>
</celldesigner:listOfCatalyzedReactions>
</celldesigner:extension>
</annotation>
</species>
<species metaid="s10" id="s10" name="CFTR" compartment="c6" initialAmount="0">
<annotation>
<celldesigner:extension>
<celldesigner:positionToCompartment>inside</celldesigner:positionToCompartment>
<celldesigner:speciesIdentity>
<celldesigner:class>PROTEIN</celldesigner:class>
<celldesigner:proteinReference>pr1</celldesigner:proteinReference>
</celldesigner:speciesIdentity>
</celldesigner:extension>
</annotation>
</species>
<species metaid="i1295" id="i1295" name="CGN" compartment="default" initialAmount="0" charge="0">
<annotation>
<celldesigner:extension>
<celldesigner:positionToCompartment>inside</celldesigner:positionToCompartment>
<celldesigner:speciesIdentity>
<celldesigner:class>PROTEIN</celldesigner:class>
<celldesigner:proteinReference>prot_i1295</celldesigner:proteinReference>
</celldesigner:speciesIdentity>
</celldesigner:extension>
</annotation>
</species>
<species metaid="i1296" id="i1296" name="CHCHD3" compartment="c7" initialAmount="0" charge="0">
<annotation>
<celldesigner:extension>
<celldesigner:positionToCompartment>inside</celldesigner:positionToCompartment>
<celldesigner:speciesIdentity>
<celldesigner:class>PROTEIN</celldesigner:class>
<celldesigner:proteinReference>prot_i1296</celldesigner:proteinReference>
</celldesigner:speciesIdentity>
</celldesigner:extension>
</annotation>
</species>
<species metaid="s393" id="s393" name="CHMP1A" compartment="c2" initialAmount="0">
<annotation>
<celldesigner:extension>
<celldesigner:positionToCompartment>inside</celldesigner:positionToCompartment>
<celldesigner:speciesIdentity>
<celldesigner:class>PROTEIN</celldesigner:class>
<celldesigner:proteinReference>prot_i1298</celldesigner:proteinReference>
</celldesigner:speciesIdentity>
</celldesigner:extension>
</annotation>
</species>
<species metaid="i1307" id="i1307" name="CNN2" compartment="default" initialAmount="0" charge="0">
<annotation>
<celldesigner:extension>
<celldesigner:positionToCompartment>inside</celldesigner:positionToCompartment>
<celldesigner:speciesIdentity>
<celldesigner:class>PROTEIN</celldesigner:class>
<celldesigner:proteinReference>prot_i1307</celldesigner:proteinReference>
</celldesigner:speciesIdentity>
</celldesigner:extension>
</annotation>
</species>
<species metaid="s402" id="s402" name="CRBN" compartment="c2" initialAmount="0">
<annotation>
<celldesigner:extension>
<celldesigner:positionToCompartment>inside</celldesigner:positionToCompartment>
<celldesigner:speciesIdentity>
<celldesigner:class>PROTEIN</celldesigner:class>
<celldesigner:proteinReference>prot_i1308</celldesigner:proteinReference>
</celldesigner:speciesIdentity>
</celldesigner:extension>
</annotation>
</species>
<species metaid="i1340" id="i1340" name="CUL2" compartment="default" initialAmount="0" charge="0">
<annotation>
<celldesigner:extension>
<celldesigner:positionToCompartment>inside</celldesigner:positionToCompartment>
<celldesigner:speciesIdentity>
<celldesigner:class>PROTEIN</celldesigner:class>
<celldesigner:proteinReference>prot_i1340</celldesigner:proteinReference>
</celldesigner:speciesIdentity>
</celldesigner:extension>
</annotation>
</species>
<species metaid="i1324" id="i1324" name="CYFIP1" compartment="c2" initialAmount="0" charge="0">
<annotation>
<celldesigner:extension>
<celldesigner:positionToCompartment>inside</celldesigner:positionToCompartment>
<celldesigner:speciesIdentity>
<celldesigner:class>PROTEIN</celldesigner:class>
<celldesigner:proteinReference>prot_i1324</celldesigner:proteinReference>
</celldesigner:speciesIdentity>
</celldesigner:extension>
</annotation>
</species>
<species metaid="i316" id="i316" name="DAAM1" compartment="c2" initialAmount="0" charge="0">
<annotation>
<celldesigner:extension>
<celldesigner:positionToCompartment>inside</celldesigner:positionToCompartment>
<celldesigner:speciesIdentity>
<celldesigner:class>PROTEIN</celldesigner:class>
<celldesigner:proteinReference>prot_i316</celldesigner:proteinReference>
</celldesigner:speciesIdentity>
<celldesigner:listOfCatalyzedReactions>
<celldesigner:catalyzed reaction="re8"/>
</celldesigner:listOfCatalyzedReactions>
</celldesigner:extension>
</annotation>
</species>
<species metaid="s399" id="s399" name="DDB1" compartment="c2" initialAmount="0">
<annotation>
<celldesigner:extension>
<celldesigner:positionToCompartment>inside</celldesigner:positionToCompartment>
<celldesigner:speciesIdentity>
<celldesigner:class>PROTEIN</celldesigner:class>
<celldesigner:proteinReference>prot_i1332</celldesigner:proteinReference>
</celldesigner:speciesIdentity>
</celldesigner:extension>
</annotation>
</species>
<species metaid="s400" id="s400" name="DDX1" compartment="c2" initialAmount="0">
<annotation>
<celldesigner:extension>
<celldesigner:positionToCompartment>inside</celldesigner:positionToCompartment>
<celldesigner:speciesIdentity>
<celldesigner:class>PROTEIN</celldesigner:class>
<celldesigner:proteinReference>prot_i1314</celldesigner:proteinReference>
</celldesigner:speciesIdentity>
</celldesigner:extension>
</annotation>
</species>
<species metaid="i1274" id="i1274" name="DDX41" compartment="c3" initialAmount="0" charge="0">
<annotation>
<celldesigner:extension>
<celldesigner:positionToCompartment>inside</celldesigner:positionToCompartment>
<celldesigner:speciesIdentity>
<celldesigner:class>PROTEIN</celldesigner:class>
<celldesigner:proteinReference>prot_i1274</celldesigner:proteinReference>
</celldesigner:speciesIdentity>
</celldesigner:extension>
</annotation>
</species>
<species metaid="i1281" id="i1281" name="DEFA3" compartment="default" initialAmount="0" charge="0">
<annotation>
<celldesigner:extension>
<celldesigner:positionToCompartment>inside</celldesigner:positionToCompartment>
<celldesigner:speciesIdentity>
<celldesigner:class>PROTEIN</celldesigner:class>
<celldesigner:proteinReference>prot_i1281</celldesigner:proteinReference>
</celldesigner:speciesIdentity>
</celldesigner:extension>
</annotation>
</species>
<species metaid="i1241" id="i1241" name="DHCR7" compartment="c4" initialAmount="0" charge="0">
<annotation>
<celldesigner:extension>
<celldesigner:positionToCompartment>inside</celldesigner:positionToCompartment>
<celldesigner:speciesIdentity>
<celldesigner:class>PROTEIN</celldesigner:class>
<celldesigner:proteinReference>prot_i1241</celldesigner:proteinReference>
</celldesigner:speciesIdentity>
</celldesigner:extension>
</annotation>
</species>
<species metaid="i1343" id="i1343" name="DHRS2" compartment="c7" initialAmount="0" charge="0">
<annotation>
<celldesigner:extension>
<celldesigner:positionToCompartment>inside</celldesigner:positionToCompartment>
<celldesigner:speciesIdentity>
<celldesigner:class>PROTEIN</celldesigner:class>
<celldesigner:proteinReference>prot_i1343</celldesigner:proteinReference>
</celldesigner:speciesIdentity>
</celldesigner:extension>
</annotation>
</species>
<species metaid="i1300" id="i1300" name="DHX35" compartment="default" initialAmount="0" charge="0">
<annotation>
<celldesigner:extension>
<celldesigner:positionToCompartment>inside</celldesigner:positionToCompartment>
<celldesigner:speciesIdentity>
<celldesigner:class>PROTEIN</celldesigner:class>
<celldesigner:proteinReference>prot_i1300</celldesigner:proteinReference>
</celldesigner:speciesIdentity>
</celldesigner:extension>
</annotation>
</species>
<species metaid="i1269" id="i1269" name="DLAT" compartment="c7" initialAmount="0" charge="0">
<annotation>
<celldesigner:extension>
<celldesigner:positionToCompartment>inside</celldesigner:positionToCompartment>
<celldesigner:speciesIdentity>
<celldesigner:class>PROTEIN</celldesigner:class>
<celldesigner:proteinReference>prot_i1269</celldesigner:proteinReference>
</celldesigner:speciesIdentity>
</celldesigner:extension>
</annotation>
</species>
<species metaid="i1345" id="i1345" name="DLG1" compartment="c1" initialAmount="0" charge="0">
<annotation>
<celldesigner:extension>
<celldesigner:positionToCompartment>inside</celldesigner:positionToCompartment>
<celldesigner:speciesIdentity>
<celldesigner:class>PROTEIN</celldesigner:class>
<celldesigner:proteinReference>prot_i1345</celldesigner:proteinReference>
</celldesigner:speciesIdentity>
</celldesigner:extension>
</annotation>
</species>
<species metaid="i1368" id="i1368" name="DMD" compartment="c1" initialAmount="0" charge="0">
<annotation>
<celldesigner:extension>
<celldesigner:positionToCompartment>inside</celldesigner:positionToCompartment>
<celldesigner:speciesIdentity>
<celldesigner:class>PROTEIN</celldesigner:class>
<celldesigner:proteinReference>prot_i1368</celldesigner:proteinReference>
</celldesigner:speciesIdentity>
</celldesigner:extension>
</annotation>
</species>
<species metaid="i1276" id="i1276" name="DNAJB11" compartment="c4" initialAmount="0" charge="0">
<annotation>
<celldesigner:extension>
<celldesigner:positionToCompartment>inside</celldesigner:positionToCompartment>
<celldesigner:speciesIdentity>
<celldesigner:class>PROTEIN</celldesigner:class>
<celldesigner:proteinReference>prot_i1276</celldesigner:proteinReference>
</celldesigner:speciesIdentity>
</celldesigner:extension>
</annotation>
</species>
<species metaid="i1240" id="i1240" name="DRG1" compartment="c3" initialAmount="0" charge="0">
<annotation>
<celldesigner:extension>
<celldesigner:positionToCompartment>inside</celldesigner:positionToCompartment>
<celldesigner:speciesIdentity>
<celldesigner:class>PROTEIN</celldesigner:class>
<celldesigner:proteinReference>prot_i1240</celldesigner:proteinReference>
</celldesigner:speciesIdentity>
</celldesigner:extension>
</annotation>
</species>
<species metaid="s381" id="s381" name="DYNC1I2" compartment="c2" initialAmount="0">
<annotation>
<celldesigner:extension>
<celldesigner:positionToCompartment>inside</celldesigner:positionToCompartment>
<celldesigner:speciesIdentity>
<celldesigner:class>PROTEIN</celldesigner:class>
<celldesigner:proteinReference>prot_i1342</celldesigner:proteinReference>
</celldesigner:speciesIdentity>
</celldesigner:extension>
</annotation>
</species>
<species metaid="s9" id="s9" name="Degraded" compartment="c2" initialAmount="0">
<annotation>
<celldesigner:extension>
<celldesigner:positionToCompartment>inside</celldesigner:positionToCompartment>
<celldesigner:speciesIdentity>
<celldesigner:class>DEGRADED</celldesigner:class>
<celldesigner:name>Degraded</celldesigner:name>
</celldesigner:speciesIdentity>
</celldesigner:extension>
</annotation>
</species>
<species metaid="i1331" id="i1331" name="ECM1" compartment="default" initialAmount="0" charge="0">
<annotation>
<celldesigner:extension>
<celldesigner:positionToCompartment>inside</celldesigner:positionToCompartment>
<celldesigner:speciesIdentity>
<celldesigner:class>PROTEIN</celldesigner:class>
<celldesigner:proteinReference>prot_i1331</celldesigner:proteinReference>
</celldesigner:speciesIdentity>
</celldesigner:extension>
</annotation>
</species>
<species metaid="s384" id="s384" name="EDC4" compartment="c2" initialAmount="0">
<annotation>
<celldesigner:extension>
<celldesigner:positionToCompartment>inside</celldesigner:positionToCompartment>
<celldesigner:speciesIdentity>
<celldesigner:class>PROTEIN</celldesigner:class>
<celldesigner:proteinReference>prot_i1325</celldesigner:proteinReference>
</celldesigner:speciesIdentity>
</celldesigner:extension>
</annotation>
</species>
<species metaid="i128" id="i128" name="EGFR" compartment="c1" initialAmount="0" charge="0">
<annotation>
<celldesigner:extension>
<celldesigner:positionToCompartment>inside</celldesigner:positionToCompartment>
<celldesigner:speciesIdentity>
<celldesigner:class>PROTEIN</celldesigner:class>
<celldesigner:proteinReference>prot_i128</celldesigner:proteinReference>
</celldesigner:speciesIdentity>
<celldesigner:listOfCatalyzedReactions>
<celldesigner:catalyzed reaction="re8"/>
</celldesigner:listOfCatalyzedReactions>
</celldesigner:extension>
</annotation>
</species>
<species metaid="i1244" id="i1244" name="EIF2S3B" compartment="default" initialAmount="0" charge="0">
<annotation>
<celldesigner:extension>
<celldesigner:positionToCompartment>inside</celldesigner:positionToCompartment>
<celldesigner:speciesIdentity>
<celldesigner:class>PROTEIN</celldesigner:class>
<celldesigner:proteinReference>prot_i1244</celldesigner:proteinReference>
</celldesigner:speciesIdentity>
</celldesigner:extension>
</annotation>
</species>
<species metaid="i1254" id="i1254" name="ERLIN2" compartment="c4" initialAmount="0" charge="0">
<annotation>
<celldesigner:extension>
<celldesigner:positionToCompartment>inside</celldesigner:positionToCompartment>
<celldesigner:speciesIdentity>
<celldesigner:class>PROTEIN</celldesigner:class>
<celldesigner:proteinReference>prot_i1254</celldesigner:proteinReference>
</celldesigner:speciesIdentity>
</celldesigner:extension>
</annotation>
</species>
<species metaid="i287" id="i287" name="ESYT2" compartment="c1" initialAmount="0" charge="0">
<annotation>
<celldesigner:extension>
<celldesigner:positionToCompartment>inside</celldesigner:positionToCompartment>
<celldesigner:speciesIdentity>
<celldesigner:class>PROTEIN</celldesigner:class>
<celldesigner:proteinReference>prot_i287</celldesigner:proteinReference>
</celldesigner:speciesIdentity>
<celldesigner:listOfCatalyzedReactions>
<celldesigner:catalyzed reaction="re8"/>
</celldesigner:listOfCatalyzedReactions>
</celldesigner:extension>
</annotation>
</species>
<species metaid="s394" id="s394" name="FAF2" compartment="c2" initialAmount="0">
<annotation>
<celldesigner:extension>
<celldesigner:positionToCompartment>inside</celldesigner:positionToCompartment>
<celldesigner:speciesIdentity>
<celldesigner:class>PROTEIN</celldesigner:class>
<celldesigner:proteinReference>prot_i1256</celldesigner:proteinReference>
</celldesigner:speciesIdentity>
</celldesigner:extension>
</annotation>
</species>
<species metaid="i1275" id="i1275" name="FAM32A" compartment="c3" initialAmount="0" charge="0">
<annotation>
<celldesigner:extension>
<celldesigner:positionToCompartment>inside</celldesigner:positionToCompartment>
<celldesigner:speciesIdentity>
<celldesigner:class>PROTEIN</celldesigner:class>
<celldesigner:proteinReference>prot_i1275</celldesigner:proteinReference>
</celldesigner:speciesIdentity>
</celldesigner:extension>
</annotation>
</species>
<species metaid="i1352" id="i1352" name="FAU" compartment="default" initialAmount="0" charge="0">
<annotation>
<celldesigner:extension>
<celldesigner:positionToCompartment>inside</celldesigner:positionToCompartment>
<celldesigner:speciesIdentity>
<celldesigner:class>PROTEIN</celldesigner:class>
<celldesigner:proteinReference>prot_i1352</celldesigner:proteinReference>
</celldesigner:speciesIdentity>
</celldesigner:extension>
</annotation>
</species>
<species metaid="i1361" id="i1361" name="FEN1" compartment="c7" initialAmount="0" charge="0">
<annotation>
<celldesigner:extension>
<celldesigner:positionToCompartment>inside</celldesigner:positionToCompartment>
<celldesigner:speciesIdentity>
<celldesigner:class>PROTEIN</celldesigner:class>
<celldesigner:proteinReference>prot_i1361</celldesigner:proteinReference>
</celldesigner:speciesIdentity>
</celldesigner:extension>
</annotation>
</species>
<species metaid="s407" id="s407" name="FHL2" compartment="c2" initialAmount="0">
<annotation>
<celldesigner:extension>
<celldesigner:positionToCompartment>inside</celldesigner:positionToCompartment>
<celldesigner:speciesIdentity>
<celldesigner:class>PROTEIN</celldesigner:class>
<celldesigner:proteinReference>prot_i1245</celldesigner:proteinReference>
</celldesigner:speciesIdentity>
</celldesigner:extension>
</annotation>
</species>
<species metaid="i1363" id="i1363" name="FLG" compartment="default" initialAmount="0" charge="0">
<annotation>
<celldesigner:extension>
<celldesigner:positionToCompartment>inside</celldesigner:positionToCompartment>
<celldesigner:speciesIdentity>
<celldesigner:class>PROTEIN</celldesigner:class>
<celldesigner:proteinReference>prot_i1363</celldesigner:proteinReference>
</celldesigner:speciesIdentity>
</celldesigner:extension>
</annotation>
</species>
<species metaid="i1285" id="i1285" name="FLOT1" compartment="c1" initialAmount="0" charge="0">
<annotation>
<celldesigner:extension>
<celldesigner:positionToCompartment>inside</celldesigner:positionToCompartment>
<celldesigner:speciesIdentity>
<celldesigner:class>PROTEIN</celldesigner:class>
<celldesigner:proteinReference>prot_i1285</celldesigner:proteinReference>
</celldesigner:speciesIdentity>
</celldesigner:extension>
</annotation>
</species>
<species metaid="i1257" id="i1257" name="GCN1" compartment="c2" initialAmount="0" charge="0">
<annotation>
<celldesigner:extension>
<celldesigner:positionToCompartment>inside</celldesigner:positionToCompartment>
<celldesigner:speciesIdentity>
<celldesigner:class>PROTEIN</celldesigner:class>
<celldesigner:proteinReference>prot_i1257</celldesigner:proteinReference>
</celldesigner:speciesIdentity>
</celldesigner:extension>
</annotation>
</species>
<species metaid="i351" id="i351" name="GNB2L1" compartment="c1" initialAmount="0" charge="0">
<annotation>
<celldesigner:extension>
<celldesigner:positionToCompartment>inside</celldesigner:positionToCompartment>
<celldesigner:speciesIdentity>
<celldesigner:class>PROTEIN</celldesigner:class>
<celldesigner:proteinReference>prot_i351</celldesigner:proteinReference>
</celldesigner:speciesIdentity>
<celldesigner:listOfCatalyzedReactions>
<celldesigner:catalyzed reaction="re8"/>
</celldesigner:listOfCatalyzedReactions>
</celldesigner:extension>
</annotation>
</species>
<species metaid="i1305" id="i1305" name="GPATCH1" compartment="default" initialAmount="0" charge="0">
<annotation>
<celldesigner:extension>
<celldesigner:positionToCompartment>inside</celldesigner:positionToCompartment>
<celldesigner:speciesIdentity>
<celldesigner:class>PROTEIN</celldesigner:class>
<celldesigner:proteinReference>prot_i1305</celldesigner:proteinReference>
</celldesigner:speciesIdentity>
</celldesigner:extension>
</annotation>
</species>
<species metaid="i1365" id="i1365" name="GTF2F2" compartment="c3" initialAmount="0" charge="0">
<annotation>
<celldesigner:extension>
<celldesigner:positionToCompartment>inside</celldesigner:positionToCompartment>
<celldesigner:speciesIdentity>
<celldesigner:class>PROTEIN</celldesigner:class>
<celldesigner:proteinReference>prot_i1365</celldesigner:proteinReference>
</celldesigner:speciesIdentity>
</celldesigner:extension>
</annotation>
</species>
<species metaid="s383" id="s383" name="GTF2I" compartment="c2" initialAmount="0">
<annotation>
<celldesigner:extension>
<celldesigner:positionToCompartment>inside</celldesigner:positionToCompartment>
<celldesigner:speciesIdentity>
<celldesigner:class>PROTEIN</celldesigner:class>
<celldesigner:proteinReference>prot_i1350</celldesigner:proteinReference>
</celldesigner:speciesIdentity>
</celldesigner:extension>
</annotation>
</species>
<species metaid="i1377" id="i1377" name="HBD" compartment="default" initialAmount="0" charge="0">
<annotation>
<celldesigner:extension>
<celldesigner:positionToCompartment>inside</celldesigner:positionToCompartment>
<celldesigner:speciesIdentity>
<celldesigner:class>PROTEIN</celldesigner:class>
<celldesigner:proteinReference>prot_i1377</celldesigner:proteinReference>
</celldesigner:speciesIdentity>
</celldesigner:extension>
</annotation>
</species>
<species metaid="i1349" id="i1349" name="HDLBP" compartment="c2" initialAmount="0" charge="0">
<annotation>
<celldesigner:extension>
<celldesigner:positionToCompartment>inside</celldesigner:positionToCompartment>
<celldesigner:speciesIdentity>
<celldesigner:class>PROTEIN</celldesigner:class>
<celldesigner:proteinReference>prot_i1349</celldesigner:proteinReference>
</celldesigner:speciesIdentity>
</celldesigner:extension>
</annotation>
</species>
<species metaid="i1385" id="i1385" name="HIP1" compartment="c2" initialAmount="0" charge="0">
<annotation>
<celldesigner:extension>
<celldesigner:positionToCompartment>inside</celldesigner:positionToCompartment>
<celldesigner:speciesIdentity>
<celldesigner:class>PROTEIN</celldesigner:class>
<celldesigner:proteinReference>prot_i1385</celldesigner:proteinReference>
</celldesigner:speciesIdentity>
</celldesigner:extension>
</annotation>
</species>
<species metaid="i1357" id="i1357" name="HSPA2" compartment="c2" initialAmount="0" charge="0">
<annotation>
<celldesigner:extension>
<celldesigner:positionToCompartment>inside</celldesigner:positionToCompartment>
<celldesigner:speciesIdentity>
<celldesigner:class>PROTEIN</celldesigner:class>
<celldesigner:proteinReference>prot_i1357</celldesigner:proteinReference>
</celldesigner:speciesIdentity>
</celldesigner:extension>
</annotation>
</species>
<species metaid="i1355" id="i1355" name="IL2" compartment="default" initialAmount="0" charge="0">
<annotation>
<celldesigner:extension>
<celldesigner:positionToCompartment>inside</celldesigner:positionToCompartment>
<celldesigner:speciesIdentity>
<celldesigner:class>PROTEIN</celldesigner:class>
<celldesigner:proteinReference>prot_i1355</celldesigner:proteinReference>
</celldesigner:speciesIdentity>
</celldesigner:extension>
</annotation>
</species>
<species metaid="i334" id="i334" name="IRS4" compartment="c1" initialAmount="0" charge="0">
<annotation>
<celldesigner:extension>
<celldesigner:positionToCompartment>inside</celldesigner:positionToCompartment>
<celldesigner:speciesIdentity>
<celldesigner:class>PROTEIN</celldesigner:class>
<celldesigner:proteinReference>prot_i334</celldesigner:proteinReference>
</celldesigner:speciesIdentity>
<celldesigner:listOfCatalyzedReactions>
<celldesigner:catalyzed reaction="re8"/>
</celldesigner:listOfCatalyzedReactions>
</celldesigner:extension>
</annotation>
</species>
<species metaid="i1372" id="i1372" name="ITGAV" compartment="c1" initialAmount="0" charge="0">
<annotation>
<celldesigner:extension>
<celldesigner:positionToCompartment>inside</celldesigner:positionToCompartment>
<celldesigner:speciesIdentity>
<celldesigner:class>PROTEIN</celldesigner:class>
<celldesigner:proteinReference>prot_i1372</celldesigner:proteinReference>
</celldesigner:speciesIdentity>
</celldesigner:extension>
</annotation>
</species>
<species metaid="i1267" id="i1267" name="ITGB4" compartment="c1" initialAmount="0" charge="0">
<annotation>
<celldesigner:extension>
<celldesigner:positionToCompartment>inside</celldesigner:positionToCompartment>
<celldesigner:speciesIdentity>
<celldesigner:class>PROTEIN</celldesigner:class>
<celldesigner:proteinReference>prot_i1267</celldesigner:proteinReference>
</celldesigner:speciesIdentity>
</celldesigner:extension>
</annotation>
</species>
<species metaid="i1265" id="i1265" name="ITGB5" compartment="c1" initialAmount="0" charge="0">
<annotation>
<celldesigner:extension>
<celldesigner:positionToCompartment>inside</celldesigner:positionToCompartment>
<celldesigner:speciesIdentity>
<celldesigner:class>PROTEIN</celldesigner:class>
<celldesigner:proteinReference>prot_i1265</celldesigner:proteinReference>
</celldesigner:speciesIdentity>
</celldesigner:extension>
</annotation>
</species>
<species metaid="i1260" id="i1260" name="KHDRBS1" compartment="c3" initialAmount="0" charge="0">
<annotation>
<celldesigner:extension>
<celldesigner:positionToCompartment>inside</celldesigner:positionToCompartment>
<celldesigner:speciesIdentity>
<celldesigner:class>PROTEIN</celldesigner:class>
<celldesigner:proteinReference>prot_i1260</celldesigner:proteinReference>
</celldesigner:speciesIdentity>
</celldesigner:extension>
</annotation>
</species>
<species metaid="i148" id="i148" name="KIAA0406" compartment="c2" initialAmount="0" charge="0">
<annotation>
<celldesigner:extension>
<celldesigner:positionToCompartment>inside</celldesigner:positionToCompartment>
<celldesigner:speciesIdentity>
<celldesigner:class>PROTEIN</celldesigner:class>
<celldesigner:proteinReference>prot_i148</celldesigner:proteinReference>
</celldesigner:speciesIdentity>
<celldesigner:listOfCatalyzedReactions>
<celldesigner:catalyzed reaction="re8"/>
</celldesigner:listOfCatalyzedReactions>
</celldesigner:extension>
</annotation>
</species>
<species metaid="i354" id="i354" name="KIAA1524" compartment="c1" initialAmount="0" charge="0">
<annotation>
<celldesigner:extension>
<celldesigner:positionToCompartment>inside</celldesigner:positionToCompartment>
<celldesigner:speciesIdentity>
<celldesigner:class>PROTEIN</celldesigner:class>
<celldesigner:proteinReference>prot_i354</celldesigner:proteinReference>
</celldesigner:speciesIdentity>
<celldesigner:listOfCatalyzedReactions>
<celldesigner:catalyzed reaction="re8"/>
</celldesigner:listOfCatalyzedReactions>
</celldesigner:extension>
</annotation>
</species>
<species metaid="s409" id="s409" name="Keratin" compartment="c2" initialAmount="0">
<annotation>
<celldesigner:extension>
<celldesigner:positionToCompartment>inside</celldesigner:positionToCompartment>
<celldesigner:speciesIdentity>
<celldesigner:class>COMPLEX</celldesigner:class>
<celldesigner:name>Keratin</celldesigner:name>
</celldesigner:speciesIdentity>
</celldesigner:extension>
</annotation>
</species>
<species metaid="i1384" id="i1384" name="LAD1" compartment="default" initialAmount="0" charge="0">
<annotation>
<celldesigner:extension>
<celldesigner:positionToCompartment>inside</celldesigner:positionToCompartment>
<celldesigner:speciesIdentity>
<celldesigner:class>PROTEIN</celldesigner:class>
<celldesigner:proteinReference>prot_i1384</celldesigner:proteinReference>
</celldesigner:speciesIdentity>
</celldesigner:extension>
</annotation>
</species>
<species metaid="i1329" id="i1329" name="LAMA3" compartment="default" initialAmount="0" charge="0">
<annotation>
<celldesigner:extension>
<celldesigner:positionToCompartment>inside</celldesigner:positionToCompartment>
<celldesigner:speciesIdentity>
<celldesigner:class>PROTEIN</celldesigner:class>
<celldesigner:proteinReference>prot_i1329</celldesigner:proteinReference>
</celldesigner:speciesIdentity>
</celldesigner:extension>
</annotation>
</species>
<species metaid="i1339" id="i1339" name="LAMB3" compartment="default" initialAmount="0" charge="0">
<annotation>
<celldesigner:extension>
<celldesigner:positionToCompartment>inside</celldesigner:positionToCompartment>
<celldesigner:speciesIdentity>
<celldesigner:class>PROTEIN</celldesigner:class>
<celldesigner:proteinReference>prot_i1339</celldesigner:proteinReference>
</celldesigner:speciesIdentity>
</celldesigner:extension>
</annotation>
</species>
<species metaid="i1338" id="i1338" name="LAMC2" compartment="default" initialAmount="0" charge="0">
<annotation>
<celldesigner:extension>
<celldesigner:positionToCompartment>inside</celldesigner:positionToCompartment>
<celldesigner:speciesIdentity>
<celldesigner:class>PROTEIN</celldesigner:class>
<celldesigner:proteinReference>prot_i1338</celldesigner:proteinReference>
</celldesigner:speciesIdentity>
</celldesigner:extension>
</annotation>
</species>
<species metaid="s401" id="s401" name="LRRC59" compartment="c2" initialAmount="0">
<annotation>
<celldesigner:extension>
<celldesigner:positionToCompartment>inside</celldesigner:positionToCompartment>
<celldesigner:speciesIdentity>
<celldesigner:class>PROTEIN</celldesigner:class>
<celldesigner:proteinReference>prot_i1312</celldesigner:proteinReference>
</celldesigner:speciesIdentity>
</celldesigner:extension>
</annotation>
</species>
<species metaid="s403" id="s403" name="MACF1" compartment="c2" initialAmount="0">
<annotation>
<celldesigner:extension>
<celldesigner:positionToCompartment>inside</celldesigner:positionToCompartment>
<celldesigner:speciesIdentity>
<celldesigner:class>PROTEIN</celldesigner:class>
<celldesigner:proteinReference>prot_i1290</celldesigner:proteinReference>
</celldesigner:speciesIdentity>
</celldesigner:extension>
</annotation>
</species>
<species metaid="i1323" id="i1323" name="MAVS" compartment="c7" initialAmount="0" charge="0">
<annotation>
<celldesigner:extension>
<celldesigner:positionToCompartment>inside</celldesigner:positionToCompartment>
<celldesigner:speciesIdentity>
<celldesigner:class>PROTEIN</celldesigner:class>
<celldesigner:proteinReference>prot_i1323</celldesigner:proteinReference>
</celldesigner:speciesIdentity>
</celldesigner:extension>
</annotation>
</species>
<species metaid="i1309" id="i1309" name="MCCC1" compartment="c7" initialAmount="0" charge="0">
<annotation>
<celldesigner:extension>
<celldesigner:positionToCompartment>inside</celldesigner:positionToCompartment>
<celldesigner:speciesIdentity>
<celldesigner:class>PROTEIN</celldesigner:class>
<celldesigner:proteinReference>prot_i1309</celldesigner:proteinReference>
</celldesigner:speciesIdentity>
</celldesigner:extension>
</annotation>
</species>
<species metaid="i1299" id="i1299" name="MCCC2" compartment="c7" initialAmount="0" charge="0">
<annotation>
<celldesigner:extension>
<celldesigner:positionToCompartment>inside</celldesigner:positionToCompartment>
<celldesigner:speciesIdentity>
<celldesigner:class>PROTEIN</celldesigner:class>
<celldesigner:proteinReference>prot_i1299</celldesigner:proteinReference>
</celldesigner:speciesIdentity>
</celldesigner:extension>
</annotation>
</species>
<species metaid="i1292" id="i1292" name="MED23" compartment="c3" initialAmount="0" charge="0">
<annotation>
<celldesigner:extension>
<celldesigner:positionToCompartment>inside</celldesigner:positionToCompartment>
<celldesigner:speciesIdentity>
<celldesigner:class>PROTEIN</celldesigner:class>
<celldesigner:proteinReference>prot_i1292</celldesigner:proteinReference>
</celldesigner:speciesIdentity>
</celldesigner:extension>
</annotation>
</species>
<species metaid="i1318" id="i1318" name="MISP" compartment="default" initialAmount="0" charge="0">
<annotation>
<celldesigner:extension>
<celldesigner:positionToCompartment>inside</celldesigner:positionToCompartment>
<celldesigner:speciesIdentity>
<celldesigner:class>PROTEIN</celldesigner:class>
<celldesigner:proteinReference>prot_i1318</celldesigner:proteinReference>
</celldesigner:speciesIdentity>
</celldesigner:extension>
</annotation>
</species>
<species metaid="i1364" id="i1364" name="MTHFD2" compartment="c7" initialAmount="0" charge="0">
<annotation>
<celldesigner:extension>
<celldesigner:positionToCompartment>inside</celldesigner:positionToCompartment>
<celldesigner:speciesIdentity>
<celldesigner:class>PROTEIN</celldesigner:class>
<celldesigner:proteinReference>prot_i1364</celldesigner:proteinReference>
</celldesigner:speciesIdentity>
</celldesigner:extension>
</annotation>
</species>
<species metaid="i129" id="i129" name="MTOR" compartment="c4" initialAmount="0" charge="0">
<annotation>
<celldesigner:extension>
<celldesigner:positionToCompartment>inside</celldesigner:positionToCompartment>
<celldesigner:speciesIdentity>
<celldesigner:class>PROTEIN</celldesigner:class>
<celldesigner:proteinReference>prot_i129</celldesigner:proteinReference>
</celldesigner:speciesIdentity>
<celldesigner:listOfCatalyzedReactions>
<celldesigner:catalyzed reaction="re8"/>
</celldesigner:listOfCatalyzedReactions>
</celldesigner:extension>
</annotation>
</species>
<species metaid="i1313" id="i1313" name="MYO18A" compartment="default" initialAmount="0" charge="0">
<annotation>
<celldesigner:extension>
<celldesigner:positionToCompartment>inside</celldesigner:positionToCompartment>
<celldesigner:speciesIdentity>
<celldesigner:class>PROTEIN</celldesigner:class>
<celldesigner:proteinReference>prot_i1313</celldesigner:proteinReference>
</celldesigner:speciesIdentity>
</celldesigner:extension>
</annotation>
</species>
<species metaid="i155" id="i155" name="NMRAL1" compartment="c2" initialAmount="0" charge="0">
<annotation>
<celldesigner:extension>
<celldesigner:positionToCompartment>inside</celldesigner:positionToCompartment>
<celldesigner:speciesIdentity>
<celldesigner:class>PROTEIN</celldesigner:class>
<celldesigner:proteinReference>prot_i155</celldesigner:proteinReference>
</celldesigner:speciesIdentity>
<celldesigner:listOfCatalyzedReactions>
<celldesigner:catalyzed reaction="re8"/>
</celldesigner:listOfCatalyzedReactions>
</celldesigner:extension>
</annotation>
</species>
<species metaid="i1291" id="i1291" name="NOL7" compartment="c3" initialAmount="0" charge="0">
<annotation>
<celldesigner:extension>
<celldesigner:positionToCompartment>inside</celldesigner:positionToCompartment>
<celldesigner:speciesIdentity>
<celldesigner:class>PROTEIN</celldesigner:class>
<celldesigner:proteinReference>prot_i1291</celldesigner:proteinReference>
</celldesigner:speciesIdentity>
</celldesigner:extension>
</annotation>
</species>
<species metaid="i1347" id="i1347" name="NSUN2" compartment="c3" initialAmount="0" charge="0">
<annotation>
<celldesigner:extension>
<celldesigner:positionToCompartment>inside</celldesigner:positionToCompartment>
<celldesigner:speciesIdentity>
<celldesigner:class>PROTEIN</celldesigner:class>
<celldesigner:proteinReference>prot_i1347</celldesigner:proteinReference>
</celldesigner:speciesIdentity>
</celldesigner:extension>
</annotation>
</species>
<species metaid="i1317" id="i1317" name="OR2T35" compartment="c1" initialAmount="0" charge="0">
<annotation>
<celldesigner:extension>
<celldesigner:positionToCompartment>inside</celldesigner:positionToCompartment>
<celldesigner:speciesIdentity>
<celldesigner:class>PROTEIN</celldesigner:class>
<celldesigner:proteinReference>prot_i1317</celldesigner:proteinReference>
</celldesigner:speciesIdentity>
</celldesigner:extension>
</annotation>
</species>
<species metaid="s408" id="s408" name="OSGEP" compartment="c2" initialAmount="0">
<annotation>
<celldesigner:extension>
<celldesigner:positionToCompartment>inside</celldesigner:positionToCompartment>
<celldesigner:speciesIdentity>
<celldesigner:class>PROTEIN</celldesigner:class>
<celldesigner:proteinReference>prot_i1242</celldesigner:proteinReference>
</celldesigner:speciesIdentity>
</celldesigner:extension>
</annotation>
</species>
<species metaid="i1336" id="i1336" name="PCBP1" compartment="c3" initialAmount="0" charge="0">
<annotation>
<celldesigner:extension>
<celldesigner:positionToCompartment>inside</celldesigner:positionToCompartment>
<celldesigner:speciesIdentity>
<celldesigner:class>PROTEIN</celldesigner:class>
<celldesigner:proteinReference>prot_i1336</celldesigner:proteinReference>
</celldesigner:speciesIdentity>
</celldesigner:extension>
</annotation>
</species>
<species metaid="i1374" id="i1374" name="PCCB" compartment="c7" initialAmount="0" charge="0">
<annotation>
<celldesigner:extension>
<celldesigner:positionToCompartment>inside</celldesigner:positionToCompartment>
<celldesigner:speciesIdentity>
<celldesigner:class>PROTEIN</celldesigner:class>
<celldesigner:proteinReference>prot_i1374</celldesigner:proteinReference>
</celldesigner:speciesIdentity>
</celldesigner:extension>
</annotation>
</species>
<species metaid="i1273" id="i1273" name="PDHX" compartment="c7" initialAmount="0" charge="0">
<annotation>
<celldesigner:extension>
<celldesigner:positionToCompartment>inside</celldesigner:positionToCompartment>
<celldesigner:speciesIdentity>
<celldesigner:class>PROTEIN</celldesigner:class>
<celldesigner:proteinReference>prot_i1273</celldesigner:proteinReference>
</celldesigner:speciesIdentity>
</celldesigner:extension>
</annotation>
</species>
<species metaid="i1310" id="i1310" name="PGAM5" compartment="c7" initialAmount="0" charge="0">
<annotation>
<celldesigner:extension>
<celldesigner:positionToCompartment>inside</celldesigner:positionToCompartment>
<celldesigner:speciesIdentity>
<celldesigner:class>PROTEIN</celldesigner:class>
<celldesigner:proteinReference>prot_i1310</celldesigner:proteinReference>
</celldesigner:speciesIdentity>
</celldesigner:extension>
</annotation>
</species>
<species metaid="i181" id="i181" name="PGRMC1" compartment="c2" initialAmount="0" charge="0">
<annotation>
<celldesigner:extension>
<celldesigner:positionToCompartment>inside</celldesigner:positionToCompartment>
<celldesigner:speciesIdentity>
<celldesigner:class>PROTEIN</celldesigner:class>
<celldesigner:proteinReference>prot_i181</celldesigner:proteinReference>
</celldesigner:speciesIdentity>
<celldesigner:listOfCatalyzedReactions>
<celldesigner:catalyzed reaction="re8"/>
</celldesigner:listOfCatalyzedReactions>
</celldesigner:extension>
</annotation>
</species>
<species metaid="i362" id="i362" name="PGRMC2" compartment="c1" initialAmount="0" charge="0">
<annotation>
<celldesigner:extension>
<celldesigner:positionToCompartment>inside</celldesigner:positionToCompartment>
<celldesigner:speciesIdentity>
<celldesigner:class>PROTEIN</celldesigner:class>
<celldesigner:proteinReference>prot_i362</celldesigner:proteinReference>
</celldesigner:speciesIdentity>
<celldesigner:listOfCatalyzedReactions>
<celldesigner:catalyzed reaction="re8"/>
</celldesigner:listOfCatalyzedReactions>
</celldesigner:extension>
</annotation>
</species>
<species metaid="s392" id="s392" name="PHLDB2" compartment="c2" initialAmount="0">
<annotation>
<celldesigner:extension>
<celldesigner:positionToCompartment>inside</celldesigner:positionToCompartment>
<celldesigner:speciesIdentity>
<celldesigner:class>PROTEIN</celldesigner:class>
<celldesigner:proteinReference>prot_i1321</celldesigner:proteinReference>
</celldesigner:speciesIdentity>
</celldesigner:extension>
</annotation>
</species>
<species metaid="i1319" id="i1319" name="PLD3" compartment="c4" initialAmount="0" charge="0">
<annotation>
<celldesigner:extension>
<celldesigner:positionToCompartment>inside</celldesigner:positionToCompartment>
<celldesigner:speciesIdentity>
<celldesigner:class>PROTEIN</celldesigner:class>
<celldesigner:proteinReference>prot_i1319</celldesigner:proteinReference>
</celldesigner:speciesIdentity>
</celldesigner:extension>
</annotation>
</species>
<species metaid="i1378" id="i1378" name="PLOD3" compartment="default" initialAmount="0" charge="0">
<annotation>
<celldesigner:extension>
<celldesigner:positionToCompartment>inside</celldesigner:positionToCompartment>
<celldesigner:speciesIdentity>
<celldesigner:class>PROTEIN</celldesigner:class>
<celldesigner:proteinReference>prot_i1378</celldesigner:proteinReference>
</celldesigner:speciesIdentity>
</celldesigner:extension>
</annotation>
</species>
<species metaid="s385" id="s385" name="PPP1R13L" compartment="c2" initialAmount="0">
<annotation>
<celldesigner:extension>
<celldesigner:positionToCompartment>inside</celldesigner:positionToCompartment>
<celldesigner:speciesIdentity>
<celldesigner:class>PROTEIN</celldesigner:class>
<celldesigner:proteinReference>prot_i1315</celldesigner:proteinReference>
</celldesigner:speciesIdentity>
</celldesigner:extension>
</annotation>
</species>
<species metaid="s12" id="s12" name="PPP2" compartment="c2" initialAmount="0">
<annotation>
<celldesigner:extension>
<celldesigner:positionToCompartment>inside</celldesigner:positionToCompartment>
<celldesigner:speciesIdentity>
<celldesigner:class>COMPLEX</celldesigner:class>
<celldesigner:name>PPP2</celldesigner:name>
</celldesigner:speciesIdentity>
<celldesigner:listOfCatalyzedReactions>
<celldesigner:catalyzed reaction="re8"/>
</celldesigner:listOfCatalyzedReactions>
</celldesigner:extension>
</annotation>
</species>
<species metaid="i1366" id="i1366" name="PRKAR2A" compartment="c2" initialAmount="0" charge="0">
<annotation>
<celldesigner:extension>
<celldesigner:positionToCompartment>inside</celldesigner:positionToCompartment>
<celldesigner:speciesIdentity>
<celldesigner:class>PROTEIN</celldesigner:class>
<celldesigner:proteinReference>prot_i1366</celldesigner:proteinReference>
</celldesigner:speciesIdentity>
</celldesigner:extension>
</annotation>
</species>
<species metaid="i1284" id="i1284" name="PRPF6" compartment="c3" initialAmount="0" charge="0">
<annotation>
<celldesigner:extension>
<celldesigner:positionToCompartment>inside</celldesigner:positionToCompartment>
<celldesigner:speciesIdentity>
<celldesigner:class>PROTEIN</celldesigner:class>
<celldesigner:proteinReference>prot_i1284</celldesigner:proteinReference>
</celldesigner:speciesIdentity>
</celldesigner:extension>
</annotation>
</species>
<species metaid="s404" id="s404" name="PRRC2C" compartment="c2" initialAmount="0">
<annotation>
<celldesigner:extension>
<celldesigner:positionToCompartment>inside</celldesigner:positionToCompartment>
<celldesigner:speciesIdentity>
<celldesigner:class>PROTEIN</celldesigner:class>
<celldesigner:proteinReference>prot_i1288</celldesigner:proteinReference>
</celldesigner:speciesIdentity>
</celldesigner:extension>
</annotation>
</species>
<species metaid="s388" id="s388" name="PSMB1" compartment="c2" initialAmount="0">
<annotation>
<celldesigner:extension>
<celldesigner:positionToCompartment>inside</celldesigner:positionToCompartment>
<celldesigner:speciesIdentity>
<celldesigner:class>PROTEIN</celldesigner:class>
<celldesigner:proteinReference>prot_i1264</celldesigner:proteinReference>
</celldesigner:speciesIdentity>
</celldesigner:extension>
</annotation>
</species>
<species metaid="i1266" id="i1266" name="PTPN1" compartment="c4" initialAmount="0" charge="0">
<annotation>
<celldesigner:extension>
<celldesigner:positionToCompartment>inside</celldesigner:positionToCompartment>
<celldesigner:speciesIdentity>
<celldesigner:class>PROTEIN</celldesigner:class>
<celldesigner:proteinReference>prot_i1266</celldesigner:proteinReference>
</celldesigner:speciesIdentity>
</celldesigner:extension>
</annotation>
</species>
<species metaid="i1293" id="i1293" name="PUF60" compartment="c3" initialAmount="0" charge="0">
<annotation>
<celldesigner:extension>
<celldesigner:positionToCompartment>inside</celldesigner:positionToCompartment>
<celldesigner:speciesIdentity>
<celldesigner:class>PROTEIN</celldesigner:class>
<celldesigner:proteinReference>prot_i1293</celldesigner:proteinReference>
</celldesigner:speciesIdentity>
</celldesigner:extension>
</annotation>
</species>
<species metaid="s397" id="s397" name="PUM1" compartment="c2" initialAmount="0">
<annotation>
<celldesigner:extension>
<celldesigner:positionToCompartment>inside</celldesigner:positionToCompartment>
<celldesigner:speciesIdentity>
<celldesigner:class>PROTEIN</celldesigner:class>
<celldesigner:proteinReference>prot_i1337</celldesigner:proteinReference>
</celldesigner:speciesIdentity>
</celldesigner:extension>
</annotation>
</species>
<species metaid="i1356" id="i1356" name="RAB15" compartment="c1" initialAmount="0" charge="0">
<annotation>
<celldesigner:extension>
<celldesigner:positionToCompartment>inside</celldesigner:positionToCompartment>
<celldesigner:speciesIdentity>
<celldesigner:class>PROTEIN</celldesigner:class>
<celldesigner:proteinReference>prot_i1356</celldesigner:proteinReference>
</celldesigner:speciesIdentity>
</celldesigner:extension>
</annotation>
</species>
<species metaid="i484" id="i484" name="RAN" compartment="c3" initialAmount="0" charge="0">
<annotation>
<celldesigner:extension>
<celldesigner:positionToCompartment>inside</celldesigner:positionToCompartment>
<celldesigner:speciesIdentity>
<celldesigner:class>PROTEIN</celldesigner:class>
<celldesigner:proteinReference>prot_i484</celldesigner:proteinReference>
</celldesigner:speciesIdentity>
</celldesigner:extension>
</annotation>
</species>
<species metaid="i1263" id="i1263" name="RAP1GAP" compartment="c5" initialAmount="0" charge="0">
<annotation>
<celldesigner:extension>
<celldesigner:positionToCompartment>inside</celldesigner:positionToCompartment>
<celldesigner:speciesIdentity>
<celldesigner:class>PROTEIN</celldesigner:class>
<celldesigner:proteinReference>prot_i1263</celldesigner:proteinReference>
</celldesigner:speciesIdentity>
</celldesigner:extension>
</annotation>
</species>
<species metaid="s380" id="s380" name="RARS1" compartment="c2" initialAmount="0">
<annotation>
<celldesigner:extension>
<celldesigner:positionToCompartment>inside</celldesigner:positionToCompartment>
<celldesigner:speciesIdentity>
<celldesigner:class>PROTEIN</celldesigner:class>
<celldesigner:proteinReference>prot_i1358</celldesigner:proteinReference>
</celldesigner:speciesIdentity>
</celldesigner:extension>
</annotation>
</species>
<species metaid="i1359" id="i1359" name="RBM25" compartment="default" initialAmount="0" charge="0">
<annotation>
<celldesigner:extension>
<celldesigner:positionToCompartment>inside</celldesigner:positionToCompartment>
<celldesigner:speciesIdentity>
<celldesigner:class>PROTEIN</celldesigner:class>
<celldesigner:proteinReference>prot_i1359</celldesigner:proteinReference>
</celldesigner:speciesIdentity>
</celldesigner:extension>
</annotation>
</species>
<species metaid="i1279" id="i1279" name="RBM39" compartment="default" initialAmount="0" charge="0">
<annotation>
<celldesigner:extension>
<celldesigner:positionToCompartment>inside</celldesigner:positionToCompartment>
<celldesigner:speciesIdentity>
<celldesigner:class>PROTEIN</celldesigner:class>
<celldesigner:proteinReference>prot_i1279</celldesigner:proteinReference>
</celldesigner:speciesIdentity>
</celldesigner:extension>
</annotation>
</species>
<species metaid="i164" id="i164" name="RCN1" compartment="c4" initialAmount="0" charge="0">
<annotation>
<celldesigner:extension>
<celldesigner:positionToCompartment>inside</celldesigner:positionToCompartment>
<celldesigner:speciesIdentity>
<celldesigner:class>PROTEIN</celldesigner:class>
<celldesigner:proteinReference>prot_i164</celldesigner:proteinReference>
</celldesigner:speciesIdentity>
<celldesigner:listOfCatalyzedReactions>
<celldesigner:catalyzed reaction="re8"/>
</celldesigner:listOfCatalyzedReactions>
</celldesigner:extension>
</annotation>
</species>
<species metaid="i163" id="i163" name="RCN2" compartment="c4" initialAmount="0" charge="0">
<annotation>
<celldesigner:extension>
<celldesigner:positionToCompartment>inside</celldesigner:positionToCompartment>
<celldesigner:speciesIdentity>
<celldesigner:class>PROTEIN</celldesigner:class>
<celldesigner:proteinReference>prot_i163</celldesigner:proteinReference>
</celldesigner:speciesIdentity>
<celldesigner:listOfCatalyzedReactions>
<celldesigner:catalyzed reaction="re8"/>
</celldesigner:listOfCatalyzedReactions>
</celldesigner:extension>
</annotation>
</species>
<species metaid="i1258" id="i1258" name="RDH11" compartment="c4" initialAmount="0" charge="0">
<annotation>
<celldesigner:extension>
<celldesigner:positionToCompartment>inside</celldesigner:positionToCompartment>
<celldesigner:speciesIdentity>
<celldesigner:class>PROTEIN</celldesigner:class>
<celldesigner:proteinReference>prot_i1258</celldesigner:proteinReference>
</celldesigner:speciesIdentity>
</celldesigner:extension>
</annotation>
</species>
<species metaid="i1248" id="i1248" name="RDX" compartment="c1" initialAmount="0" charge="0">
<annotation>
<celldesigner:extension>
<celldesigner:positionToCompartment>inside</celldesigner:positionToCompartment>
<celldesigner:speciesIdentity>
<celldesigner:class>PROTEIN</celldesigner:class>
<celldesigner:proteinReference>prot_i1248</celldesigner:proteinReference>
</celldesigner:speciesIdentity>
</celldesigner:extension>
</annotation>
</species>
<species metaid="i1261" id="i1261" name="RHOA" compartment="c1" initialAmount="0" charge="0">
<annotation>
<celldesigner:extension>
<celldesigner:positionToCompartment>inside</celldesigner:positionToCompartment>
<celldesigner:speciesIdentity>
<celldesigner:class>PROTEIN</celldesigner:class>
<celldesigner:proteinReference>prot_i1261</celldesigner:proteinReference>
</celldesigner:speciesIdentity>
</celldesigner:extension>
</annotation>
</species>
<species metaid="i1320" id="i1320" name="RPS19BP1" compartment="c3" initialAmount="0" charge="0">
<annotation>
<celldesigner:extension>
<celldesigner:positionToCompartment>inside</celldesigner:positionToCompartment>
<celldesigner:speciesIdentity>
<celldesigner:class>PROTEIN</celldesigner:class>
<celldesigner:proteinReference>prot_i1320</celldesigner:proteinReference>
</celldesigner:speciesIdentity>
</celldesigner:extension>
</annotation>
</species>
<species metaid="s396" id="s396" name="RPS26" compartment="c2" initialAmount="0">
<annotation>
<celldesigner:extension>
<celldesigner:positionToCompartment>inside</celldesigner:positionToCompartment>
<celldesigner:speciesIdentity>
<celldesigner:class>PROTEIN</celldesigner:class>
<celldesigner:proteinReference>prot_i1353</celldesigner:proteinReference>
</celldesigner:speciesIdentity>
</celldesigner:extension>
</annotation>
</species>
<species metaid="s395" id="s395" name="RPS7" compartment="c2" initialAmount="0">
<annotation>
<celldesigner:extension>
<celldesigner:positionToCompartment>inside</celldesigner:positionToCompartment>
<celldesigner:speciesIdentity>
<celldesigner:class>PROTEIN</celldesigner:class>
<celldesigner:proteinReference>prot_i1354</celldesigner:proteinReference>
</celldesigner:speciesIdentity>
</celldesigner:extension>
</annotation>
</species>
<species metaid="s410" id="s410" name="Ribosomal Protein" compartment="c2" initialAmount="0">
<annotation>
<celldesigner:extension>
<celldesigner:positionToCompartment>inside</celldesigner:positionToCompartment>
<celldesigner:speciesIdentity>
<celldesigner:class>COMPLEX</celldesigner:class>
<celldesigner:name>Ribosomal Protein</celldesigner:name>
</celldesigner:speciesIdentity>
</celldesigner:extension>
</annotation>
</species>
<species metaid="i429" id="i429" name="S100A7" compartment="default" initialAmount="0" charge="0">
<annotation>
<celldesigner:extension>
<celldesigner:positionToCompartment>inside</celldesigner:positionToCompartment>
<celldesigner:speciesIdentity>
<celldesigner:class>PROTEIN</celldesigner:class>
<celldesigner:proteinReference>prot_i429</celldesigner:proteinReference>
</celldesigner:speciesIdentity>
</celldesigner:extension>
</annotation>
</species>
<species metaid="i271" id="i271" name="SACM1L" compartment="c4" initialAmount="0" charge="0">
<annotation>
<celldesigner:extension>
<celldesigner:positionToCompartment>inside</celldesigner:positionToCompartment>
<celldesigner:speciesIdentity>
<celldesigner:class>PROTEIN</celldesigner:class>
<celldesigner:proteinReference>prot_i271</celldesigner:proteinReference>
</celldesigner:speciesIdentity>
<celldesigner:listOfCatalyzedReactions>
<celldesigner:catalyzed reaction="re8"/>
</celldesigner:listOfCatalyzedReactions>
</celldesigner:extension>
</annotation>
</species>
<species metaid="i1286" id="i1286" name="SAR1B" compartment="c4" initialAmount="0" charge="0">
<annotation>
<celldesigner:extension>
<celldesigner:positionToCompartment>inside</celldesigner:positionToCompartment>
<celldesigner:speciesIdentity>
<celldesigner:class>PROTEIN</celldesigner:class>
<celldesigner:proteinReference>prot_i1286</celldesigner:proteinReference>
</celldesigner:speciesIdentity>
</celldesigner:extension>
</annotation>
</species>
<species metaid="i245" id="i245" name="SDHA" compartment="c7" initialAmount="0" charge="0">
<annotation>
<celldesigner:extension>
<celldesigner:positionToCompartment>inside</celldesigner:positionToCompartment>
<celldesigner:speciesIdentity>
<celldesigner:class>PROTEIN</celldesigner:class>
<celldesigner:proteinReference>prot_i245</celldesigner:proteinReference>
</celldesigner:speciesIdentity>
</celldesigner:extension>
</annotation>
</species>
<species metaid="i1271" id="i1271" name="SEC22B" compartment="c4" initialAmount="0" charge="0">
<annotation>
<celldesigner:extension>
<celldesigner:positionToCompartment>inside</celldesigner:positionToCompartment>
<celldesigner:speciesIdentity>
<celldesigner:class>PROTEIN</celldesigner:class>
<celldesigner:proteinReference>prot_i1271</celldesigner:proteinReference>
</celldesigner:speciesIdentity>
</celldesigner:extension>
</annotation>
</species>
<species metaid="i415" id="i415" name="SEC61A1" compartment="c4" initialAmount="0" charge="0">
<annotation>
<celldesigner:extension>
<celldesigner:positionToCompartment>inside</celldesigner:positionToCompartment>
<celldesigner:speciesIdentity>
<celldesigner:class>PROTEIN</celldesigner:class>
<celldesigner:proteinReference>prot_i415</celldesigner:proteinReference>
</celldesigner:speciesIdentity>
</celldesigner:extension>
</annotation>
</species>
<species metaid="i1348" id="i1348" name="SEMG2" compartment="default" initialAmount="0" charge="0">
<annotation>
<celldesigner:extension>
<celldesigner:positionToCompartment>inside</celldesigner:positionToCompartment>
<celldesigner:speciesIdentity>
<celldesigner:class>PROTEIN</celldesigner:class>
<celldesigner:proteinReference>prot_i1348</celldesigner:proteinReference>
</celldesigner:speciesIdentity>
</celldesigner:extension>
</annotation>
</species>
<species metaid="s398" id="s398" name="SEPTIN7" compartment="c2" initialAmount="0">
<annotation>
<celldesigner:extension>
<celldesigner:positionToCompartment>inside</celldesigner:positionToCompartment>
<celldesigner:speciesIdentity>
<celldesigner:class>PROTEIN</celldesigner:class>
<celldesigner:proteinReference>prot_i1333</celldesigner:proteinReference>
</celldesigner:speciesIdentity>
</celldesigner:extension>
</annotation>
</species>
<species metaid="s387" id="s387" name="SEPTIN9" compartment="c2" initialAmount="0">
<annotation>
<celldesigner:extension>
<celldesigner:positionToCompartment>inside</celldesigner:positionToCompartment>
<celldesigner:speciesIdentity>
<celldesigner:class>PROTEIN</celldesigner:class>
<celldesigner:proteinReference>prot_i1294</celldesigner:proteinReference>
</celldesigner:speciesIdentity>
</celldesigner:extension>
</annotation>
</species>
<species metaid="s406" id="s406" name="SERPINB3" compartment="c2" initialAmount="0">
<annotation>
<celldesigner:extension>
<celldesigner:positionToCompartment>inside</celldesigner:positionToCompartment>
<celldesigner:speciesIdentity>
<celldesigner:class>PROTEIN</celldesigner:class>
<celldesigner:proteinReference>prot_i1250</celldesigner:proteinReference>
</celldesigner:speciesIdentity>
</celldesigner:extension>
</annotation>
</species>
<species metaid="i1376" id="i1376" name="SERPINE1" compartment="default" initialAmount="0" charge="0">
<annotation>
<celldesigner:extension>
<celldesigner:positionToCompartment>inside</celldesigner:positionToCompartment>
<celldesigner:speciesIdentity>
<celldesigner:class>PROTEIN</celldesigner:class>
<celldesigner:proteinReference>prot_i1376</celldesigner:proteinReference>
</celldesigner:speciesIdentity>
</celldesigner:extension>
</annotation>
</species>
<species metaid="i1334" id="i1334" name="SF1" compartment="c3" initialAmount="0" charge="0">
<annotation>
<celldesigner:extension>
<celldesigner:positionToCompartment>inside</celldesigner:positionToCompartment>
<celldesigner:speciesIdentity>
<celldesigner:class>PROTEIN</celldesigner:class>
<celldesigner:proteinReference>prot_i1334</celldesigner:proteinReference>
</celldesigner:speciesIdentity>
</celldesigner:extension>
</annotation>
</species>
<species metaid="i1270" id="i1270" name="SF3B1" compartment="c3" initialAmount="0" charge="0">
<annotation>
<celldesigner:extension>
<celldesigner:positionToCompartment>inside</celldesigner:positionToCompartment>
<celldesigner:speciesIdentity>
<celldesigner:class>PROTEIN</celldesigner:class>
<celldesigner:proteinReference>prot_i1270</celldesigner:proteinReference>
</celldesigner:speciesIdentity>
</celldesigner:extension>
</annotation>
</species>
<species metaid="i236" id="i236" name="SFN" compartment="c2" initialAmount="0" charge="0">
<annotation>
<celldesigner:extension>
<celldesigner:positionToCompartment>inside</celldesigner:positionToCompartment>
<celldesigner:speciesIdentity>
<celldesigner:class>PROTEIN</celldesigner:class>
<celldesigner:proteinReference>prot_i236</celldesigner:proteinReference>
</celldesigner:speciesIdentity>
<celldesigner:listOfCatalyzedReactions>
<celldesigner:catalyzed reaction="re8"/>
</celldesigner:listOfCatalyzedReactions>
</celldesigner:extension>
</annotation>
</species>
<species metaid="i169" id="i169" name="SFXN1" compartment="c7" initialAmount="0" charge="0">
<annotation>
<celldesigner:extension>
<celldesigner:positionToCompartment>inside</celldesigner:positionToCompartment>
<celldesigner:speciesIdentity>
<celldesigner:class>PROTEIN</celldesigner:class>
<celldesigner:proteinReference>prot_i169</celldesigner:proteinReference>
</celldesigner:speciesIdentity>
<celldesigner:listOfCatalyzedReactions>
<celldesigner:catalyzed reaction="re8"/>
</celldesigner:listOfCatalyzedReactions>
</celldesigner:extension>
</annotation>
</species>
<species metaid="i1283" id="i1283" name="SGPL1" compartment="c4" initialAmount="0" charge="0">
<annotation>
<celldesigner:extension>
<celldesigner:positionToCompartment>inside</celldesigner:positionToCompartment>
<celldesigner:speciesIdentity>
<celldesigner:class>PROTEIN</celldesigner:class>
<celldesigner:proteinReference>prot_i1283</celldesigner:proteinReference>
</celldesigner:speciesIdentity>
</celldesigner:extension>
</annotation>
</species>
<species metaid="i1316" id="i1316" name="SHROOM3" compartment="default" initialAmount="0" charge="0">
<annotation>
<celldesigner:extension>
<celldesigner:positionToCompartment>inside</celldesigner:positionToCompartment>
<celldesigner:speciesIdentity>
<celldesigner:class>PROTEIN</celldesigner:class>
<celldesigner:proteinReference>prot_i1316</celldesigner:proteinReference>
</celldesigner:speciesIdentity>
</celldesigner:extension>
</annotation>
</species>
<species metaid="i158" id="i158" name="SLC16A1" compartment="c1" initialAmount="0" charge="0">
<annotation>
<celldesigner:extension>
<celldesigner:positionToCompartment>inside</celldesigner:positionToCompartment>
<celldesigner:speciesIdentity>
<celldesigner:class>PROTEIN</celldesigner:class>
<celldesigner:proteinReference>prot_i158</celldesigner:proteinReference>
</celldesigner:speciesIdentity>
<celldesigner:listOfCatalyzedReactions>
<celldesigner:catalyzed reaction="re8"/>
</celldesigner:listOfCatalyzedReactions>
</celldesigner:extension>
</annotation>
</species>
<species metaid="i1246" id="i1246" name="SLC25A1" compartment="c7" initialAmount="0" charge="0">
<annotation>
<celldesigner:extension>
<celldesigner:positionToCompartment>inside</celldesigner:positionToCompartment>
<celldesigner:speciesIdentity>
<celldesigner:class>PROTEIN</celldesigner:class>
<celldesigner:proteinReference>prot_i1246</celldesigner:proteinReference>
</celldesigner:speciesIdentity>
</celldesigner:extension>
</annotation>
</species>
<species metaid="i378" id="i378" name="SLC25A3" compartment="c7" initialAmount="0" charge="0">
<annotation>
<celldesigner:extension>
<celldesigner:positionToCompartment>inside</celldesigner:positionToCompartment>
<celldesigner:speciesIdentity>
<celldesigner:class>PROTEIN</celldesigner:class>
<celldesigner:proteinReference>prot_i378</celldesigner:proteinReference>
</celldesigner:speciesIdentity>
<celldesigner:listOfCatalyzedReactions>
<celldesigner:catalyzed reaction="re8"/>
</celldesigner:listOfCatalyzedReactions>
</celldesigner:extension>
</annotation>
</species>
<species metaid="i1375" id="i1375" name="SLC25A5" compartment="c7" initialAmount="0" charge="0">
<annotation>
<celldesigner:extension>
<celldesigner:positionToCompartment>inside</celldesigner:positionToCompartment>
<celldesigner:speciesIdentity>
<celldesigner:class>PROTEIN</celldesigner:class>
<celldesigner:proteinReference>prot_i1375</celldesigner:proteinReference>
</celldesigner:speciesIdentity>
</celldesigner:extension>
</annotation>
</species>
<species metaid="i1251" id="i1251" name="SLC25A6" compartment="c7" initialAmount="0" charge="0">
<annotation>
<celldesigner:extension>
<celldesigner:positionToCompartment>inside</celldesigner:positionToCompartment>
<celldesigner:speciesIdentity>
<celldesigner:class>PROTEIN</celldesigner:class>
<celldesigner:proteinReference>prot_i1251</celldesigner:proteinReference>
</celldesigner:speciesIdentity>
</celldesigner:extension>
</annotation>
</species>
<species metaid="i1239" id="i1239" name="SLC27A6" compartment="c1" initialAmount="0" charge="0">
<annotation>
<celldesigner:extension>
<celldesigner:positionToCompartment>inside</celldesigner:positionToCompartment>
<celldesigner:speciesIdentity>
<celldesigner:class>PROTEIN</celldesigner:class>
<celldesigner:proteinReference>prot_i1239</celldesigner:proteinReference>
</celldesigner:speciesIdentity>
</celldesigner:extension>
</annotation>
</species>
<species metaid="i1371" id="i1371" name="SLC3A2" compartment="c1" initialAmount="0" charge="0">
<annotation>
<celldesigner:extension>
<celldesigner:positionToCompartment>inside</celldesigner:positionToCompartment>
<celldesigner:speciesIdentity>
<celldesigner:class>PROTEIN</celldesigner:class>
<celldesigner:proteinReference>prot_i1371</celldesigner:proteinReference>
</celldesigner:speciesIdentity>
</celldesigner:extension>
</annotation>
</species>
<species metaid="i1327" id="i1327" name="SPECC1" compartment="c1" initialAmount="0" charge="0">
<annotation>
<celldesigner:extension>
<celldesigner:positionToCompartment>inside</celldesigner:positionToCompartment>
<celldesigner:speciesIdentity>
<celldesigner:class>PROTEIN</celldesigner:class>
<celldesigner:proteinReference>prot_i1327</celldesigner:proteinReference>
</celldesigner:speciesIdentity>
</celldesigner:extension>
</annotation>
</species>
<species metaid="i1302" id="i1302" name="SPRR2G" compartment="c2" initialAmount="0" charge="0">
<annotation>
<celldesigner:extension>
<celldesigner:positionToCompartment>inside</celldesigner:positionToCompartment>
<celldesigner:speciesIdentity>
<celldesigner:class>PROTEIN</celldesigner:class>
<celldesigner:proteinReference>prot_i1302</celldesigner:proteinReference>
</celldesigner:speciesIdentity>
</celldesigner:extension>
</annotation>
</species>
<species metaid="i1272" id="i1272" name="SPTLC1" compartment="c4" initialAmount="0" charge="0">
<annotation>
<celldesigner:extension>
<celldesigner:positionToCompartment>inside</celldesigner:positionToCompartment>
<celldesigner:speciesIdentity>
<celldesigner:class>PROTEIN</celldesigner:class>
<celldesigner:proteinReference>prot_i1272</celldesigner:proteinReference>
</celldesigner:speciesIdentity>
</celldesigner:extension>
</annotation>
</species>
<species metaid="i1301" id="i1301" name="STEEP1" compartment="c3" initialAmount="0" charge="0">
<annotation>
<celldesigner:extension>
<celldesigner:positionToCompartment>inside</celldesigner:positionToCompartment>
<celldesigner:speciesIdentity>
<celldesigner:class>PROTEIN</celldesigner:class>
<celldesigner:proteinReference>prot_i1301</celldesigner:proteinReference>
</celldesigner:speciesIdentity>
</celldesigner:extension>
</annotation>
</species>
<species metaid="i1330" id="i1330" name="TBR1" compartment="c3" initialAmount="0" charge="0">
<annotation>
<celldesigner:extension>
<celldesigner:positionToCompartment>inside</celldesigner:positionToCompartment>
<celldesigner:speciesIdentity>
<celldesigner:class>PROTEIN</celldesigner:class>
<celldesigner:proteinReference>prot_i1330</celldesigner:proteinReference>
</celldesigner:speciesIdentity>
</celldesigner:extension>
</annotation>
</species>
<species metaid="i1341" id="i1341" name="TCOF1" compartment="c3" initialAmount="0" charge="0">
<annotation>
<celldesigner:extension>
<celldesigner:positionToCompartment>inside</celldesigner:positionToCompartment>
<celldesigner:speciesIdentity>
<celldesigner:class>PROTEIN</celldesigner:class>
<celldesigner:proteinReference>prot_i1341</celldesigner:proteinReference>
</celldesigner:speciesIdentity>
</celldesigner:extension>
</annotation>
</species>
<species metaid="i255" id="i255" name="TECR" compartment="c4" initialAmount="0" charge="0">
<annotation>
<celldesigner:extension>
<celldesigner:positionToCompartment>inside</celldesigner:positionToCompartment>
<celldesigner:speciesIdentity>
<celldesigner:class>PROTEIN</celldesigner:class>
<celldesigner:proteinReference>prot_i255</celldesigner:proteinReference>
</celldesigner:speciesIdentity>
</celldesigner:extension>
</annotation>
</species>
<species metaid="i1335" id="i1335" name="TGFBI" compartment="default" initialAmount="0" charge="0">
<annotation>
<celldesigner:extension>
<celldesigner:positionToCompartment>inside</celldesigner:positionToCompartment>
<celldesigner:speciesIdentity>
<celldesigner:class>PROTEIN</celldesigner:class>
<celldesigner:proteinReference>prot_i1335</celldesigner:proteinReference>
</celldesigner:speciesIdentity>
</celldesigner:extension>
</annotation>
</species>
<species metaid="i1380" id="i1380" name="TIMM44" compartment="c7" initialAmount="0" charge="0">
<annotation>
<celldesigner:extension>
<celldesigner:positionToCompartment>inside</celldesigner:positionToCompartment>
<celldesigner:speciesIdentity>
<celldesigner:class>PROTEIN</celldesigner:class>
<celldesigner:proteinReference>prot_i1380</celldesigner:proteinReference>
</celldesigner:speciesIdentity>
</celldesigner:extension>
</annotation>
</species>
<species metaid="i461" id="i461" name="TJP1" compartment="default" initialAmount="0" charge="0">
<annotation>
<celldesigner:extension>
<celldesigner:positionToCompartment>inside</celldesigner:positionToCompartment>
<celldesigner:speciesIdentity>
<celldesigner:class>PROTEIN</celldesigner:class>
<celldesigner:proteinReference>prot_i461</celldesigner:proteinReference>
</celldesigner:speciesIdentity>
</celldesigner:extension>
</annotation>
</species>
<species metaid="i1289" id="i1289" name="TLN1" compartment="default" initialAmount="0" charge="0">
<annotation>
<celldesigner:extension>
<celldesigner:positionToCompartment>inside</celldesigner:positionToCompartment>
<celldesigner:speciesIdentity>
<celldesigner:class>PROTEIN</celldesigner:class>
<celldesigner:proteinReference>prot_i1289</celldesigner:proteinReference>
</celldesigner:speciesIdentity>
</celldesigner:extension>
</annotation>
</species>
<species metaid="i285" id="i285" name="TMEM33" compartment="c1" initialAmount="0" charge="0">
<annotation>
<celldesigner:extension>
<celldesigner:positionToCompartment>inside</celldesigner:positionToCompartment>
<celldesigner:speciesIdentity>
<celldesigner:class>PROTEIN</celldesigner:class>
<celldesigner:proteinReference>prot_i285</celldesigner:proteinReference>
</celldesigner:speciesIdentity>
</celldesigner:extension>
</annotation>
</species>
<species metaid="i1326" id="i1326" name="TNS3" compartment="default" initialAmount="0" charge="0">
<annotation>
<celldesigner:extension>
<celldesigner:positionToCompartment>inside</celldesigner:positionToCompartment>
<celldesigner:speciesIdentity>
<celldesigner:class>PROTEIN</celldesigner:class>
<celldesigner:proteinReference>prot_i1326</celldesigner:proteinReference>
</celldesigner:speciesIdentity>
</celldesigner:extension>
</annotation>
</species>
<species metaid="i1259" id="i1259" name="TOMM20" compartment="c7" initialAmount="0" charge="0">
<annotation>
<celldesigner:extension>
<celldesigner:positionToCompartment>inside</celldesigner:positionToCompartment>
<celldesigner:speciesIdentity>
<celldesigner:class>PROTEIN</celldesigner:class>
<celldesigner:proteinReference>prot_i1259</celldesigner:proteinReference>
</celldesigner:speciesIdentity>
</celldesigner:extension>
</annotation>
</species>
<species metaid="s389" id="s389" name="TP53" compartment="c2" initialAmount="0">
<annotation>
<celldesigner:extension>
<celldesigner:positionToCompartment>inside</celldesigner:positionToCompartment>
<celldesigner:speciesIdentity>
<celldesigner:class>PROTEIN</celldesigner:class>
<celldesigner:proteinReference>prot_i1252</celldesigner:proteinReference>
</celldesigner:speciesIdentity>
</celldesigner:extension>
</annotation>
</species>
<species metaid="i437" id="i437" name="TPM3" compartment="c2" initialAmount="0" charge="0">
<annotation>
<celldesigner:extension>
<celldesigner:positionToCompartment>inside</celldesigner:positionToCompartment>
<celldesigner:speciesIdentity>
<celldesigner:class>PROTEIN</celldesigner:class>
<celldesigner:proteinReference>prot_i437</celldesigner:proteinReference>
</celldesigner:speciesIdentity>
</celldesigner:extension>
</annotation>
</species>
<species metaid="i1277" id="i1277" name="TRIOBP" compartment="c3" initialAmount="0" charge="0">
<annotation>
<celldesigner:extension>
<celldesigner:positionToCompartment>inside</celldesigner:positionToCompartment>
<celldesigner:speciesIdentity>
<celldesigner:class>PROTEIN</celldesigner:class>
<celldesigner:proteinReference>prot_i1277</celldesigner:proteinReference>
</celldesigner:speciesIdentity>
</celldesigner:extension>
</annotation>
</species>
<species metaid="s405" id="s405" name="UBL4A" compartment="c2" initialAmount="0">
<annotation>
<celldesigner:extension>
<celldesigner:positionToCompartment>inside</celldesigner:positionToCompartment>
<celldesigner:speciesIdentity>
<celldesigner:class>PROTEIN</celldesigner:class>
<celldesigner:proteinReference>prot_i1268</celldesigner:proteinReference>
</celldesigner:speciesIdentity>
</celldesigner:extension>
</annotation>
</species>
<species metaid="s497" id="s497" name="USP9X" compartment="default" initialAmount="0" charge="0">
<annotation>
<celldesigner:extension>
<celldesigner:positionToCompartment>inside</celldesigner:positionToCompartment>
<celldesigner:speciesIdentity>
<celldesigner:class>PROTEIN</celldesigner:class>
<celldesigner:proteinReference>pr181</celldesigner:proteinReference>
</celldesigner:speciesIdentity>
</celldesigner:extension>
</annotation>
</species>
<species metaid="s386" id="s386" name="WDR83" compartment="c2" initialAmount="0">
<annotation>
<celldesigner:extension>
<celldesigner:positionToCompartment>inside</celldesigner:positionToCompartment>
<celldesigner:speciesIdentity>
<celldesigner:class>PROTEIN</celldesigner:class>
<celldesigner:proteinReference>prot_i1304</celldesigner:proteinReference>
</celldesigner:speciesIdentity>
</celldesigner:extension>
</annotation>
</species>
<species metaid="s390" id="s390" name="YBX2" compartment="c2" initialAmount="0">
<annotation>
<celldesigner:extension>
<celldesigner:positionToCompartment>inside</celldesigner:positionToCompartment>
<celldesigner:speciesIdentity>
<celldesigner:class>PROTEIN</celldesigner:class>
<celldesigner:proteinReference>prot_i1238</celldesigner:proteinReference>
</celldesigner:speciesIdentity>
</celldesigner:extension>
</annotation>
</species>
<species metaid="i284" id="i284" name="YTHDF2" compartment="c2" initialAmount="0" charge="0">
<annotation>
<celldesigner:extension>
<celldesigner:positionToCompartment>inside</celldesigner:positionToCompartment>
<celldesigner:speciesIdentity>
<celldesigner:class>PROTEIN</celldesigner:class>
<celldesigner:proteinReference>prot_i284</celldesigner:proteinReference>
</celldesigner:speciesIdentity>
</celldesigner:extension>
</annotation>
</species>
<species metaid="s11" id="s11" name="YWHA" compartment="c2" initialAmount="0">
<annotation>
<celldesigner:extension>
<celldesigner:positionToCompartment>inside</celldesigner:positionToCompartment>
<celldesigner:speciesIdentity>
<celldesigner:class>COMPLEX</celldesigner:class>
<celldesigner:name>YWHA</celldesigner:name>
</celldesigner:speciesIdentity>
<celldesigner:listOfCatalyzedReactions>
<celldesigner:catalyzed reaction="re8"/>
</celldesigner:listOfCatalyzedReactions>
</celldesigner:extension>
</annotation>
</species>
<species metaid="s1" id="s1" name="cftr" compartment="c3" initialAmount="0">
<annotation>
<celldesigner:extension>
<celldesigner:positionToCompartment>inside</celldesigner:positionToCompartment>
<celldesigner:speciesIdentity>
<celldesigner:class>GENE</celldesigner:class>
<celldesigner:geneReference>gn1</celldesigner:geneReference>
</celldesigner:speciesIdentity>
</celldesigner:extension>
</annotation>
</species>
<species metaid="s2" id="s2" name="cftr" compartment="c3" initialAmount="0">
<annotation>
<celldesigner:extension>
<celldesigner:positionToCompartment>inside</celldesigner:positionToCompartment>
<celldesigner:speciesIdentity>
<celldesigner:class>RNA</celldesigner:class>
<celldesigner:rnaReference>rn1</celldesigner:rnaReference>
</celldesigner:speciesIdentity>
</celldesigner:extension>
</annotation>
</species>
<species metaid="s3" id="s3" name="cftr" compartment="c4" initialAmount="0">
<annotation>
<celldesigner:extension>
<celldesigner:positionToCompartment>inside</celldesigner:positionToCompartment>
<celldesigner:speciesIdentity>
<celldesigner:class>RNA</celldesigner:class>
<celldesigner:rnaReference>rn1</celldesigner:rnaReference>
</celldesigner:speciesIdentity>
</celldesigner:extension>
</annotation>
</species>
<species metaid="i139" id="i139" name="ALDOA" compartment="c2" initialAmount="0" charge="0">
<annotation>
<celldesigner:extension>
<celldesigner:positionToCompartment>inside</celldesigner:positionToCompartment>
<celldesigner:speciesIdentity>
<celldesigner:class>PROTEIN</celldesigner:class>
<celldesigner:proteinReference>prot_i139</celldesigner:proteinReference>
</celldesigner:speciesIdentity>
</celldesigner:extension>
</annotation>
</species>
<species metaid="i867" id="i867" name="CALML3" compartment="default" initialAmount="0" charge="0">
<annotation>
<celldesigner:extension>
<celldesigner:positionToCompartment>inside</celldesigner:positionToCompartment>
<celldesigner:speciesIdentity>
<celldesigner:class>PROTEIN</celldesigner:class>
<celldesigner:proteinReference>prot_i867</celldesigner:proteinReference>
</celldesigner:speciesIdentity>
</celldesigner:extension>
</annotation>
</species>
<species metaid="i436" id="i436" name="CAPNS1" compartment="c2" initialAmount="0" charge="0">
<annotation>
<celldesigner:extension>
<celldesigner:positionToCompartment>inside</celldesigner:positionToCompartment>
<celldesigner:speciesIdentity>
<celldesigner:class>PROTEIN</celldesigner:class>
<celldesigner:proteinReference>prot_i436</celldesigner:proteinReference>
</celldesigner:speciesIdentity>
</celldesigner:extension>
</annotation>
</species>
<species metaid="i417" id="i417" name="CCT3" compartment="c2" initialAmount="0" charge="0">
<annotation>
<celldesigner:extension>
<celldesigner:positionToCompartment>inside</celldesigner:positionToCompartment>
<celldesigner:speciesIdentity>
<celldesigner:class>PROTEIN</celldesigner:class>
<celldesigner:proteinReference>prot_i417</celldesigner:proteinReference>
</celldesigner:speciesIdentity>
</celldesigner:extension>
</annotation>
</species>
<species metaid="i425" id="i425" name="CFL1" compartment="c2" initialAmount="0" charge="0">
<annotation>
<celldesigner:extension>
<celldesigner:positionToCompartment>inside</celldesigner:positionToCompartment>
<celldesigner:speciesIdentity>
<celldesigner:class>PROTEIN</celldesigner:class>
<celldesigner:proteinReference>prot_i425</celldesigner:proteinReference>
</celldesigner:speciesIdentity>
</celldesigner:extension>
</annotation>
</species>
<species metaid="i463" id="i463" name="CDH1" compartment="c1" initialAmount="0" charge="0">
<annotation>
<celldesigner:extension>
<celldesigner:positionToCompartment>inside</celldesigner:positionToCompartment>
<celldesigner:speciesIdentity>
<celldesigner:class>PROTEIN</celldesigner:class>
<celldesigner:proteinReference>prot_i463</celldesigner:proteinReference>
</celldesigner:speciesIdentity>
</celldesigner:extension>
</annotation>
</species>
<species metaid="i424" id="i424" name="CSE1L" compartment="c2" initialAmount="0" charge="0">
<annotation>
<celldesigner:extension>
<celldesigner:positionToCompartment>inside</celldesigner:positionToCompartment>
<celldesigner:speciesIdentity>
<celldesigner:class>PROTEIN</celldesigner:class>
<celldesigner:proteinReference>prot_i424</celldesigner:proteinReference>
</celldesigner:speciesIdentity>
</celldesigner:extension>
</annotation>
</species>
<species metaid="s1386" id="s1386" name="DNAJB2" compartment="default" initialAmount="0">
<annotation>
<celldesigner:extension>
<celldesigner:positionToCompartment>inside</celldesigner:positionToCompartment>
<celldesigner:speciesIdentity>
<celldesigner:class>PROTEIN</celldesigner:class>
<celldesigner:proteinReference>pr191</celldesigner:proteinReference>
</celldesigner:speciesIdentity>
</celldesigner:extension>
</annotation>
</species>
<species metaid="i224" id="i224" name="ENO1" compartment="c2" initialAmount="0" charge="0">
<annotation>
<celldesigner:extension>
<celldesigner:positionToCompartment>inside</celldesigner:positionToCompartment>
<celldesigner:speciesIdentity>
<celldesigner:class>PROTEIN</celldesigner:class>
<celldesigner:proteinReference>prot_i224</celldesigner:proteinReference>
</celldesigner:speciesIdentity>
</celldesigner:extension>
</annotation>
</species>
<species metaid="i349" id="i349" name="FABP5" compartment="c2" initialAmount="0" charge="0">
<annotation>
<celldesigner:extension>
<celldesigner:positionToCompartment>inside</celldesigner:positionToCompartment>
<celldesigner:speciesIdentity>
<celldesigner:class>PROTEIN</celldesigner:class>
<celldesigner:proteinReference>prot_i349</celldesigner:proteinReference>
</celldesigner:speciesIdentity>
</celldesigner:extension>
</annotation>
</species>
<species metaid="i350" id="i350" name="FASN" compartment="c2" initialAmount="0" charge="0">
<annotation>
<celldesigner:extension>
<celldesigner:positionToCompartment>inside</celldesigner:positionToCompartment>
<celldesigner:speciesIdentity>
<celldesigner:class>PROTEIN</celldesigner:class>
<celldesigner:proteinReference>prot_i350</celldesigner:proteinReference>
</celldesigner:speciesIdentity>
</celldesigner:extension>
</annotation>
</species>
<species metaid="i37" id="i37" name="GRPEL1" compartment="c7" initialAmount="0" charge="0">
<annotation>
<celldesigner:extension>
<celldesigner:positionToCompartment>inside</celldesigner:positionToCompartment>
<celldesigner:speciesIdentity>
<celldesigner:class>PROTEIN</celldesigner:class>
<celldesigner:proteinReference>prot_i37</celldesigner:proteinReference>
</celldesigner:speciesIdentity>
</celldesigner:extension>
</annotation>
</species>
<species metaid="s19" id="s19" name="HSP90AB1" compartment="c2" initialAmount="0" charge="0">
<annotation>
<celldesigner:extension>
<celldesigner:positionToCompartment>inside</celldesigner:positionToCompartment>
<celldesigner:speciesIdentity>
<celldesigner:class>PROTEIN</celldesigner:class>
<celldesigner:proteinReference>prot_i487</celldesigner:proteinReference>
</celldesigner:speciesIdentity>
</celldesigner:extension>
</annotation>
</species>
<species metaid="i289" id="i289" name="IMMT" compartment="c7" initialAmount="0" charge="0">
<annotation>
<celldesigner:extension>
<celldesigner:positionToCompartment>inside</celldesigner:positionToCompartment>
<celldesigner:speciesIdentity>
<celldesigner:class>PROTEIN</celldesigner:class>
<celldesigner:proteinReference>prot_i289</celldesigner:proteinReference>
</celldesigner:speciesIdentity>
</celldesigner:extension>
</annotation>
</species>
<species metaid="i198" id="i198" name="KPRP" compartment="c2" initialAmount="0" charge="0">
<annotation>
<celldesigner:extension>
<celldesigner:positionToCompartment>inside</celldesigner:positionToCompartment>
<celldesigner:speciesIdentity>
<celldesigner:class>PROTEIN</celldesigner:class>
<celldesigner:proteinReference>prot_i198</celldesigner:proteinReference>
</celldesigner:speciesIdentity>
</celldesigner:extension>
</annotation>
</species>
<species metaid="i477" id="i477" name="PSMD2" compartment="c2" initialAmount="0" charge="0">
<annotation>
<celldesigner:extension>
<celldesigner:positionToCompartment>inside</celldesigner:positionToCompartment>
<celldesigner:speciesIdentity>
<celldesigner:class>PROTEIN</celldesigner:class>
<celldesigner:proteinReference>prot_i477</celldesigner:proteinReference>
</celldesigner:speciesIdentity>
</celldesigner:extension>
</annotation>
</species>
<species metaid="i178" id="i178" name="PRDX1" compartment="c2" initialAmount="0" charge="0">
<annotation>
<celldesigner:extension>
<celldesigner:positionToCompartment>inside</celldesigner:positionToCompartment>
<celldesigner:speciesIdentity>
<celldesigner:class>PROTEIN</celldesigner:class>
<celldesigner:proteinReference>prot_i178</celldesigner:proteinReference>
</celldesigner:speciesIdentity>
</celldesigner:extension>
</annotation>
</species>
<species metaid="i364" id="i364" name="PRDX2" compartment="c2" initialAmount="0" charge="0">
<annotation>
<celldesigner:extension>
<celldesigner:positionToCompartment>inside</celldesigner:positionToCompartment>
<celldesigner:speciesIdentity>
<celldesigner:class>PROTEIN</celldesigner:class>
<celldesigner:proteinReference>prot_i364</celldesigner:proteinReference>
</celldesigner:speciesIdentity>
</celldesigner:extension>
</annotation>
</species>
<species metaid="i17" id="i17" name="PAWR" compartment="c2" initialAmount="0" charge="0">
<annotation>
<celldesigner:extension>
<celldesigner:positionToCompartment>inside</celldesigner:positionToCompartment>
<celldesigner:speciesIdentity>
<celldesigner:class>PROTEIN</celldesigner:class>
<celldesigner:proteinReference>prot_i17</celldesigner:proteinReference>
</celldesigner:speciesIdentity>
</celldesigner:extension>
</annotation>
</species>
<species metaid="i210" id="i210" name="PRDX6" compartment="c2" initialAmount="0" charge="0">
<annotation>
<celldesigner:extension>
<celldesigner:positionToCompartment>inside</celldesigner:positionToCompartment>
<celldesigner:speciesIdentity>
<celldesigner:class>PROTEIN</celldesigner:class>
<celldesigner:proteinReference>prot_i210</celldesigner:proteinReference>
</celldesigner:speciesIdentity>
</celldesigner:extension>
</annotation>
</species>
<species metaid="i114" id="i114" name="MTHFD1" compartment="c2" initialAmount="0" charge="0">
<annotation>
<celldesigner:extension>
<celldesigner:positionToCompartment>inside</celldesigner:positionToCompartment>
<celldesigner:speciesIdentity>
<celldesigner:class>PROTEIN</celldesigner:class>
<celldesigner:proteinReference>prot_i114</celldesigner:proteinReference>
</celldesigner:speciesIdentity>
</celldesigner:extension>
</annotation>
</species>
<species metaid="i208" id="i208" name="LMO7" compartment="c2" initialAmount="0" charge="0">
<annotation>
<celldesigner:extension>
<celldesigner:positionToCompartment>inside</celldesigner:positionToCompartment>
<celldesigner:speciesIdentity>
<celldesigner:class>PROTEIN</celldesigner:class>
<celldesigner:proteinReference>prot_i208</celldesigner:proteinReference>
</celldesigner:speciesIdentity>
</celldesigner:extension>
</annotation>
</species>
<species metaid="i294" id="i294" name="LDHA" compartment="c2" initialAmount="0" charge="0">
<annotation>
<celldesigner:extension>
<celldesigner:positionToCompartment>inside</celldesigner:positionToCompartment>
<celldesigner:speciesIdentity>
<celldesigner:class>PROTEIN</celldesigner:class>
<celldesigner:proteinReference>prot_i294</celldesigner:proteinReference>
</celldesigner:speciesIdentity>
</celldesigner:extension>
</annotation>
</species>
<species metaid="i445" id="i445" name="PRKDC" compartment="c3" initialAmount="0" charge="0">
<annotation>
<celldesigner:extension>
<celldesigner:positionToCompartment>inside</celldesigner:positionToCompartment>
<celldesigner:speciesIdentity>
<celldesigner:class>PROTEIN</celldesigner:class>
<celldesigner:proteinReference>prot_i445</celldesigner:proteinReference>
</celldesigner:speciesIdentity>
</celldesigner:extension>
</annotation>
</species>
<species metaid="s1387" id="s1387" name="RACK1" compartment="default" initialAmount="0">
<annotation>
<celldesigner:extension>
<celldesigner:positionToCompartment>inside</celldesigner:positionToCompartment>
<celldesigner:speciesIdentity>
<celldesigner:class>PROTEIN</celldesigner:class>
<celldesigner:proteinReference>pr192</celldesigner:proteinReference>
</celldesigner:speciesIdentity>
</celldesigner:extension>
</annotation>
</species>
</listOfSpecies>
<listOfReactions>
<reaction metaid="re3" id="re3" reversible="false">
<annotation>
<celldesigner:extension>
<celldesigner:reactionType>STATE_TRANSITION</celldesigner:reactionType>
<celldesigner:baseReactants>
<celldesigner:baseReactant species="s1" alias="sa1">
<celldesigner:linkAnchor position="E"/>
</celldesigner:baseReactant>
</celldesigner:baseReactants>
<celldesigner:baseProducts>
<celldesigner:baseProduct species="s2" alias="sa2">
<celldesigner:linkAnchor position="W"/>
</celldesigner:baseProduct>
</celldesigner:baseProducts>
<celldesigner:connectScheme connectPolicy="direct" rectangleIndex="0">
<celldesigner:listOfLineDirection>
<celldesigner:lineDirection index="0" value="unknown"/>
</celldesigner:listOfLineDirection>
</celldesigner:connectScheme>
<celldesigner:line width="1.0" color="ff000000"/>
</celldesigner:extension>
</annotation>
<listOfReactants>
<speciesReference metaid="CDMT00001" species="s1">
<annotation>
<celldesigner:extension>
<celldesigner:alias>sa1</celldesigner:alias>
</celldesigner:extension>
</annotation>
</speciesReference>
</listOfReactants>
<listOfProducts>
<speciesReference metaid="CDMT00002" species="s2">
<annotation>
<celldesigner:extension>
<celldesigner:alias>sa2</celldesigner:alias>
</celldesigner:extension>
</annotation>
</speciesReference>
</listOfProducts>
</reaction>
<reaction metaid="re4" id="re4" reversible="false">
<annotation>
<celldesigner:extension>
<celldesigner:reactionType>STATE_TRANSITION</celldesigner:reactionType>
<celldesigner:baseReactants>
<celldesigner:baseReactant species="s2" alias="sa2">
<celldesigner:linkAnchor position="N"/>
</celldesigner:baseReactant>
</celldesigner:baseReactants>
<celldesigner:baseProducts>
<celldesigner:baseProduct species="s3" alias="sa3">
<celldesigner:linkAnchor position="S"/>
</celldesigner:baseProduct>
</celldesigner:baseProducts>
<celldesigner:connectScheme connectPolicy="direct" rectangleIndex="0">
<celldesigner:listOfLineDirection>
<celldesigner:lineDirection index="0" value="unknown"/>
</celldesigner:listOfLineDirection>
</celldesigner:connectScheme>
<celldesigner:line width="1.0" color="ff000000"/>
</celldesigner:extension>
</annotation>
<listOfReactants>
<speciesReference metaid="CDMT00003" species="s2">
<annotation>
<celldesigner:extension>
<celldesigner:alias>sa2</celldesigner:alias>
</celldesigner:extension>
</annotation>
</speciesReference>
</listOfReactants>
<listOfProducts>
<speciesReference metaid="CDMT00004" species="s3">
<annotation>
<celldesigner:extension>
<celldesigner:alias>sa3</celldesigner:alias>
</celldesigner:extension>
</annotation>
</speciesReference>
</listOfProducts>
</reaction>
<reaction metaid="re5" id="re5" reversible="false">
<annotation>
<celldesigner:extension>
<celldesigner:reactionType>STATE_TRANSITION</celldesigner:reactionType>
<celldesigner:baseReactants>
<celldesigner:baseReactant species="s3" alias="sa3">
<celldesigner:linkAnchor position="W"/>
</celldesigner:baseReactant>
</celldesigner:baseReactants>
<celldesigner:baseProducts>
<celldesigner:baseProduct species="s4" alias="sa4">
<celldesigner:linkAnchor position="S"/>
</celldesigner:baseProduct>
</celldesigner:baseProducts>
<celldesigner:connectScheme connectPolicy="square" rectangleIndex="1">
<celldesigner:listOfLineDirection>
<celldesigner:lineDirection index="0" value="horizontal"/>
<celldesigner:lineDirection index="1" value="vertical"/>
</celldesigner:listOfLineDirection>
</celldesigner:connectScheme>
<celldesigner:editPoints>0.2547998761886383,-0.4357486652680569</celldesigner:editPoints>
<celldesigner:line width="1.0" color="ff000000"/>
</celldesigner:extension>
</annotation>
<listOfReactants>
<speciesReference metaid="CDMT00005" species="s3">
<annotation>
<celldesigner:extension>
<celldesigner:alias>sa3</celldesigner:alias>
</celldesigner:extension>
</annotation>
</speciesReference>
</listOfReactants>
<listOfProducts>
<speciesReference metaid="CDMT00006" species="s4">
<annotation>
<celldesigner:extension>
<celldesigner:alias>sa4</celldesigner:alias>
</celldesigner:extension>
</annotation>
</speciesReference>
</listOfProducts>
</reaction>
<reaction metaid="re6" id="re6" reversible="false">
<annotation>
<celldesigner:extension>
<celldesigner:reactionType>STATE_TRANSITION</celldesigner:reactionType>
<celldesigner:baseReactants>
<celldesigner:baseReactant species="s4" alias="sa4">
<celldesigner:linkAnchor position="N"/>
</celldesigner:baseReactant>
</celldesigner:baseReactants>
<celldesigner:baseProducts>
<celldesigner:baseProduct species="s5" alias="sa5">
<celldesigner:linkAnchor position="S"/>
</celldesigner:baseProduct>
</celldesigner:baseProducts>
<celldesigner:connectScheme connectPolicy="direct" rectangleIndex="0">
<celldesigner:listOfLineDirection>
<celldesigner:lineDirection index="0" value="unknown"/>
</celldesigner:listOfLineDirection>
</celldesigner:connectScheme>
<celldesigner:line width="1.0" color="ff000000"/>
</celldesigner:extension>
</annotation>
<listOfReactants>
<speciesReference metaid="CDMT00007" species="s4">
<annotation>
<celldesigner:extension>
<celldesigner:alias>sa4</celldesigner:alias>
</celldesigner:extension>
</annotation>
</speciesReference>
</listOfReactants>
<listOfProducts>
<speciesReference metaid="CDMT00008" species="s5">
<annotation>
<celldesigner:extension>
<celldesigner:alias>sa5</celldesigner:alias>
</celldesigner:extension>
</annotation>
</speciesReference>
</listOfProducts>
</reaction>
<reaction metaid="re7" id="re7" reversible="false">
<annotation>
<celldesigner:extension>
<celldesigner:reactionType>STATE_TRANSITION</celldesigner:reactionType>
<celldesigner:baseReactants>
<celldesigner:baseReactant species="s5" alias="sa5">
<celldesigner:linkAnchor position="N"/>
</celldesigner:baseReactant>
</celldesigner:baseReactants>
<celldesigner:baseProducts>
<celldesigner:baseProduct species="s6" alias="sa6">
<celldesigner:linkAnchor position="S"/>
</celldesigner:baseProduct>
</celldesigner:baseProducts>
<celldesigner:connectScheme connectPolicy="square" rectangleIndex="0">
<celldesigner:listOfLineDirection>
<celldesigner:lineDirection index="0" value="vertical"/>
<celldesigner:lineDirection index="1" value="horizontal"/>
<celldesigner:lineDirection index="2" value="vertical"/>
</celldesigner:listOfLineDirection>
</celldesigner:connectScheme>
<celldesigner:editPoints>0.49999999999999967,-4.440892098500626E-16 0.49999999999999967,-4.440892098500626E-16</celldesigner:editPoints>
<celldesigner:line width="1.0" color="ff000000"/>
</celldesigner:extension>
</annotation>
<listOfReactants>
<speciesReference metaid="CDMT00009" species="s5">
<annotation>
<celldesigner:extension>
<celldesigner:alias>sa5</celldesigner:alias>
</celldesigner:extension>
</annotation>
</speciesReference>
</listOfReactants>
<listOfProducts>
<speciesReference metaid="CDMT00010" species="s6">
<annotation>
<celldesigner:extension>
<celldesigner:alias>sa6</celldesigner:alias>
</celldesigner:extension>
</annotation>
</speciesReference>
</listOfProducts>
</reaction>
<reaction metaid="re8" id="re8" reversible="false">
<annotation>
<celldesigner:extension>
<celldesigner:reactionType>STATE_TRANSITION</celldesigner:reactionType>
<celldesigner:baseReactants>
<celldesigner:baseReactant species="s6" alias="sa6">
<celldesigner:linkAnchor position="W"/>
</celldesigner:baseReactant>
</celldesigner:baseReactants>
<celldesigner:baseProducts>
<celldesigner:baseProduct species="s6" alias="sa7">
<celldesigner:linkAnchor position="E"/>
</celldesigner:baseProduct>
</celldesigner:baseProducts>
<celldesigner:connectScheme connectPolicy="direct" rectangleIndex="0">
<celldesigner:listOfLineDirection>
<celldesigner:lineDirection index="0" value="unknown"/>
</celldesigner:listOfLineDirection>
</celldesigner:connectScheme>
<celldesigner:line width="1.0" color="ff000000"/>
<celldesigner:listOfModification>
<celldesigner:modification type="MODULATION" modifiers="s11" aliases="csa1" targetLineIndex="-1,5" editPoints="0.1798556414626864,-0.2366541527495447 0.8137337896023304,0.24508918290824955">
<celldesigner:connectScheme connectPolicy="square">
<celldesigner:listOfLineDirection>
<celldesigner:lineDirection index="0" value="vertical"/>
<celldesigner:lineDirection index="1" value="horizontal"/>
<celldesigner:lineDirection index="2" value="vertical"/>
</celldesigner:listOfLineDirection>
</celldesigner:connectScheme>
<celldesigner:linkTarget species="s11" alias="csa1">
<celldesigner:linkAnchor position="N"/>
</celldesigner:linkTarget>
<celldesigner:line width="1.0" color="ff000000"/>
</celldesigner:modification>
<celldesigner:modification type="MODULATION" modifiers="i338" aliases="sa36" targetLineIndex="-1,5" editPoints="0.372393161824796,-0.23808302771965373 0.6625419716688912,0.2157478636817034">
<celldesigner:connectScheme connectPolicy="square">
<celldesigner:listOfLineDirection>
<celldesigner:lineDirection index="0" value="vertical"/>
<celldesigner:lineDirection index="1" value="horizontal"/>
<celldesigner:lineDirection index="2" value="vertical"/>
</celldesigner:listOfLineDirection>
</celldesigner:connectScheme>
<celldesigner:linkTarget species="i338" alias="sa36">
<celldesigner:linkAnchor position="N"/>
</celldesigner:linkTarget>
<celldesigner:line width="1.0" color="ff000000"/>
</celldesigner:modification>
<celldesigner:modification type="MODULATION" modifiers="i148" aliases="sa50" targetLineIndex="-1,5" editPoints="0.4593153708918271,-0.17317510245860968 0.5837741523400393,0.156929113159181">
<celldesigner:connectScheme connectPolicy="square">
<celldesigner:listOfLineDirection>
<celldesigner:lineDirection index="0" value="vertical"/>
<celldesigner:lineDirection index="1" value="horizontal"/>
<celldesigner:lineDirection index="2" value="vertical"/>
</celldesigner:listOfLineDirection>
</celldesigner:connectScheme>
<celldesigner:linkTarget species="i148" alias="sa50">
<celldesigner:linkAnchor position="N"/>
</celldesigner:linkTarget>
<celldesigner:line width="1.0" color="ff000000"/>
</celldesigner:modification>
<celldesigner:modification type="MODULATION" modifiers="i181" aliases="sa47" targetLineIndex="-1,5" editPoints="0.5177922640194801,-0.059403755264243685 0.5307831227488296,0.05383094047351911">
<celldesigner:connectScheme connectPolicy="square">
<celldesigner:listOfLineDirection>
<celldesigner:lineDirection index="0" value="vertical"/>
<celldesigner:lineDirection index="1" value="horizontal"/>
<celldesigner:lineDirection index="2" value="vertical"/>
</celldesigner:listOfLineDirection>
</celldesigner:connectScheme>
<celldesigner:linkTarget species="i181" alias="sa47">
<celldesigner:linkAnchor position="N"/>
</celldesigner:linkTarget>
<celldesigner:line width="1.0" color="ff000000"/>
</celldesigner:modification>
<celldesigner:modification type="MODULATION" modifiers="i316" aliases="sa38" targetLineIndex="-1,5" editPoints="0.4166705321329702,-0.26995142309716247 0.7123187597430491,0.18638217540408508">
<celldesigner:connectScheme connectPolicy="square">
<celldesigner:listOfLineDirection>
<celldesigner:lineDirection index="0" value="vertical"/>
<celldesigner:lineDirection index="1" value="horizontal"/>
<celldesigner:lineDirection index="2" value="vertical"/>
</celldesigner:listOfLineDirection>
</celldesigner:connectScheme>
<celldesigner:linkTarget species="i316" alias="sa38">
<celldesigner:linkAnchor position="NNW"/>
</celldesigner:linkTarget>
<celldesigner:line width="1.0" color="ff000000"/>
</celldesigner:modification>
<celldesigner:modification type="MODULATION" modifiers="i155" aliases="sa49" targetLineIndex="-1,5" editPoints="0.5019556953518389,-0.21208579043303333 0.6534354463377943,0.14643008930897805">
<celldesigner:connectScheme connectPolicy="square">
<celldesigner:listOfLineDirection>
<celldesigner:lineDirection index="0" value="vertical"/>
<celldesigner:lineDirection index="1" value="horizontal"/>
<celldesigner:lineDirection index="2" value="vertical"/>
</celldesigner:listOfLineDirection>
</celldesigner:connectScheme>
<celldesigner:linkTarget species="i155" alias="sa49">
<celldesigner:linkAnchor position="NNW"/>
</celldesigner:linkTarget>
<celldesigner:line width="1.0" color="ff000000"/>
</celldesigner:modification>
<celldesigner:modification type="MODULATION" modifiers="i236" aliases="sa43" targetLineIndex="-1,5" editPoints="0.5694308959230853,-0.11226927069961601 0.6068486400005426,0.07751391218446146">
<celldesigner:connectScheme connectPolicy="square">
<celldesigner:listOfLineDirection>
<celldesigner:lineDirection index="0" value="vertical"/>
<celldesigner:lineDirection index="1" value="horizontal"/>
<celldesigner:lineDirection index="2" value="vertical"/>
</celldesigner:listOfLineDirection>
</celldesigner:connectScheme>
<celldesigner:linkTarget species="i236" alias="sa43">
<celldesigner:linkAnchor position="NNW"/>
</celldesigner:linkTarget>
<celldesigner:line width="1.0" color="ff000000"/>
</celldesigner:modification>
<celldesigner:modification type="MODULATION" modifiers="s12" aliases="csa2" targetLineIndex="-1,5" editPoints="-0.020198221511924352,-0.02061468827437163 0.3405588232895909,-0.3740835647330607 0.8505538173549403,0.14642700685069898">
<celldesigner:connectScheme connectPolicy="square">
<celldesigner:listOfLineDirection>
<celldesigner:lineDirection index="0" value="horizontal"/>
<celldesigner:lineDirection index="1" value="vertical"/>
<celldesigner:lineDirection index="2" value="horizontal"/>
<celldesigner:lineDirection index="3" value="vertical"/>
</celldesigner:listOfLineDirection>
</celldesigner:connectScheme>
<celldesigner:linkTarget species="s12" alias="csa2">
<celldesigner:linkAnchor position="W"/>
</celldesigner:linkTarget>
<celldesigner:line width="1.0" color="ff000000"/>
</celldesigner:modification>
<celldesigner:modification type="MODULATION" modifiers="i128" aliases="sa31" targetLineIndex="-1,7" editPoints="-0.17197117510371562,-0.08145050182036151 0.01125172874118796,-0.46829966021616976">
<celldesigner:connectScheme connectPolicy="square">
<celldesigner:listOfLineDirection>
<celldesigner:lineDirection index="0" value="vertical"/>
<celldesigner:lineDirection index="1" value="horizontal"/>
<celldesigner:lineDirection index="2" value="vertical"/>
</celldesigner:listOfLineDirection>
</celldesigner:connectScheme>
<celldesigner:linkTarget species="i128" alias="sa31">
<celldesigner:linkAnchor position="N"/>
</celldesigner:linkTarget>
<celldesigner:line width="1.0" color="ff000000"/>
</celldesigner:modification>
<celldesigner:modification type="MODULATION" modifiers="s6" aliases="sa32" targetLineIndex="-1,7" editPoints="-0.06049887280812438,-0.07323681844621799 0.5338919776500228,-0.5642463574062946">
<celldesigner:connectScheme connectPolicy="square">
<celldesigner:listOfLineDirection>
<celldesigner:lineDirection index="0" value="vertical"/>
<celldesigner:lineDirection index="1" value="horizontal"/>
<celldesigner:lineDirection index="2" value="vertical"/>
</celldesigner:listOfLineDirection>
</celldesigner:connectScheme>
<celldesigner:linkTarget species="s6" alias="sa32">
<celldesigner:linkAnchor position="N"/>
</celldesigner:linkTarget>
<celldesigner:line width="1.0" color="ff000000"/>
</celldesigner:modification>
<celldesigner:modification type="MODULATION" modifiers="i158" aliases="sa30" targetLineIndex="-1,7" editPoints="-0.3739150994618683,-0.6648025962648347 0.38576432446975417,-1.09208072206411">
<celldesigner:connectScheme connectPolicy="square">
<celldesigner:listOfLineDirection>
<celldesigner:lineDirection index="0" value="vertical"/>
<celldesigner:lineDirection index="1" value="horizontal"/>
<celldesigner:lineDirection index="2" value="vertical"/>
</celldesigner:listOfLineDirection>
</celldesigner:connectScheme>
<celldesigner:linkTarget species="i158" alias="sa30">
<celldesigner:linkAnchor position="NNE"/>
</celldesigner:linkTarget>
<celldesigner:line width="1.0" color="ff000000"/>
</celldesigner:modification>
<celldesigner:modification type="MODULATION" modifiers="i340" aliases="sa26" targetLineIndex="-1,7" editPoints="-0.04210614950982894,-0.0842167317125202 0.7579106933932458,-0.4842040989811276">
<celldesigner:connectScheme connectPolicy="square">
<celldesigner:listOfLineDirection>
<celldesigner:lineDirection index="0" value="vertical"/>
<celldesigner:lineDirection index="1" value="horizontal"/>
<celldesigner:lineDirection index="2" value="vertical"/>
</celldesigner:listOfLineDirection>
</celldesigner:connectScheme>
<celldesigner:linkTarget species="i340" alias="sa26">
<celldesigner:linkAnchor position="NNE"/>
</celldesigner:linkTarget>
<celldesigner:line width="1.0" color="ff000000"/>
</celldesigner:modification>
<celldesigner:modification type="MODULATION" modifiers="i88" aliases="sa33" targetLineIndex="-1,7" editPoints="-0.02105218828166766,-0.06316099735122183 0.8789604434745524,-0.36314415427084346">
<celldesigner:connectScheme connectPolicy="square">
<celldesigner:listOfLineDirection>
<celldesigner:lineDirection index="0" value="vertical"/>
<celldesigner:lineDirection index="1" value="horizontal"/>
<celldesigner:lineDirection index="2" value="vertical"/>
</celldesigner:listOfLineDirection>
</celldesigner:connectScheme>
<celldesigner:linkTarget species="i88" alias="sa33">
<celldesigner:linkAnchor position="N"/>
</celldesigner:linkTarget>
<celldesigner:line width="1.0" color="ff000000"/>
</celldesigner:modification>
<celldesigner:modification type="MODULATION" modifiers="i87" aliases="sa34" targetLineIndex="-1,7" editPoints="-0.013356224074448697,-0.05132001500087352 0.9232083896839605,-0.29506442624751256">
<celldesigner:connectScheme connectPolicy="square">
<celldesigner:listOfLineDirection>
<celldesigner:lineDirection index="0" value="vertical"/>
<celldesigner:lineDirection index="1" value="horizontal"/>
<celldesigner:lineDirection index="2" value="vertical"/>
</celldesigner:listOfLineDirection>
</celldesigner:connectScheme>
<celldesigner:linkTarget species="i87" alias="sa34">
<celldesigner:linkAnchor position="N"/>
</celldesigner:linkTarget>
<celldesigner:line width="1.0" color="ff000000"/>
</celldesigner:modification>
<celldesigner:modification type="MODULATION" modifiers="i160" aliases="sa29" targetLineIndex="-1,7" editPoints="-0.009583362328998923,-0.04388532244963897 0.9449004582894212,-0.25231866142419884">
<celldesigner:connectScheme connectPolicy="square">
<celldesigner:listOfLineDirection>
<celldesigner:lineDirection index="0" value="vertical"/>
<celldesigner:lineDirection index="1" value="horizontal"/>
<celldesigner:lineDirection index="2" value="vertical"/>
</celldesigner:listOfLineDirection>
</celldesigner:connectScheme>
<celldesigner:linkTarget species="i160" alias="sa29">
<celldesigner:linkAnchor position="N"/>
</celldesigner:linkTarget>
<celldesigner:line width="1.0" color="ff000000"/>
</celldesigner:modification>
<celldesigner:modification type="MODULATION" modifiers="i351" aliases="sa25" targetLineIndex="-1,7" editPoints="-0.01943819161251481,-0.17281800984862805 0.9680686049496701,-0.28389061360705486">
<celldesigner:connectScheme connectPolicy="square">
<celldesigner:listOfLineDirection>
<celldesigner:lineDirection index="0" value="vertical"/>
<celldesigner:lineDirection index="1" value="horizontal"/>
<celldesigner:lineDirection index="2" value="vertical"/>
</celldesigner:listOfLineDirection>
</celldesigner:connectScheme>
<celldesigner:linkTarget species="i351" alias="sa25">
<celldesigner:linkAnchor position="NNE"/>
</celldesigner:linkTarget>
<celldesigner:line width="1.0" color="ff000000"/>
</celldesigner:modification>
<celldesigner:modification type="MODULATION" modifiers="i287" aliases="sa28" targetLineIndex="-1,7" editPoints="-0.01355035936781035,-0.14456628123928073 0.9777406310899359,-0.2374810954243552">
<celldesigner:connectScheme connectPolicy="square">
<celldesigner:listOfLineDirection>
<celldesigner:lineDirection index="0" value="vertical"/>
<celldesigner:lineDirection index="1" value="horizontal"/>
<celldesigner:lineDirection index="2" value="vertical"/>
</celldesigner:listOfLineDirection>
</celldesigner:connectScheme>
<celldesigner:linkTarget species="i287" alias="sa28">
<celldesigner:linkAnchor position="NNE"/>
</celldesigner:linkTarget>
<celldesigner:line width="1.0" color="ff000000"/>
</celldesigner:modification>
<celldesigner:modification type="MODULATION" modifiers="i334" aliases="sa27" targetLineIndex="-1,7" editPoints="-0.030160595320217976,-0.2145163124364624 0.9504547592018313,-0.35238901095812464">
<celldesigner:connectScheme connectPolicy="square">
<celldesigner:listOfLineDirection>
<celldesigner:lineDirection index="0" value="vertical"/>
<celldesigner:lineDirection index="1" value="horizontal"/>
<celldesigner:lineDirection index="2" value="vertical"/>
</celldesigner:listOfLineDirection>
</celldesigner:connectScheme>
<celldesigner:linkTarget species="i334" alias="sa27">
<celldesigner:linkAnchor position="NNE"/>
</celldesigner:linkTarget>
<celldesigner:line width="1.0" color="ff000000"/>
</celldesigner:modification>
<celldesigner:modification type="MODULATION" modifiers="i354" aliases="sa24" targetLineIndex="-1,7" editPoints="-0.05282349825367483,-0.28177620239829704 0.9132260847972846,-0.46287779305400223">
<celldesigner:connectScheme connectPolicy="square">
<celldesigner:listOfLineDirection>
<celldesigner:lineDirection index="0" value="vertical"/>
<celldesigner:lineDirection index="1" value="horizontal"/>
<celldesigner:lineDirection index="2" value="vertical"/>
</celldesigner:listOfLineDirection>
</celldesigner:connectScheme>
<celldesigner:linkTarget species="i354" alias="sa24">
<celldesigner:linkAnchor position="NNE"/>
</celldesigner:linkTarget>
<celldesigner:line width="1.0" color="ff000000"/>
</celldesigner:modification>
<celldesigner:modification type="MODULATION" modifiers="i362" aliases="sa23" targetLineIndex="-1,7" editPoints="-0.11401873136633078,-0.40546469951765196 0.8126998011455093,-0.6660626542504956">
<celldesigner:connectScheme connectPolicy="square">
<celldesigner:listOfLineDirection>
<celldesigner:lineDirection index="0" value="vertical"/>
<celldesigner:lineDirection index="1" value="horizontal"/>
<celldesigner:lineDirection index="2" value="vertical"/>
</celldesigner:listOfLineDirection>
</celldesigner:connectScheme>
<celldesigner:linkTarget species="i362" alias="sa23">
<celldesigner:linkAnchor position="NNE"/>
</celldesigner:linkTarget>
<celldesigner:line width="1.0" color="ff000000"/>
</celldesigner:modification>
<celldesigner:modification type="MODULATION" modifiers="i378" aliases="sa14" targetLineIndex="-1,2" editPoints="0.23683697102797685,-0.0776519751040915 0.33390193990809114,0.21839423868087948">
<celldesigner:connectScheme connectPolicy="square">
<celldesigner:listOfLineDirection>
<celldesigner:lineDirection index="0" value="vertical"/>
<celldesigner:lineDirection index="1" value="horizontal"/>
<celldesigner:lineDirection index="2" value="vertical"/>
</celldesigner:listOfLineDirection>
</celldesigner:connectScheme>
<celldesigner:linkTarget species="i378" alias="sa14">
<celldesigner:linkAnchor position="N"/>
</celldesigner:linkTarget>
<celldesigner:line width="1.0" color="ff000000"/>
</celldesigner:modification>
<celldesigner:modification type="MODULATION" modifiers="i169" aliases="sa15" targetLineIndex="-1,2" editPoints="0.22914998508715356,-0.08715269696886474 0.3555213956920075,0.2451147814075081">
<celldesigner:connectScheme connectPolicy="square">
<celldesigner:listOfLineDirection>
<celldesigner:lineDirection index="0" value="vertical"/>
<celldesigner:lineDirection index="1" value="horizontal"/>
<celldesigner:lineDirection index="2" value="vertical"/>
</celldesigner:listOfLineDirection>
</celldesigner:connectScheme>
<celldesigner:linkTarget species="i169" alias="sa15">
<celldesigner:linkAnchor position="N"/>
</celldesigner:linkTarget>
<celldesigner:line width="1.0" color="ff000000"/>
</celldesigner:modification>
<celldesigner:modification type="MODULATION" modifiers="i96" aliases="sa16" targetLineIndex="-1,2" editPoints="0.22091743264659858,-0.0956107945276723 0.37867524361725785,0.2689029693392151">
<celldesigner:connectScheme connectPolicy="square">
<celldesigner:listOfLineDirection>
<celldesigner:lineDirection index="0" value="vertical"/>
<celldesigner:lineDirection index="1" value="horizontal"/>
<celldesigner:lineDirection index="2" value="vertical"/>
</celldesigner:listOfLineDirection>
</celldesigner:connectScheme>
<celldesigner:linkTarget species="i96" alias="sa16">
<celldesigner:linkAnchor position="N"/>
</celldesigner:linkTarget>
<celldesigner:line width="1.0" color="ff000000"/>
</celldesigner:modification>
<celldesigner:modification type="MODULATION" modifiers="i43" aliases="sa13" targetLineIndex="-1,4" editPoints="0.3626601296293772,-0.07784365678829036 0.40670393407237315,0.12734880831017031">
<celldesigner:connectScheme connectPolicy="square">
<celldesigner:listOfLineDirection>
<celldesigner:lineDirection index="0" value="vertical"/>
<celldesigner:lineDirection index="1" value="horizontal"/>
<celldesigner:lineDirection index="2" value="vertical"/>
</celldesigner:listOfLineDirection>
</celldesigner:connectScheme>
<celldesigner:linkTarget species="i43" alias="sa13">
<celldesigner:linkAnchor position="N"/>
</celldesigner:linkTarget>
<celldesigner:line width="1.0" color="ff000000"/>
</celldesigner:modification>
<celldesigner:modification type="MODULATION" modifiers="i89" aliases="sa11" targetLineIndex="-1,4" editPoints="0.36596885750597175,-0.0700287697311835 0.4012910003859085,0.11456399584294735">
<celldesigner:connectScheme connectPolicy="square">
<celldesigner:listOfLineDirection>
<celldesigner:lineDirection index="0" value="vertical"/>
<celldesigner:lineDirection index="1" value="horizontal"/>
<celldesigner:lineDirection index="2" value="vertical"/>
</celldesigner:listOfLineDirection>
</celldesigner:connectScheme>
<celldesigner:linkTarget species="i89" alias="sa11">
<celldesigner:linkAnchor position="N"/>
</celldesigner:linkTarget>
<celldesigner:line width="1.0" color="ff000000"/>
</celldesigner:modification>
<celldesigner:modification type="MODULATION" modifiers="i90" aliases="sa22" targetLineIndex="-1,4" editPoints="0.12246997624903999,-0.3278278224412922">
<celldesigner:connectScheme connectPolicy="square">
<celldesigner:listOfLineDirection>
<celldesigner:lineDirection index="0" value="horizontal"/>
<celldesigner:lineDirection index="1" value="vertical"/>
</celldesigner:listOfLineDirection>
</celldesigner:connectScheme>
<celldesigner:linkTarget species="i90" alias="sa22">
<celldesigner:linkAnchor position="W"/>
</celldesigner:linkTarget>
<celldesigner:line width="1.0" color="ff000000"/>
</celldesigner:modification>
<celldesigner:modification type="MODULATION" modifiers="i129" aliases="sa20" targetLineIndex="-1,4" editPoints="0.1132644672697638,-0.31691580541819026">
<celldesigner:connectScheme connectPolicy="square">
<celldesigner:listOfLineDirection>
<celldesigner:lineDirection index="0" value="horizontal"/>
<celldesigner:lineDirection index="1" value="vertical"/>
</celldesigner:listOfLineDirection>
</celldesigner:connectScheme>
<celldesigner:linkTarget species="i129" alias="sa20">
<celldesigner:linkAnchor position="W"/>
</celldesigner:linkTarget>
<celldesigner:line width="1.0" color="ff000000"/>
</celldesigner:modification>
<celldesigner:modification type="MODULATION" modifiers="i271" aliases="sa17" targetLineIndex="-1,4" editPoints="0.13750851640558626,-0.3443833972791384">
<celldesigner:connectScheme connectPolicy="square">
<celldesigner:listOfLineDirection>
<celldesigner:lineDirection index="0" value="horizontal"/>
<celldesigner:lineDirection index="1" value="vertical"/>
</celldesigner:listOfLineDirection>
</celldesigner:connectScheme>
<celldesigner:linkTarget species="i271" alias="sa17">
<celldesigner:linkAnchor position="WNW"/>
</celldesigner:linkTarget>
<celldesigner:line width="1.0" color="ff000000"/>
</celldesigner:modification>
<celldesigner:modification type="MODULATION" modifiers="i163" aliases="sa19" targetLineIndex="-1,4" editPoints="0.14811246379259346,-0.35521143261708404">
<celldesigner:connectScheme connectPolicy="square">
<celldesigner:listOfLineDirection>
<celldesigner:lineDirection index="0" value="horizontal"/>
<celldesigner:lineDirection index="1" value="vertical"/>
</celldesigner:listOfLineDirection>
</celldesigner:connectScheme>
<celldesigner:linkTarget species="i163" alias="sa19">
<celldesigner:linkAnchor position="WNW"/>
</celldesigner:linkTarget>
<celldesigner:line width="1.0" color="ff000000"/>
</celldesigner:modification>
<celldesigner:modification type="MODULATION" modifiers="i164" aliases="sa18" targetLineIndex="-1,4" editPoints="0.159909654956635,-0.36652224653939486">
<celldesigner:connectScheme connectPolicy="square">
<celldesigner:listOfLineDirection>
<celldesigner:lineDirection index="0" value="horizontal"/>
<celldesigner:lineDirection index="1" value="vertical"/>
</celldesigner:listOfLineDirection>
</celldesigner:connectScheme>
<celldesigner:linkTarget species="i164" alias="sa18">
<celldesigner:linkAnchor position="WNW"/>
</celldesigner:linkTarget>
<celldesigner:line width="1.0" color="ff000000"/>
</celldesigner:modification>
</celldesigner:listOfModification>
</celldesigner:extension>
</annotation>
<listOfReactants>
<speciesReference metaid="CDMT00011" species="s6">
<annotation>
<celldesigner:extension>
<celldesigner:alias>sa6</celldesigner:alias>
</celldesigner:extension>
</annotation>
</speciesReference>
</listOfReactants>
<listOfProducts>
<speciesReference metaid="CDMT00012" species="s6">
<annotation>
<celldesigner:extension>
<celldesigner:alias>sa7</celldesigner:alias>
</celldesigner:extension>
</annotation>
</speciesReference>
</listOfProducts>
<listOfModifiers>
<modifierSpeciesReference metaid="CDMT00013" species="s11">
<annotation>
<celldesigner:extension>
<celldesigner:alias>csa1</celldesigner:alias>
</celldesigner:extension>
</annotation>
</modifierSpeciesReference>
<modifierSpeciesReference metaid="CDMT00014" species="i338">
<annotation>
<celldesigner:extension>
<celldesigner:alias>sa36</celldesigner:alias>
</celldesigner:extension>
</annotation>
</modifierSpeciesReference>
<modifierSpeciesReference metaid="CDMT00015" species="i148">
<annotation>
<celldesigner:extension>
<celldesigner:alias>sa50</celldesigner:alias>
</celldesigner:extension>
</annotation>
</modifierSpeciesReference>
<modifierSpeciesReference metaid="CDMT00016" species="i181">
<annotation>
<celldesigner:extension>
<celldesigner:alias>sa47</celldesigner:alias>
</celldesigner:extension>
</annotation>
</modifierSpeciesReference>
<modifierSpeciesReference metaid="CDMT00017" species="i316">
<annotation>
<celldesigner:extension>
<celldesigner:alias>sa38</celldesigner:alias>
</celldesigner:extension>
</annotation>
</modifierSpeciesReference>
<modifierSpeciesReference metaid="CDMT00018" species="i155">
<annotation>
<celldesigner:extension>
<celldesigner:alias>sa49</celldesigner:alias>
</celldesigner:extension>
</annotation>
</modifierSpeciesReference>
<modifierSpeciesReference metaid="CDMT00019" species="i236">
<annotation>
<celldesigner:extension>
<celldesigner:alias>sa43</celldesigner:alias>
</celldesigner:extension>
</annotation>
</modifierSpeciesReference>
<modifierSpeciesReference metaid="CDMT00020" species="s12">
<annotation>
<celldesigner:extension>
<celldesigner:alias>csa2</celldesigner:alias>
</celldesigner:extension>
</annotation>
</modifierSpeciesReference>
<modifierSpeciesReference metaid="CDMT00021" species="i128">
<annotation>
<celldesigner:extension>
<celldesigner:alias>sa31</celldesigner:alias>
</celldesigner:extension>
</annotation>
</modifierSpeciesReference>
<modifierSpeciesReference metaid="CDMT00022" species="s6">
<annotation>
<celldesigner:extension>
<celldesigner:alias>sa32</celldesigner:alias>
</celldesigner:extension>
</annotation>
</modifierSpeciesReference>
<modifierSpeciesReference metaid="CDMT00023" species="i158">
<annotation>
<celldesigner:extension>
<celldesigner:alias>sa30</celldesigner:alias>
</celldesigner:extension>
</annotation>
</modifierSpeciesReference>
<modifierSpeciesReference metaid="CDMT00024" species="i340">
<annotation>
<celldesigner:extension>
<celldesigner:alias>sa26</celldesigner:alias>
</celldesigner:extension>
</annotation>
</modifierSpeciesReference>
<modifierSpeciesReference metaid="CDMT00025" species="i88">
<annotation>
<celldesigner:extension>
<celldesigner:alias>sa33</celldesigner:alias>
</celldesigner:extension>
</annotation>
</modifierSpeciesReference>
<modifierSpeciesReference metaid="CDMT00026" species="i87">
<annotation>
<celldesigner:extension>
<celldesigner:alias>sa34</celldesigner:alias>
</celldesigner:extension>
</annotation>
</modifierSpeciesReference>
<modifierSpeciesReference metaid="CDMT00027" species="i160">
<annotation>
<celldesigner:extension>
<celldesigner:alias>sa29</celldesigner:alias>
</celldesigner:extension>
</annotation>
</modifierSpeciesReference>
<modifierSpeciesReference metaid="CDMT00028" species="i351">
<annotation>
<celldesigner:extension>
<celldesigner:alias>sa25</celldesigner:alias>
</celldesigner:extension>
</annotation>
</modifierSpeciesReference>
<modifierSpeciesReference metaid="CDMT00029" species="i287">
<annotation>
<celldesigner:extension>
<celldesigner:alias>sa28</celldesigner:alias>
</celldesigner:extension>
</annotation>
</modifierSpeciesReference>
<modifierSpeciesReference metaid="CDMT00030" species="i334">
<annotation>
<celldesigner:extension>
<celldesigner:alias>sa27</celldesigner:alias>
</celldesigner:extension>
</annotation>
</modifierSpeciesReference>
<modifierSpeciesReference metaid="CDMT00031" species="i354">
<annotation>
<celldesigner:extension>
<celldesigner:alias>sa24</celldesigner:alias>
</celldesigner:extension>
</annotation>
</modifierSpeciesReference>
<modifierSpeciesReference metaid="CDMT00032" species="i362">
<annotation>
<celldesigner:extension>
<celldesigner:alias>sa23</celldesigner:alias>
</celldesigner:extension>
</annotation>
</modifierSpeciesReference>
<modifierSpeciesReference metaid="CDMT00033" species="i378">
<annotation>
<celldesigner:extension>
<celldesigner:alias>sa14</celldesigner:alias>
</celldesigner:extension>
</annotation>
</modifierSpeciesReference>
<modifierSpeciesReference metaid="CDMT00034" species="i169">
<annotation>
<celldesigner:extension>
<celldesigner:alias>sa15</celldesigner:alias>
</celldesigner:extension>
</annotation>
</modifierSpeciesReference>
<modifierSpeciesReference metaid="CDMT00035" species="i96">
<annotation>
<celldesigner:extension>
<celldesigner:alias>sa16</celldesigner:alias>
</celldesigner:extension>
</annotation>
</modifierSpeciesReference>
<modifierSpeciesReference metaid="CDMT00036" species="i43">
<annotation>
<celldesigner:extension>
<celldesigner:alias>sa13</celldesigner:alias>
</celldesigner:extension>
</annotation>
</modifierSpeciesReference>
<modifierSpeciesReference metaid="CDMT00038" species="i89">
<annotation>
<celldesigner:extension>
<celldesigner:alias>sa11</celldesigner:alias>
</celldesigner:extension>
</annotation>
</modifierSpeciesReference>
<modifierSpeciesReference metaid="CDMT00039" species="i90">
<annotation>
<celldesigner:extension>
<celldesigner:alias>sa22</celldesigner:alias>
</celldesigner:extension>
</annotation>
</modifierSpeciesReference>
<modifierSpeciesReference metaid="CDMT00041" species="i129">
<annotation>
<celldesigner:extension>
<celldesigner:alias>sa20</celldesigner:alias>
</celldesigner:extension>
</annotation>
</modifierSpeciesReference>
<modifierSpeciesReference metaid="CDMT00042" species="i271">
<annotation>
<celldesigner:extension>
<celldesigner:alias>sa17</celldesigner:alias>
</celldesigner:extension>
</annotation>
</modifierSpeciesReference>
<modifierSpeciesReference metaid="CDMT00043" species="i163">
<annotation>
<celldesigner:extension>
<celldesigner:alias>sa19</celldesigner:alias>
</celldesigner:extension>
</annotation>
</modifierSpeciesReference>
<modifierSpeciesReference metaid="CDMT00044" species="i164">
<annotation>
<celldesigner:extension>
<celldesigner:alias>sa18</celldesigner:alias>
</celldesigner:extension>
</annotation>
</modifierSpeciesReference>
</listOfModifiers>
</reaction>
<reaction metaid="re9" id="re9" reversible="false">
<annotation>
<celldesigner:extension>
<celldesigner:reactionType>STATE_TRANSITION</celldesigner:reactionType>
<celldesigner:baseReactants>
<celldesigner:baseReactant species="s6" alias="sa6">
<celldesigner:linkAnchor position="E"/>
</celldesigner:baseReactant>
</celldesigner:baseReactants>
<celldesigner:baseProducts>
<celldesigner:baseProduct species="s10" alias="sa10">
<celldesigner:linkAnchor position="W"/>
</celldesigner:baseProduct>
</celldesigner:baseProducts>
<celldesigner:connectScheme connectPolicy="square" rectangleIndex="2">
<celldesigner:listOfLineDirection>
<celldesigner:lineDirection index="0" value="horizontal"/>
<celldesigner:lineDirection index="1" value="vertical"/>
<celldesigner:lineDirection index="2" value="horizontal"/>
</celldesigner:listOfLineDirection>
</celldesigner:connectScheme>
<celldesigner:editPoints>0.7162749626409455,-0.3161934519766335 0.8793642168183671,0.05325363401711736</celldesigner:editPoints>
<celldesigner:line width="1.0" color="ff000000"/>
</celldesigner:extension>
</annotation>
<listOfReactants>
<speciesReference metaid="CDMT00045" species="s6">
<annotation>
<celldesigner:extension>
<celldesigner:alias>sa6</celldesigner:alias>
</celldesigner:extension>
</annotation>
</speciesReference>
</listOfReactants>
<listOfProducts>
<speciesReference metaid="CDMT00046" species="s10">
<annotation>
<celldesigner:extension>
<celldesigner:alias>sa10</celldesigner:alias>
</celldesigner:extension>
</annotation>
</speciesReference>
</listOfProducts>
</reaction>
<reaction metaid="re10" id="re10" reversible="false">
<annotation>
<celldesigner:extension>
<celldesigner:reactionType>STATE_TRANSITION</celldesigner:reactionType>
<celldesigner:baseReactants>
<celldesigner:baseReactant species="s10" alias="sa10">
<celldesigner:linkAnchor position="N"/>
</celldesigner:baseReactant>
</celldesigner:baseReactants>
<celldesigner:baseProducts>
<celldesigner:baseProduct species="s6" alias="sa8">
<celldesigner:linkAnchor position="W"/>
</celldesigner:baseProduct>
</celldesigner:baseProducts>
<celldesigner:connectScheme connectPolicy="square" rectangleIndex="1">
<celldesigner:listOfLineDirection>
<celldesigner:lineDirection index="0" value="vertical"/>
<celldesigner:lineDirection index="1" value="horizontal"/>
</celldesigner:listOfLineDirection>
</celldesigner:connectScheme>
<celldesigner:editPoints>0.5572820647879908,-0.49670792731103575</celldesigner:editPoints>
<celldesigner:line width="1.0" color="ff000000"/>
</celldesigner:extension>
</annotation>
<listOfReactants>
<speciesReference metaid="CDMT00047" species="s10">
<annotation>
<celldesigner:extension>
<celldesigner:alias>sa10</celldesigner:alias>
</celldesigner:extension>
</annotation>
</speciesReference>
</listOfReactants>
<listOfProducts>
<speciesReference metaid="CDMT00048" species="s6">
<annotation>
<celldesigner:extension>
<celldesigner:alias>sa8</celldesigner:alias>
</celldesigner:extension>
</annotation>
</speciesReference>
</listOfProducts>
</reaction>
<reaction metaid="re11" id="re11" reversible="false">
<annotation>
<celldesigner:extension>
<celldesigner:reactionType>STATE_TRANSITION</celldesigner:reactionType>
<celldesigner:baseReactants>
<celldesigner:baseReactant species="s10" alias="sa10">
<celldesigner:linkAnchor position="S"/>
</celldesigner:baseReactant>
</celldesigner:baseReactants>
<celldesigner:baseProducts>
<celldesigner:baseProduct species="s9" alias="sa9">
<celldesigner:linkAnchor position="W"/>
</celldesigner:baseProduct>
</celldesigner:baseProducts>
<celldesigner:connectScheme connectPolicy="square" rectangleIndex="1">
<celldesigner:listOfLineDirection>
<celldesigner:lineDirection index="0" value="vertical"/>
<celldesigner:lineDirection index="1" value="horizontal"/>
</celldesigner:listOfLineDirection>
</celldesigner:connectScheme>
<celldesigner:editPoints>0.4009900990099009,0.49009900990098965</celldesigner:editPoints>
<celldesigner:line width="1.0" color="ff000000"/>
</celldesigner:extension>
</annotation>
<listOfReactants>
<speciesReference metaid="CDMT00049" species="s10">
<annotation>
<celldesigner:extension>
<celldesigner:alias>sa10</celldesigner:alias>
</celldesigner:extension>
</annotation>
</speciesReference>
</listOfReactants>
<listOfProducts>
<speciesReference metaid="CDMT00050" species="s9">
<annotation>
<celldesigner:extension>
<celldesigner:alias>sa9</celldesigner:alias>
</celldesigner:extension>
</annotation>
</speciesReference>
</listOfProducts>
</reaction>
<reaction metaid="re12" id="re12" reversible="false">
<annotation>
<celldesigner:extension>
<celldesigner:reactionType>STATE_TRANSITION</celldesigner:reactionType>
<celldesigner:baseReactants>
<celldesigner:baseReactant species="s3" alias="sa3">
<celldesigner:linkAnchor position="E"/>
</celldesigner:baseReactant>
</celldesigner:baseReactants>
<celldesigner:baseProducts>
<celldesigner:baseProduct species="s9" alias="sa9">
<celldesigner:linkAnchor position="S"/>
</celldesigner:baseProduct>
</celldesigner:baseProducts>
<celldesigner:connectScheme connectPolicy="square" rectangleIndex="1">
<celldesigner:listOfLineDirection>
<celldesigner:lineDirection index="0" value="horizontal"/>
<celldesigner:lineDirection index="1" value="vertical"/>
</celldesigner:listOfLineDirection>
</celldesigner:connectScheme>
<celldesigner:editPoints>0.2747196291667865,0.44637288730079683</celldesigner:editPoints>
<celldesigner:line width="1.0" color="ff000000"/>
</celldesigner:extension>
</annotation>
<listOfReactants>
<speciesReference metaid="CDMT00051" species="s3">
<annotation>
<celldesigner:extension>
<celldesigner:alias>sa3</celldesigner:alias>
</celldesigner:extension>
</annotation>
</speciesReference>
</listOfReactants>
<listOfProducts>
<speciesReference metaid="CDMT00052" species="s9">
<annotation>
<celldesigner:extension>
<celldesigner:alias>sa9</celldesigner:alias>
</celldesigner:extension>
</annotation>
</speciesReference>
</listOfProducts>
</reaction>
<reaction metaid="re13" id="re13" reversible="false">
<annotation>
<celldesigner:extension>
<celldesigner:reactionType>REDUCED_MODULATION</celldesigner:reactionType>
<celldesigner:baseReactants>
<celldesigner:baseReactant species="i1253" alias="sa173">
<celldesigner:linkAnchor position="S"/>
</celldesigner:baseReactant>
</celldesigner:baseReactants>
<celldesigner:baseProducts>
<celldesigner:baseProduct species="s6" alias="sa6">
<celldesigner:linkAnchor position="NNW"/>
</celldesigner:baseProduct>
</celldesigner:baseProducts>
<celldesigner:connectScheme connectPolicy="square">
<celldesigner:listOfLineDirection>
<celldesigner:lineDirection index="0" value="vertical"/>
<celldesigner:lineDirection index="1" value="horizontal"/>
<celldesigner:lineDirection index="2" value="vertical"/>
</celldesigner:listOfLineDirection>
</celldesigner:connectScheme>
<celldesigner:editPoints>0.018674033149171265,0.094806629834254 0.9813259668508285,-0.09480662983425464</celldesigner:editPoints>
<celldesigner:line width="1.0" color="ff000000"/>
</celldesigner:extension>
</annotation>
<listOfReactants>
<speciesReference metaid="CDMT00053" species="i1253">
<annotation>
<celldesigner:extension>
<celldesigner:alias>sa173</celldesigner:alias>
</celldesigner:extension>
</annotation>
</speciesReference>
</listOfReactants>
<listOfProducts>
<speciesReference metaid="CDMT00054" species="s6">
<annotation>
<celldesigner:extension>
<celldesigner:alias>sa6</celldesigner:alias>
</celldesigner:extension>
</annotation>
</speciesReference>
</listOfProducts>
</reaction>
<reaction metaid="re14" id="re14" reversible="false">
<annotation>
<celldesigner:extension>
<celldesigner:reactionType>REDUCED_MODULATION</celldesigner:reactionType>
<celldesigner:baseReactants>
<celldesigner:baseReactant species="i1383" alias="sa157">
<celldesigner:linkAnchor position="S"/>
</celldesigner:baseReactant>
</celldesigner:baseReactants>
<celldesigner:baseProducts>
<celldesigner:baseProduct species="s6" alias="sa6">
<celldesigner:linkAnchor position="NNW"/>
</celldesigner:baseProduct>
</celldesigner:baseProducts>
<celldesigner:connectScheme connectPolicy="square">
<celldesigner:listOfLineDirection>
<celldesigner:lineDirection index="0" value="vertical"/>
<celldesigner:lineDirection index="1" value="horizontal"/>
<celldesigner:lineDirection index="2" value="vertical"/>
</celldesigner:listOfLineDirection>
</celldesigner:connectScheme>
<celldesigner:editPoints>0.023150684931506404,0.10506849315068462 0.9768493150684932,-0.10506849315068484</celldesigner:editPoints>
<celldesigner:line width="1.0" color="ff000000"/>
</celldesigner:extension>
</annotation>
<listOfReactants>
<speciesReference metaid="CDMT00055" species="i1383">
<annotation>
<celldesigner:extension>
<celldesigner:alias>sa157</celldesigner:alias>
</celldesigner:extension>
</annotation>
</speciesReference>
</listOfReactants>
<listOfProducts>
<speciesReference metaid="CDMT00056" species="s6">
<annotation>
<celldesigner:extension>
<celldesigner:alias>sa6</celldesigner:alias>
</celldesigner:extension>
</annotation>
</speciesReference>
</listOfProducts>
</reaction>
<reaction metaid="re15" id="re15" reversible="false">
<annotation>
<celldesigner:extension>
<celldesigner:reactionType>REDUCED_MODULATION</celldesigner:reactionType>
<celldesigner:baseReactants>
<celldesigner:baseReactant species="i1295" alias="sa165">
<celldesigner:linkAnchor position="S"/>
</celldesigner:baseReactant>
</celldesigner:baseReactants>
<celldesigner:baseProducts>
<celldesigner:baseProduct species="s6" alias="sa6">
<celldesigner:linkAnchor position="NNW"/>
</celldesigner:baseProduct>
</celldesigner:baseProducts>
<celldesigner:connectScheme connectPolicy="square">
<celldesigner:listOfLineDirection>
<celldesigner:lineDirection index="0" value="vertical"/>
<celldesigner:lineDirection index="1" value="horizontal"/>
<celldesigner:lineDirection index="2" value="vertical"/>
</celldesigner:listOfLineDirection>
</celldesigner:connectScheme>
<celldesigner:editPoints>0.029411764705882693,0.11764705882352988 0.9705882352941178,-0.11764705882352955</celldesigner:editPoints>
<celldesigner:line width="1.0" color="ff000000"/>
</celldesigner:extension>
</annotation>
<listOfReactants>
<speciesReference metaid="CDMT00057" species="i1295">
<annotation>
<celldesigner:extension>
<celldesigner:alias>sa165</celldesigner:alias>
</celldesigner:extension>
</annotation>
</speciesReference>
</listOfReactants>
<listOfProducts>
<speciesReference metaid="CDMT00058" species="s6">
<annotation>
<celldesigner:extension>
<celldesigner:alias>sa6</celldesigner:alias>
</celldesigner:extension>
</annotation>
</speciesReference>
</listOfProducts>
</reaction>
<reaction metaid="re17" id="re17" reversible="false">
<annotation>
<celldesigner:extension>
<celldesigner:reactionType>REDUCED_MODULATION</celldesigner:reactionType>
<celldesigner:baseReactants>
<celldesigner:baseReactant species="i1281" alias="sa169">
<celldesigner:linkAnchor position="S"/>
</celldesigner:baseReactant>
</celldesigner:baseReactants>
<celldesigner:baseProducts>
<celldesigner:baseProduct species="s6" alias="sa6">
<celldesigner:linkAnchor position="NNW"/>
</celldesigner:baseProduct>
</celldesigner:baseProducts>
<celldesigner:connectScheme connectPolicy="square">
<celldesigner:listOfLineDirection>
<celldesigner:lineDirection index="0" value="vertical"/>
<celldesigner:lineDirection index="1" value="horizontal"/>
<celldesigner:lineDirection index="2" value="vertical"/>
</celldesigner:listOfLineDirection>
</celldesigner:connectScheme>
<celldesigner:editPoints>0.05238685678859234,0.15313081215127 0.9476131432114068,-0.153130812151272</celldesigner:editPoints>
<celldesigner:line width="1.0" color="ff000000"/>
</celldesigner:extension>
</annotation>
<listOfReactants>
<speciesReference metaid="CDMT00061" species="i1281">
<annotation>
<celldesigner:extension>
<celldesigner:alias>sa169</celldesigner:alias>
</celldesigner:extension>
</annotation>
</speciesReference>
</listOfReactants>
<listOfProducts>
<speciesReference metaid="CDMT00062" species="s6">
<annotation>
<celldesigner:extension>
<celldesigner:alias>sa6</celldesigner:alias>
</celldesigner:extension>
</annotation>
</speciesReference>
</listOfProducts>
</reaction>
<reaction metaid="re18" id="re18" reversible="false">
<annotation>
<celldesigner:extension>
<celldesigner:reactionType>REDUCED_MODULATION</celldesigner:reactionType>
<celldesigner:baseReactants>
<celldesigner:baseReactant species="i1331" alias="sa160">
<celldesigner:linkAnchor position="S"/>
</celldesigner:baseReactant>
</celldesigner:baseReactants>
<celldesigner:baseProducts>
<celldesigner:baseProduct species="s6" alias="sa6">
<celldesigner:linkAnchor position="NNW"/>
</celldesigner:baseProduct>
</celldesigner:baseProducts>
<celldesigner:connectScheme connectPolicy="square">
<celldesigner:listOfLineDirection>
<celldesigner:lineDirection index="0" value="vertical"/>
<celldesigner:lineDirection index="1" value="horizontal"/>
<celldesigner:lineDirection index="2" value="vertical"/>
</celldesigner:listOfLineDirection>
</celldesigner:connectScheme>
<celldesigner:editPoints>0.07477876106194703,0.17831858407079682 0.925221238938053,-0.17831858407079593</celldesigner:editPoints>
<celldesigner:line width="1.0" color="ff000000"/>
</celldesigner:extension>
</annotation>
<listOfReactants>
<speciesReference metaid="CDMT00063" species="i1331">
<annotation>
<celldesigner:extension>
<celldesigner:alias>sa160</celldesigner:alias>
</celldesigner:extension>
</annotation>
</speciesReference>
</listOfReactants>
<listOfProducts>
<speciesReference metaid="CDMT00064" species="s6">
<annotation>
<celldesigner:extension>
<celldesigner:alias>sa6</celldesigner:alias>
</celldesigner:extension>
</annotation>
</speciesReference>
</listOfProducts>
</reaction>
<reaction metaid="re19" id="re19" reversible="false">
<annotation>
<celldesigner:extension>
<celldesigner:reactionType>REDUCED_MODULATION</celldesigner:reactionType>
<celldesigner:baseReactants>
<celldesigner:baseReactant species="i1355" alias="sa159">
<celldesigner:linkAnchor position="S"/>
</celldesigner:baseReactant>
</celldesigner:baseReactants>
<celldesigner:baseProducts>
<celldesigner:baseProduct species="s6" alias="sa6">
<celldesigner:linkAnchor position="NNW"/>
</celldesigner:baseProduct>
</celldesigner:baseProducts>
<celldesigner:connectScheme connectPolicy="square">
<celldesigner:listOfLineDirection>
<celldesigner:lineDirection index="0" value="vertical"/>
<celldesigner:lineDirection index="1" value="horizontal"/>
<celldesigner:lineDirection index="2" value="vertical"/>
</celldesigner:listOfLineDirection>
</celldesigner:connectScheme>
<celldesigner:editPoints>0.11342281879194704,0.2093959731543622 0.8865771812080538,-0.2093959731543622</celldesigner:editPoints>
<celldesigner:line width="1.0" color="ff000000"/>
</celldesigner:extension>
</annotation>
<listOfReactants>
<speciesReference metaid="CDMT00065" species="i1355">
<annotation>
<celldesigner:extension>
<celldesigner:alias>sa159</celldesigner:alias>
</celldesigner:extension>
</annotation>
</speciesReference>
</listOfReactants>
<listOfProducts>
<speciesReference metaid="CDMT00066" species="s6">
<annotation>
<celldesigner:extension>
<celldesigner:alias>sa6</celldesigner:alias>
</celldesigner:extension>
</annotation>
</speciesReference>
</listOfProducts>
</reaction>
<reaction metaid="re20" id="re20" reversible="false">
<annotation>
<celldesigner:extension>
<celldesigner:reactionType>REDUCED_MODULATION</celldesigner:reactionType>
<celldesigner:baseReactants>
<celldesigner:baseReactant species="i1384" alias="sa156">
<celldesigner:linkAnchor position="S"/>
</celldesigner:baseReactant>
</celldesigner:baseReactants>
<celldesigner:baseProducts>
<celldesigner:baseProduct species="s6" alias="sa6">
<celldesigner:linkAnchor position="NNW"/>
</celldesigner:baseProduct>
</celldesigner:baseProducts>
<celldesigner:connectScheme connectPolicy="square">
<celldesigner:listOfLineDirection>
<celldesigner:lineDirection index="0" value="vertical"/>
<celldesigner:lineDirection index="1" value="horizontal"/>
<celldesigner:lineDirection index="2" value="vertical"/>
</celldesigner:listOfLineDirection>
</celldesigner:connectScheme>
<celldesigner:editPoints>0.1844978165938871,0.24126637554585262 0.8155021834061138,-0.24126637554585173</celldesigner:editPoints>
<celldesigner:line width="1.0" color="ff000000"/>
</celldesigner:extension>
</annotation>
<listOfReactants>
<speciesReference metaid="CDMT00067" species="i1384">
<annotation>
<celldesigner:extension>
<celldesigner:alias>sa156</celldesigner:alias>
</celldesigner:extension>
</annotation>
</speciesReference>
</listOfReactants>
<listOfProducts>
<speciesReference metaid="CDMT00068" species="s6">
<annotation>
<celldesigner:extension>
<celldesigner:alias>sa6</celldesigner:alias>
</celldesigner:extension>
</annotation>
</speciesReference>
</listOfProducts>
</reaction>
<reaction metaid="re21" id="re21" reversible="false">
<annotation>
<celldesigner:extension>
<celldesigner:reactionType>REDUCED_MODULATION</celldesigner:reactionType>
<celldesigner:baseReactants>
<celldesigner:baseReactant species="i1329" alias="sa161">
<celldesigner:linkAnchor position="S"/>
</celldesigner:baseReactant>
</celldesigner:baseReactants>
<celldesigner:baseProducts>
<celldesigner:baseProduct species="s6" alias="sa6">
<celldesigner:linkAnchor position="NNW"/>
</celldesigner:baseProduct>
</celldesigner:baseProducts>
<celldesigner:connectScheme connectPolicy="square">
<celldesigner:listOfLineDirection>
<celldesigner:lineDirection index="0" value="vertical"/>
<celldesigner:lineDirection index="1" value="horizontal"/>
<celldesigner:lineDirection index="2" value="vertical"/>
</celldesigner:listOfLineDirection>
</celldesigner:connectScheme>
<celldesigner:editPoints>0.3141263940520407,0.24163568773233912 0.685873605947954,-0.24163568773234267</celldesigner:editPoints>
<celldesigner:line width="1.0" color="ff000000"/>
</celldesigner:extension>
</annotation>
<listOfReactants>
<speciesReference metaid="CDMT00069" species="i1329">
<annotation>
<celldesigner:extension>
<celldesigner:alias>sa161</celldesigner:alias>
</celldesigner:extension>
</annotation>
</speciesReference>
</listOfReactants>
<listOfProducts>
<speciesReference metaid="CDMT00070" species="s6">
<annotation>
<celldesigner:extension>
<celldesigner:alias>sa6</celldesigner:alias>
</celldesigner:extension>
</annotation>
</speciesReference>
</listOfProducts>
</reaction>
<reaction metaid="re22" id="re22" reversible="false">
<annotation>
<celldesigner:extension>
<celldesigner:reactionType>REDUCED_MODULATION</celldesigner:reactionType>
<celldesigner:baseReactants>
<celldesigner:baseReactant species="i1339" alias="sa168">
<celldesigner:linkAnchor position="S"/>
</celldesigner:baseReactant>
</celldesigner:baseReactants>
<celldesigner:baseProducts>
<celldesigner:baseProduct species="s6" alias="sa6">
<celldesigner:linkAnchor position="NNW"/>
</celldesigner:baseProduct>
</celldesigner:baseProducts>
<celldesigner:connectScheme connectPolicy="square">
<celldesigner:listOfLineDirection>
<celldesigner:lineDirection index="0" value="vertical"/>
<celldesigner:lineDirection index="1" value="horizontal"/>
<celldesigner:lineDirection index="2" value="vertical"/>
</celldesigner:listOfLineDirection>
</celldesigner:connectScheme>
<celldesigner:editPoints>0.47471910112359694,0.10955056179775191 0.5252808988764057,-0.10955056179775369</celldesigner:editPoints>
<celldesigner:line width="1.0" color="ff000000"/>
</celldesigner:extension>
</annotation>
<listOfReactants>
<speciesReference metaid="CDMT00071" species="i1339">
<annotation>
<celldesigner:extension>
<celldesigner:alias>sa168</celldesigner:alias>
</celldesigner:extension>
</annotation>
</speciesReference>
</listOfReactants>
<listOfProducts>
<speciesReference metaid="CDMT00072" species="s6">
<annotation>
<celldesigner:extension>
<celldesigner:alias>sa6</celldesigner:alias>
</celldesigner:extension>
</annotation>
</speciesReference>
</listOfProducts>
</reaction>
<reaction metaid="re23" id="re23" reversible="false">
<annotation>
<celldesigner:extension>
<celldesigner:reactionType>REDUCED_MODULATION</celldesigner:reactionType>
<celldesigner:baseReactants>
<celldesigner:baseReactant species="i1338" alias="sa170">
<celldesigner:linkAnchor position="S"/>
</celldesigner:baseReactant>
</celldesigner:baseReactants>
<celldesigner:baseProducts>
<celldesigner:baseProduct species="s6" alias="sa6">
<celldesigner:linkAnchor position="NNW"/>
</celldesigner:baseProduct>
</celldesigner:baseProducts>
<celldesigner:connectScheme connectPolicy="square">
<celldesigner:listOfLineDirection>
<celldesigner:lineDirection index="0" value="vertical"/>
<celldesigner:lineDirection index="1" value="horizontal"/>
<celldesigner:lineDirection index="2" value="vertical"/>
</celldesigner:listOfLineDirection>
</celldesigner:connectScheme>
<celldesigner:editPoints>0.45675675675675587,-0.14054054054054177 0.5432432432432437,0.14054054054054</celldesigner:editPoints>
<celldesigner:line width="1.0" color="ff000000"/>
</celldesigner:extension>
</annotation>
<listOfReactants>
<speciesReference metaid="CDMT00073" species="i1338">
<annotation>
<celldesigner:extension>
<celldesigner:alias>sa170</celldesigner:alias>
</celldesigner:extension>
</annotation>
</speciesReference>
</listOfReactants>
<listOfProducts>
<speciesReference metaid="CDMT00074" species="s6">
<annotation>
<celldesigner:extension>
<celldesigner:alias>sa6</celldesigner:alias>
</celldesigner:extension>
</annotation>
</speciesReference>
</listOfProducts>
</reaction>
<reaction metaid="re24" id="re24" reversible="false">
<annotation>
<celldesigner:extension>
<celldesigner:reactionType>REDUCED_MODULATION</celldesigner:reactionType>
<celldesigner:baseReactants>
<celldesigner:baseReactant species="i1318" alias="sa163">
<celldesigner:linkAnchor position="S"/>
</celldesigner:baseReactant>
</celldesigner:baseReactants>
<celldesigner:baseProducts>
<celldesigner:baseProduct species="s6" alias="sa6">
<celldesigner:linkAnchor position="NNW"/>
</celldesigner:baseProduct>
</celldesigner:baseProducts>
<celldesigner:connectScheme connectPolicy="square">
<celldesigner:listOfLineDirection>
<celldesigner:lineDirection index="0" value="vertical"/>
<celldesigner:lineDirection index="1" value="horizontal"/>
<celldesigner:lineDirection index="2" value="vertical"/>
</celldesigner:listOfLineDirection>
</celldesigner:connectScheme>
<celldesigner:editPoints>0.291379310344829,-0.24655172413793203 0.7086206896551737,0.24655172413793203</celldesigner:editPoints>
<celldesigner:line width="1.0" color="ff000000"/>
</celldesigner:extension>
</annotation>
<listOfReactants>
<speciesReference metaid="CDMT00075" species="i1318">
<annotation>
<celldesigner:extension>
<celldesigner:alias>sa163</celldesigner:alias>
</celldesigner:extension>
</annotation>
</speciesReference>
</listOfReactants>
<listOfProducts>
<speciesReference metaid="CDMT00076" species="s6">
<annotation>
<celldesigner:extension>
<celldesigner:alias>sa6</celldesigner:alias>
</celldesigner:extension>
</annotation>
</speciesReference>
</listOfProducts>
</reaction>
<reaction metaid="re25" id="re25" reversible="false">
<annotation>
<celldesigner:extension>
<celldesigner:reactionType>REDUCED_MODULATION</celldesigner:reactionType>
<celldesigner:baseReactants>
<celldesigner:baseReactant species="i1348" alias="sa166">
<celldesigner:linkAnchor position="S"/>
</celldesigner:baseReactant>
</celldesigner:baseReactants>
<celldesigner:baseProducts>
<celldesigner:baseProduct species="s6" alias="sa6">
<celldesigner:linkAnchor position="NNW"/>
</celldesigner:baseProduct>
</celldesigner:baseProducts>
<celldesigner:connectScheme connectPolicy="square">
<celldesigner:listOfLineDirection>
<celldesigner:lineDirection index="0" value="vertical"/>
<celldesigner:lineDirection index="1" value="horizontal"/>
<celldesigner:lineDirection index="2" value="vertical"/>
</celldesigner:listOfLineDirection>
</celldesigner:connectScheme>
<celldesigner:editPoints>0.10642317380352662,-0.20465994962216838 0.8935768261964743,0.20465994962216483</celldesigner:editPoints>
<celldesigner:line width="1.0" color="ff000000"/>
</celldesigner:extension>
</annotation>
<listOfReactants>
<speciesReference metaid="CDMT00077" species="i1348">
<annotation>
<celldesigner:extension>
<celldesigner:alias>sa166</celldesigner:alias>
</celldesigner:extension>
</annotation>
</speciesReference>
</listOfReactants>
<listOfProducts>
<speciesReference metaid="CDMT00078" species="s6">
<annotation>
<celldesigner:extension>
<celldesigner:alias>sa6</celldesigner:alias>
</celldesigner:extension>
</annotation>
</speciesReference>
</listOfProducts>
</reaction>
<reaction metaid="re26" id="re26" reversible="false">
<annotation>
<celldesigner:extension>
<celldesigner:reactionType>REDUCED_MODULATION</celldesigner:reactionType>
<celldesigner:baseReactants>
<celldesigner:baseReactant species="i1376" alias="sa158">
<celldesigner:linkAnchor position="S"/>
</celldesigner:baseReactant>
</celldesigner:baseReactants>
<celldesigner:baseProducts>
<celldesigner:baseProduct species="s6" alias="sa6">
<celldesigner:linkAnchor position="NNW"/>
</celldesigner:baseProduct>
</celldesigner:baseProducts>
<celldesigner:connectScheme connectPolicy="square">
<celldesigner:listOfLineDirection>
<celldesigner:lineDirection index="0" value="vertical"/>
<celldesigner:lineDirection index="1" value="horizontal"/>
<celldesigner:lineDirection index="2" value="vertical"/>
</celldesigner:listOfLineDirection>
</celldesigner:connectScheme>
<celldesigner:editPoints>0.07082984073763665,-0.17435037720033586 0.9291701592623642,0.17435037720033542</celldesigner:editPoints>
<celldesigner:line width="1.0" color="ff000000"/>
</celldesigner:extension>
</annotation>
<listOfReactants>
<speciesReference metaid="CDMT00079" species="i1376">
<annotation>
<celldesigner:extension>
<celldesigner:alias>sa158</celldesigner:alias>
</celldesigner:extension>
</annotation>
</speciesReference>
</listOfReactants>
<listOfProducts>
<speciesReference metaid="CDMT00080" species="s6">
<annotation>
<celldesigner:extension>
<celldesigner:alias>sa6</celldesigner:alias>
</celldesigner:extension>
</annotation>
</speciesReference>
</listOfProducts>
</reaction>
<reaction metaid="re27" id="re27" reversible="false">
<annotation>
<celldesigner:extension>
<celldesigner:reactionType>REDUCED_MODULATION</celldesigner:reactionType>
<celldesigner:baseReactants>
<celldesigner:baseReactant species="i1316" alias="sa164">
<celldesigner:linkAnchor position="S"/>
</celldesigner:baseReactant>
</celldesigner:baseReactants>
<celldesigner:baseProducts>
<celldesigner:baseProduct species="s6" alias="sa6">
<celldesigner:linkAnchor position="NNW"/>
</celldesigner:baseProduct>
</celldesigner:baseProducts>
<celldesigner:connectScheme connectPolicy="square">
<celldesigner:listOfLineDirection>
<celldesigner:lineDirection index="0" value="vertical"/>
<celldesigner:lineDirection index="1" value="horizontal"/>
<celldesigner:lineDirection index="2" value="vertical"/>
</celldesigner:listOfLineDirection>
</celldesigner:connectScheme>
<celldesigner:editPoints>0.05000000000000071,-0.1500000000000008 0.9500000000000002,0.1499999999999988</celldesigner:editPoints>
<celldesigner:line width="1.0" color="ff000000"/>
</celldesigner:extension>
</annotation>
<listOfReactants>
<speciesReference metaid="CDMT00081" species="i1316">
<annotation>
<celldesigner:extension>
<celldesigner:alias>sa164</celldesigner:alias>
</celldesigner:extension>
</annotation>
</speciesReference>
</listOfReactants>
<listOfProducts>
<speciesReference metaid="CDMT00082" species="s6">
<annotation>
<celldesigner:extension>
<celldesigner:alias>sa6</celldesigner:alias>
</celldesigner:extension>
</annotation>
</speciesReference>
</listOfProducts>
</reaction>
<reaction metaid="re28" id="re28" reversible="false">
<annotation>
<celldesigner:extension>
<celldesigner:reactionType>REDUCED_MODULATION</celldesigner:reactionType>
<celldesigner:baseReactants>
<celldesigner:baseReactant species="i1335" alias="sa172">
<celldesigner:linkAnchor position="S"/>
</celldesigner:baseReactant>
</celldesigner:baseReactants>
<celldesigner:baseProducts>
<celldesigner:baseProduct species="s6" alias="sa6">
<celldesigner:linkAnchor position="NNW"/>
</celldesigner:baseProduct>
</celldesigner:baseProducts>
<celldesigner:connectScheme connectPolicy="square">
<celldesigner:listOfLineDirection>
<celldesigner:lineDirection index="0" value="vertical"/>
<celldesigner:lineDirection index="1" value="horizontal"/>
<celldesigner:lineDirection index="2" value="vertical"/>
</celldesigner:listOfLineDirection>
</celldesigner:connectScheme>
<celldesigner:editPoints>0.03698030634573346,-0.1308533916849013 0.963019693654267,0.13085339168490195</celldesigner:editPoints>
<celldesigner:line width="1.0" color="ff000000"/>
</celldesigner:extension>
</annotation>
<listOfReactants>
<speciesReference metaid="CDMT00083" species="i1335">
<annotation>
<celldesigner:extension>
<celldesigner:alias>sa172</celldesigner:alias>
</celldesigner:extension>
</annotation>
</speciesReference>
</listOfReactants>
<listOfProducts>
<speciesReference metaid="CDMT00084" species="s6">
<annotation>
<celldesigner:extension>
<celldesigner:alias>sa6</celldesigner:alias>
</celldesigner:extension>
</annotation>
</speciesReference>
</listOfProducts>
</reaction>
<reaction metaid="re29" id="re29" reversible="false">
<annotation>
<celldesigner:extension>
<celldesigner:reactionType>REDUCED_MODULATION</celldesigner:reactionType>
<celldesigner:baseReactants>
<celldesigner:baseReactant species="i1289" alias="sa167">
<celldesigner:linkAnchor position="S"/>
</celldesigner:baseReactant>
</celldesigner:baseReactants>
<celldesigner:baseProducts>
<celldesigner:baseProduct species="s6" alias="sa6">
<celldesigner:linkAnchor position="NNW"/>
</celldesigner:baseProduct>
</celldesigner:baseProducts>
<celldesigner:connectScheme connectPolicy="square">
<celldesigner:listOfLineDirection>
<celldesigner:lineDirection index="0" value="vertical"/>
<celldesigner:lineDirection index="1" value="horizontal"/>
<celldesigner:lineDirection index="2" value="vertical"/>
</celldesigner:listOfLineDirection>
</celldesigner:connectScheme>
<celldesigner:editPoints>0.022419739984079534,-0.10347572300344843 0.9775802600159191,0.10347572300344943</celldesigner:editPoints>
<celldesigner:line width="1.0" color="ff000000"/>
</celldesigner:extension>
</annotation>
<listOfReactants>
<speciesReference metaid="CDMT00085" species="i1289">
<annotation>
<celldesigner:extension>
<celldesigner:alias>sa167</celldesigner:alias>
</celldesigner:extension>
</annotation>
</speciesReference>
</listOfReactants>
<listOfProducts>
<speciesReference metaid="CDMT00086" species="s6">
<annotation>
<celldesigner:extension>
<celldesigner:alias>sa6</celldesigner:alias>
</celldesigner:extension>
</annotation>
</speciesReference>
</listOfProducts>
</reaction>
<reaction metaid="re30" id="re30" reversible="false">
<annotation>
<celldesigner:extension>
<celldesigner:reactionType>REDUCED_MODULATION</celldesigner:reactionType>
<celldesigner:baseReactants>
<celldesigner:baseReactant species="i1326" alias="sa162">
<celldesigner:linkAnchor position="S"/>
</celldesigner:baseReactant>
</celldesigner:baseReactants>
<celldesigner:baseProducts>
<celldesigner:baseProduct species="s6" alias="sa6">
<celldesigner:linkAnchor position="NNW"/>
</celldesigner:baseProduct>
</celldesigner:baseProducts>
<celldesigner:connectScheme connectPolicy="square">
<celldesigner:listOfLineDirection>
<celldesigner:lineDirection index="0" value="vertical"/>
<celldesigner:lineDirection index="1" value="horizontal"/>
<celldesigner:lineDirection index="2" value="vertical"/>
</celldesigner:listOfLineDirection>
</celldesigner:connectScheme>
<celldesigner:editPoints>0.0181408329755266,-0.09349506225847981 0.9818591670244743,0.0934950622584807</celldesigner:editPoints>
<celldesigner:line width="1.0" color="ff000000"/>
</celldesigner:extension>
</annotation>
<listOfReactants>
<speciesReference metaid="CDMT00087" species="i1326">
<annotation>
<celldesigner:extension>
<celldesigner:alias>sa162</celldesigner:alias>
</celldesigner:extension>
</annotation>
</speciesReference>
</listOfReactants>
<listOfProducts>
<speciesReference metaid="CDMT00088" species="s6">
<annotation>
<celldesigner:extension>
<celldesigner:alias>sa6</celldesigner:alias>
</celldesigner:extension>
</annotation>
</speciesReference>
</listOfProducts>
</reaction>
<reaction metaid="re31" id="re31" reversible="false">
<annotation>
<celldesigner:extension>
<celldesigner:reactionType>REDUCED_MODULATION</celldesigner:reactionType>
<celldesigner:baseReactants>
<celldesigner:baseReactant species="i1282" alias="sa146">
<celldesigner:linkAnchor position="S"/>
</celldesigner:baseReactant>
</celldesigner:baseReactants>
<celldesigner:baseProducts>
<celldesigner:baseProduct species="s6" alias="sa6">
<celldesigner:linkAnchor position="ENE"/>
</celldesigner:baseProduct>
</celldesigner:baseProducts>
<celldesigner:connectScheme connectPolicy="square">
<celldesigner:listOfLineDirection>
<celldesigner:lineDirection index="0" value="vertical"/>
<celldesigner:lineDirection index="1" value="horizontal"/>
</celldesigner:listOfLineDirection>
</celldesigner:connectScheme>
<celldesigner:editPoints>0.015940143135979135,-0.1252439817826937</celldesigner:editPoints>
<celldesigner:line width="1.0" color="ff000000"/>
</celldesigner:extension>
</annotation>
<listOfReactants>
<speciesReference metaid="CDMT00089" species="i1282">
<annotation>
<celldesigner:extension>
<celldesigner:alias>sa146</celldesigner:alias>
</celldesigner:extension>
</annotation>
</speciesReference>
</listOfReactants>
<listOfProducts>
<speciesReference metaid="CDMT00090" species="s6">
<annotation>
<celldesigner:extension>
<celldesigner:alias>sa6</celldesigner:alias>
</celldesigner:extension>
</annotation>
</speciesReference>
</listOfProducts>
</reaction>
<reaction metaid="re32" id="re32" reversible="false">
<annotation>
<celldesigner:extension>
<celldesigner:reactionType>REDUCED_MODULATION</celldesigner:reactionType>
<celldesigner:baseReactants>
<celldesigner:baseReactant species="i1373" alias="sa137">
<celldesigner:linkAnchor position="S"/>
</celldesigner:baseReactant>
</celldesigner:baseReactants>
<celldesigner:baseProducts>
<celldesigner:baseProduct species="s6" alias="sa6">
<celldesigner:linkAnchor position="ENE"/>
</celldesigner:baseProduct>
</celldesigner:baseProducts>
<celldesigner:connectScheme connectPolicy="square">
<celldesigner:listOfLineDirection>
<celldesigner:lineDirection index="0" value="vertical"/>
<celldesigner:lineDirection index="1" value="horizontal"/>
</celldesigner:listOfLineDirection>
</celldesigner:connectScheme>
<celldesigner:editPoints>0.011821471652594617,-0.10808202653799759</celldesigner:editPoints>
<celldesigner:line width="1.0" color="ff000000"/>
</celldesigner:extension>
</annotation>
<listOfReactants>
<speciesReference metaid="CDMT00091" species="i1373">
<annotation>
<celldesigner:extension>
<celldesigner:alias>sa137</celldesigner:alias>
</celldesigner:extension>
</annotation>
</speciesReference>
</listOfReactants>
<listOfProducts>
<speciesReference metaid="CDMT00092" species="s6">
<annotation>
<celldesigner:extension>
<celldesigner:alias>sa6</celldesigner:alias>
</celldesigner:extension>
</annotation>
</speciesReference>
</listOfProducts>
</reaction>
<reaction metaid="re33" id="re33" reversible="false">
<annotation>
<celldesigner:extension>
<celldesigner:reactionType>REDUCED_MODULATION</celldesigner:reactionType>
<celldesigner:baseReactants>
<celldesigner:baseReactant species="i1280" alias="sa148">
<celldesigner:linkAnchor position="S"/>
</celldesigner:baseReactant>
</celldesigner:baseReactants>
<celldesigner:baseProducts>
<celldesigner:baseProduct species="s6" alias="sa6">
<celldesigner:linkAnchor position="ENE"/>
</celldesigner:baseProduct>
</celldesigner:baseProducts>
<celldesigner:connectScheme connectPolicy="square">
<celldesigner:listOfLineDirection>
<celldesigner:lineDirection index="0" value="vertical"/>
<celldesigner:lineDirection index="1" value="horizontal"/>
</celldesigner:listOfLineDirection>
</celldesigner:connectScheme>
<celldesigner:editPoints>0.009111193752324276,-0.09501673484566742</celldesigner:editPoints>
<celldesigner:line width="1.0" color="ff000000"/>
</celldesigner:extension>
</annotation>
<listOfReactants>
<speciesReference metaid="CDMT00093" species="i1280">
<annotation>
<celldesigner:extension>
<celldesigner:alias>sa148</celldesigner:alias>
</celldesigner:extension>
</annotation>
</speciesReference>
</listOfReactants>
<listOfProducts>
<speciesReference metaid="CDMT00094" species="s6">
<annotation>
<celldesigner:extension>
<celldesigner:alias>sa6</celldesigner:alias>
</celldesigner:extension>
</annotation>
</speciesReference>
</listOfProducts>
</reaction>
<reaction metaid="re34" id="re34" reversible="false">
[truncated: 239,191 more chars]
