# Supplementary material for: CFTR Lifecycle Map—A Systems Medicine Model of CFTR Maturation to Predict Possible Active Compound Combinations
Source: Int J Mol Sci. 2021 Jul 15;22(14):7590. doi: 10.3390/ijms22147590 (PMC8306775; doi:10.3390/ijms22147590)
Supplement: Supplementary file 1 [file ijms-22-07590-s001.zip › CoarseMaps/Endocytosis_HT.xml]

<?xml version="1.0" encoding="UTF-8"?>
<sbml xmlns="http://www.sbml.org/sbml/level2/version4" xmlns:celldesigner="http://www.sbml.org/2001/ns/celldesigner" level="2" version="4">
<model metaid="untitled" id="untitled">
<annotation>
<celldesigner:extension>
<celldesigner:modelVersion>4.0</celldesigner:modelVersion>
<celldesigner:modelDisplay sizeX="3955" sizeY="3805"/>
<celldesigner:listOfIncludedSpecies>
<celldesigner:species id="i235" name="PSMA5">
<celldesigner:notes>
<html xmlns="http://www.w3.org/1999/xhtml">
<head>
<title/>
</head>
<body/>
</html>
</celldesigner:notes>
<celldesigner:annotation>
<celldesigner:complexSpecies>s11</celldesigner:complexSpecies>
<celldesigner:speciesIdentity>
<celldesigner:class>PROTEIN</celldesigner:class>
<celldesigner:proteinReference>prot_i235</celldesigner:proteinReference>
</celldesigner:speciesIdentity>
</celldesigner:annotation>
</celldesigner:species>
<celldesigner:species id="i231" name="PSMA6">
<celldesigner:notes>
<html xmlns="http://www.w3.org/1999/xhtml">
<head>
<title/>
</head>
<body/>
</html>
</celldesigner:notes>
<celldesigner:annotation>
<celldesigner:complexSpecies>s11</celldesigner:complexSpecies>
<celldesigner:speciesIdentity>
<celldesigner:class>PROTEIN</celldesigner:class>
<celldesigner:proteinReference>prot_i231</celldesigner:proteinReference>
</celldesigner:speciesIdentity>
</celldesigner:annotation>
</celldesigner:species>
<celldesigner:species id="i228" name="TRIM21">
<celldesigner:notes>
<html xmlns="http://www.w3.org/1999/xhtml">
<head>
<title/>
</head>
<body/>
</html>
</celldesigner:notes>
<celldesigner:annotation>
<celldesigner:complexSpecies>s12</celldesigner:complexSpecies>
<celldesigner:speciesIdentity>
<celldesigner:class>PROTEIN</celldesigner:class>
<celldesigner:proteinReference>prot_i228</celldesigner:proteinReference>
</celldesigner:speciesIdentity>
</celldesigner:annotation>
</celldesigner:species>
<celldesigner:species id="i199" name="TRIM5">
<celldesigner:notes>
<html xmlns="http://www.w3.org/1999/xhtml">
<head>
<title/>
</head>
<body/>
</html>
</celldesigner:notes>
<celldesigner:annotation>
<celldesigner:complexSpecies>s12</celldesigner:complexSpecies>
<celldesigner:speciesIdentity>
<celldesigner:class>PROTEIN</celldesigner:class>
<celldesigner:proteinReference>prot_i199</celldesigner:proteinReference>
</celldesigner:speciesIdentity>
</celldesigner:annotation>
</celldesigner:species>
<celldesigner:species id="i120" name="PSMC3">
<celldesigner:notes>
<html xmlns="http://www.w3.org/1999/xhtml">
<head>
<title/>
</head>
<body/>
</html>
</celldesigner:notes>
<celldesigner:annotation>
<celldesigner:complexSpecies>s11</celldesigner:complexSpecies>
<celldesigner:speciesIdentity>
<celldesigner:class>PROTEIN</celldesigner:class>
<celldesigner:proteinReference>prot_i120</celldesigner:proteinReference>
</celldesigner:speciesIdentity>
</celldesigner:annotation>
</celldesigner:species>
<celldesigner:species id="i101" name="PSMC4">
<celldesigner:notes>
<html xmlns="http://www.w3.org/1999/xhtml">
<head>
<title/>
</head>
<body/>
</html>
</celldesigner:notes>
<celldesigner:annotation>
<celldesigner:complexSpecies>s11</celldesigner:complexSpecies>
<celldesigner:speciesIdentity>
<celldesigner:class>PROTEIN</celldesigner:class>
<celldesigner:proteinReference>prot_i101</celldesigner:proteinReference>
</celldesigner:speciesIdentity>
</celldesigner:annotation>
</celldesigner:species>
<celldesigner:species id="i100" name="PSMC2">
<celldesigner:notes>
<html xmlns="http://www.w3.org/1999/xhtml">
<head>
<title/>
</head>
<body/>
</html>
</celldesigner:notes>
<celldesigner:annotation>
<celldesigner:complexSpecies>s11</celldesigner:complexSpecies>
<celldesigner:speciesIdentity>
<celldesigner:class>PROTEIN</celldesigner:class>
<celldesigner:proteinReference>prot_i100</celldesigner:proteinReference>
</celldesigner:speciesIdentity>
</celldesigner:annotation>
</celldesigner:species>
<celldesigner:species id="i365" name="PSMC6">
<celldesigner:notes>
<html xmlns="http://www.w3.org/1999/xhtml">
<head>
<title/>
</head>
<body/>
</html>
</celldesigner:notes>
<celldesigner:annotation>
<celldesigner:complexSpecies>s11</celldesigner:complexSpecies>
<celldesigner:speciesIdentity>
<celldesigner:class>PROTEIN</celldesigner:class>
<celldesigner:proteinReference>prot_i365</celldesigner:proteinReference>
</celldesigner:speciesIdentity>
</celldesigner:annotation>
</celldesigner:species>
<celldesigner:species id="i234" name="PSMB3">
<celldesigner:notes>
<html xmlns="http://www.w3.org/1999/xhtml">
<head>
<title/>
</head>
<body/>
</html>
</celldesigner:notes>
<celldesigner:annotation>
<celldesigner:complexSpecies>s11</celldesigner:complexSpecies>
<celldesigner:speciesIdentity>
<celldesigner:class>PROTEIN</celldesigner:class>
<celldesigner:proteinReference>prot_i234</celldesigner:proteinReference>
</celldesigner:speciesIdentity>
</celldesigner:annotation>
</celldesigner:species>
<celldesigner:species id="i233" name="PSMA3">
<celldesigner:notes>
<html xmlns="http://www.w3.org/1999/xhtml">
<head>
<title/>
</head>
<body/>
</html>
</celldesigner:notes>
<celldesigner:annotation>
<celldesigner:complexSpecies>s11</celldesigner:complexSpecies>
<celldesigner:speciesIdentity>
<celldesigner:class>PROTEIN</celldesigner:class>
<celldesigner:proteinReference>prot_i233</celldesigner:proteinReference>
</celldesigner:speciesIdentity>
</celldesigner:annotation>
</celldesigner:species>
<celldesigner:species id="i232" name="PSMA1">
<celldesigner:notes>
<html xmlns="http://www.w3.org/1999/xhtml">
<head>
<title/>
</head>
<body/>
</html>
</celldesigner:notes>
<celldesigner:annotation>
<celldesigner:complexSpecies>s11</celldesigner:complexSpecies>
<celldesigner:speciesIdentity>
<celldesigner:class>PROTEIN</celldesigner:class>
<celldesigner:proteinReference>prot_i232</celldesigner:proteinReference>
</celldesigner:speciesIdentity>
</celldesigner:annotation>
</celldesigner:species>
<celldesigner:species id="i250" name="EXOC4">
<celldesigner:notes>
<html xmlns="http://www.w3.org/1999/xhtml">
<head>
<title/>
</head>
<body/>
</html>
</celldesigner:notes>
<celldesigner:annotation>
<celldesigner:complexSpecies>s14</celldesigner:complexSpecies>
<celldesigner:speciesIdentity>
<celldesigner:class>PROTEIN</celldesigner:class>
<celldesigner:proteinReference>prot_i250</celldesigner:proteinReference>
</celldesigner:speciesIdentity>
</celldesigner:annotation>
</celldesigner:species>
<celldesigner:species id="i348" name="EXOC8">
<celldesigner:notes>
<html xmlns="http://www.w3.org/1999/xhtml">
<head>
<title/>
</head>
<body/>
</html>
</celldesigner:notes>
<celldesigner:annotation>
<celldesigner:complexSpecies>s14</celldesigner:complexSpecies>
<celldesigner:speciesIdentity>
<celldesigner:class>PROTEIN</celldesigner:class>
<celldesigner:proteinReference>prot_i348</celldesigner:proteinReference>
</celldesigner:speciesIdentity>
</celldesigner:annotation>
</celldesigner:species>
<celldesigner:species id="s15" name="EXOC7">
<celldesigner:notes>
<html xmlns="http://www.w3.org/1999/xhtml">
<head>
<title/>
</head>
<body/>
</html>
</celldesigner:notes>
<celldesigner:annotation>
<celldesigner:complexSpecies>s14</celldesigner:complexSpecies>
<celldesigner:speciesIdentity>
<celldesigner:class>PROTEIN</celldesigner:class>
<celldesigner:proteinReference>prot_i187</celldesigner:proteinReference>
</celldesigner:speciesIdentity>
</celldesigner:annotation>
</celldesigner:species>
</celldesigner:listOfIncludedSpecies>
<celldesigner:listOfCompartmentAliases>
<celldesigner:compartmentAlias id="ca1" compartment="c1">
<celldesigner:class>SQUARE</celldesigner:class>
<celldesigner:bounds x="385.0" y="80.0" w="3355.0" h="248.75"/>
<celldesigner:namePoint x="2115.5" y="292.25"/>
<celldesigner:doubleLine thickness="12.0" outerWidth="2.0" innerWidth="1.0"/>
<celldesigner:paint color="ff666666" scheme="Color"/>
<celldesigner:info state="empty" angle="-1.5707963267948966"/>
</celldesigner:compartmentAlias>
<celldesigner:compartmentAlias id="ca2" compartment="c2">
<celldesigner:class>SQUARE</celldesigner:class>
<celldesigner:bounds x="390.0" y="330.0" w="3350.0" h="3380.0"/>
<celldesigner:namePoint x="1899.5" y="3673.5"/>
<celldesigner:doubleLine thickness="12.0" outerWidth="2.0" innerWidth="1.0"/>
<celldesigner:paint color="ff666666" scheme="Color"/>
<celldesigner:info state="empty" angle="-1.5707963267948966"/>
</celldesigner:compartmentAlias>
<celldesigner:compartmentAlias id="ca3" compartment="c3">
<celldesigner:class>SQUARE</celldesigner:class>
<celldesigner:bounds x="570.0" y="3150.0" w="2190.0" h="450.0"/>
<celldesigner:namePoint x="1641.0" y="3563.5"/>
<celldesigner:doubleLine thickness="12.0" outerWidth="2.0" innerWidth="1.0"/>
<celldesigner:paint color="ff666666" scheme="Color"/>
<celldesigner:info state="empty" angle="-1.5707963267948966"/>
</celldesigner:compartmentAlias>
<celldesigner:compartmentAlias id="ca4" compartment="c4">
<celldesigner:class>SQUARE</celldesigner:class>
<celldesigner:bounds x="1790.0" y="1397.5" w="1120.0" h="1565.0"/>
<celldesigner:namePoint x="2250.5" y="2926.0"/>
<celldesigner:doubleLine thickness="12.0" outerWidth="2.0" innerWidth="1.0"/>
<celldesigner:paint color="ff666666" scheme="Color"/>
<celldesigner:info state="empty" angle="-1.5707963267948966"/>
</celldesigner:compartmentAlias>
<celldesigner:compartmentAlias id="ca5" compartment="c5">
<celldesigner:class>SQUARE</celldesigner:class>
<celldesigner:bounds x="1810.0" y="900.0" w="1090.0" h="340.0"/>
<celldesigner:namePoint x="2339.5" y="1203.5"/>
<celldesigner:doubleLine thickness="12.0" outerWidth="2.0" innerWidth="1.0"/>
<celldesigner:paint color="ff666666" scheme="Color"/>
<celldesigner:info state="empty" angle="-1.5707963267948966"/>
</celldesigner:compartmentAlias>
<celldesigner:compartmentAlias id="ca6" compartment="c6">
<celldesigner:class>OVAL</celldesigner:class>
<celldesigner:bounds x="2945.0" y="445.0" w="490.0" h="370.0"/>
<celldesigner:namePoint x="3158.5" y="778.1406246096457"/>
<celldesigner:doubleLine thickness="12.0" outerWidth="2.0" innerWidth="1.0"/>
<celldesigner:paint color="ff666666" scheme="Color"/>
<celldesigner:info state="empty" angle="-1.5707963267948966"/>
</celldesigner:compartmentAlias>
<celldesigner:compartmentAlias id="ca7" compartment="c7">
<celldesigner:class>OVAL</celldesigner:class>
<celldesigner:bounds x="530.0" y="1520.0" w="780.0" h="440.0"/>
<celldesigner:namePoint x="880.5" y="1923.3361266855645"/>
<celldesigner:doubleLine thickness="12.0" outerWidth="2.0" innerWidth="1.0"/>
<celldesigner:paint color="ff666666" scheme="Color"/>
<celldesigner:info state="empty" angle="-1.5707963267948966"/>
</celldesigner:compartmentAlias>
</celldesigner:listOfCompartmentAliases>
<celldesigner:listOfComplexSpeciesAliases>
<celldesigner:complexSpeciesAlias id="csa1" species="s11" compartmentAlias="ca2">
<celldesigner:activity>inactive</celldesigner:activity>
<celldesigner:bounds x="2990.0" y="1285.0" w="360.0" h="110.0"/>
<celldesigner:font size="12"/>
<celldesigner:view state="usual"/>
<celldesigner:backupSize w="0.0" h="0.0"/>
<celldesigner:backupView state="none"/>
<celldesigner:usualView>
<celldesigner:innerPosition x="2600.0" y="955.0"/>
<celldesigner:boxSize width="360.0" height="110.0"/>
<celldesigner:singleLine width="2.0"/>
<celldesigner:paint color="fff7f7f7" scheme="Color"/>
</celldesigner:usualView>
<celldesigner:briefView>
<celldesigner:innerPosition x="0.0" y="0.0"/>
<celldesigner:boxSize width="80.0" height="60.0"/>
<celldesigner:singleLine width="2.0"/>
<celldesigner:paint color="fff7f7f7" scheme="Color"/>
</celldesigner:briefView>
<celldesigner:info state="empty" angle="-1.5707963267948966"/>
</celldesigner:complexSpeciesAlias>
<celldesigner:complexSpeciesAlias id="csa2" species="s12" compartmentAlias="ca2">
<celldesigner:activity>inactive</celldesigner:activity>
<celldesigner:bounds x="3360.0" y="1280.0" w="80.0" h="120.0"/>
<celldesigner:font size="12"/>
<celldesigner:view state="usual"/>
<celldesigner:backupSize w="0.0" h="0.0"/>
<celldesigner:backupView state="none"/>
<celldesigner:usualView>
<celldesigner:innerPosition x="2970.0" y="950.0"/>
<celldesigner:boxSize width="80.0" height="120.0"/>
<celldesigner:singleLine width="2.0"/>
<celldesigner:paint color="fff7f7f7" scheme="Color"/>
</celldesigner:usualView>
<celldesigner:briefView>
<celldesigner:innerPosition x="0.0" y="0.0"/>
<celldesigner:boxSize width="80.0" height="60.0"/>
<celldesigner:singleLine width="2.0"/>
<celldesigner:paint color="fff7f7f7" scheme="Color"/>
</celldesigner:briefView>
<celldesigner:info state="empty" angle="-1.5707963267948966"/>
</celldesigner:complexSpeciesAlias>
<celldesigner:complexSpeciesAlias id="csa3" species="s14" compartmentAlias="ca2">
<celldesigner:activity>inactive</celldesigner:activity>
<celldesigner:bounds x="3610.0" y="705.0" w="80.0" h="170.0"/>
<celldesigner:font size="12"/>
<celldesigner:view state="usual"/>
<celldesigner:backupSize w="0.0" h="0.0"/>
<celldesigner:backupView state="none"/>
<celldesigner:usualView>
<celldesigner:innerPosition x="3220.0" y="375.0"/>
<celldesigner:boxSize width="80.0" height="170.0"/>
<celldesigner:singleLine width="2.0"/>
<celldesigner:paint color="fff7f7f7" scheme="Color"/>
</celldesigner:usualView>
<celldesigner:briefView>
<celldesigner:innerPosition x="0.0" y="0.0"/>
<celldesigner:boxSize width="80.0" height="60.0"/>
<celldesigner:singleLine width="2.0"/>
<celldesigner:paint color="fff7f7f7" scheme="Color"/>
</celldesigner:briefView>
<celldesigner:info state="empty" angle="-1.5707963267948966"/>
</celldesigner:complexSpeciesAlias>
</celldesigner:listOfComplexSpeciesAliases>
<celldesigner:listOfSpeciesAliases>
<celldesigner:speciesAlias id="sa1" species="s1" compartmentAlias="ca3">
<celldesigner:activity>inactive</celldesigner:activity>
<celldesigner:bounds x="745.0" y="3357.5" w="70.0" h="25.0"/>
<celldesigner:font size="12"/>
<celldesigner:view state="usual"/>
<celldesigner:usualView>
<celldesigner:innerPosition x="175.0" y="207.5"/>
<celldesigner:boxSize width="70.0" height="25.0"/>
<celldesigner:singleLine width="1.0"/>
<celldesigner:paint color="ad6baed6" scheme="Color"/>
</celldesigner:usualView>
<celldesigner:briefView>
<celldesigner:innerPosition x="0.0" y="0.0"/>
<celldesigner:boxSize width="80.0" height="60.0"/>
<celldesigner:singleLine width="1.0"/>
<celldesigner:paint color="3fff0000" scheme="Color"/>
</celldesigner:briefView>
<celldesigner:info state="empty" angle="-1.5707963267948966"/>
</celldesigner:speciesAlias>
<celldesigner:speciesAlias id="sa2" species="s2" compartmentAlias="ca3">
<celldesigner:activity>inactive</celldesigner:activity>
<celldesigner:bounds x="2425.0" y="3357.5" w="90.0" h="25.0"/>
<celldesigner:font size="12"/>
<celldesigner:view state="usual"/>
<celldesigner:usualView>
<celldesigner:innerPosition x="1855.0" y="207.5"/>
<celldesigner:boxSize width="90.0" height="25.0"/>
<celldesigner:singleLine width="1.0"/>
<celldesigner:paint color="ad6baed6" scheme="Color"/>
</celldesigner:usualView>
<celldesigner:briefView>
<celldesigner:innerPosition x="0.0" y="0.0"/>
<celldesigner:boxSize width="80.0" height="60.0"/>
<celldesigner:singleLine width="1.0"/>
<celldesigner:paint color="3fff0000" scheme="Color"/>
</celldesigner:briefView>
<celldesigner:info state="empty" angle="-1.5707963267948966"/>
</celldesigner:speciesAlias>
<celldesigner:speciesAlias id="sa3" species="s3" compartmentAlias="ca4">
<celldesigner:activity>inactive</celldesigner:activity>
<celldesigner:bounds x="2445.0" y="2867.5" w="90.0" h="25.0"/>
<celldesigner:font size="12"/>
<celldesigner:view state="usual"/>
<celldesigner:usualView>
<celldesigner:innerPosition x="655.0" y="1470.0"/>
<celldesigner:boxSize width="90.0" height="25.0"/>
<celldesigner:singleLine width="1.0"/>
<celldesigner:paint color="ad6baed6" scheme="Color"/>
</celldesigner:usualView>
<celldesigner:briefView>
<celldesigner:innerPosition x="0.0" y="0.0"/>
<celldesigner:boxSize width="80.0" height="60.0"/>
<celldesigner:singleLine width="1.0"/>
<celldesigner:paint color="3fff0000" scheme="Color"/>
</celldesigner:briefView>
<celldesigner:info state="empty" angle="-1.5707963267948966"/>
</celldesigner:speciesAlias>
<celldesigner:speciesAlias id="sa4" species="s4" compartmentAlias="ca4">
<celldesigner:activity>inactive</celldesigner:activity>
<celldesigner:bounds x="1950.0000000000002" y="2040.0" w="80.0" h="40.0"/>
<celldesigner:font size="12"/>
<celldesigner:view state="usual"/>
<celldesigner:usualView>
<celldesigner:innerPosition x="160.00000000000023" y="642.5"/>
<celldesigner:boxSize width="80.0" height="40.0"/>
<celldesigner:singleLine width="1.0"/>
<celldesigner:paint color="c16baed6" scheme="Color"/>
</celldesigner:usualView>
<celldesigner:briefView>
<celldesigner:innerPosition x="0.0" y="0.0"/>
<celldesigner:boxSize width="80.0" height="60.0"/>
<celldesigner:singleLine width="1.0"/>
<celldesigner:paint color="3fff0000" scheme="Color"/>
</celldesigner:briefView>
<celldesigner:info state="empty" angle="-1.5707963267948966"/>
</celldesigner:speciesAlias>
<celldesigner:speciesAlias id="sa5" species="s5" compartmentAlias="ca5">
<celldesigner:activity>inactive</celldesigner:activity>
<celldesigner:bounds x="1950.0" y="1060.0" w="80.0" h="40.0"/>
<celldesigner:font size="12"/>
<celldesigner:view state="usual"/>
<celldesigner:usualView>
<celldesigner:innerPosition x="140.0" y="160.0"/>
<celldesigner:boxSize width="80.0" height="40.0"/>
<celldesigner:singleLine width="1.0"/>
<celldesigner:paint color="c16baed6" scheme="Color"/>
</celldesigner:usualView>
<celldesigner:briefView>
<celldesigner:innerPosition x="0.0" y="0.0"/>
<celldesigner:boxSize width="80.0" height="60.0"/>
<celldesigner:singleLine width="1.0"/>
<celldesigner:paint color="3fff0000" scheme="Color"/>
</celldesigner:briefView>
<celldesigner:info state="empty" angle="-1.5707963267948966"/>
</celldesigner:speciesAlias>
<celldesigner:speciesAlias id="sa6" species="s6" compartmentAlias="ca1">
<celldesigner:activity>inactive</celldesigner:activity>
<celldesigner:bounds x="1950.0" y="180.0" w="80.0" h="40.0"/>
<celldesigner:font size="12"/>
<celldesigner:view state="usual"/>
<celldesigner:usualView>
<celldesigner:innerPosition x="1565.0" y="100.0"/>
<celldesigner:boxSize width="80.0" height="40.0"/>
<celldesigner:singleLine width="1.0"/>
<celldesigner:paint color="c16baed6" scheme="Color"/>
</celldesigner:usualView>
<celldesigner:briefView>
<celldesigner:innerPosition x="0.0" y="0.0"/>
<celldesigner:boxSize width="80.0" height="60.0"/>
<celldesigner:singleLine width="1.0"/>
<celldesigner:paint color="3fff0000" scheme="Color"/>
</celldesigner:briefView>
<celldesigner:info state="empty" angle="-1.5707963267948966"/>
</celldesigner:speciesAlias>
<celldesigner:speciesAlias id="sa7" species="s6" compartmentAlias="ca1">
<celldesigner:activity>inactive</celldesigner:activity>
<celldesigner:bounds x="590.0" y="180.0" w="80.0" h="40.0"/>
<celldesigner:font size="12"/>
<celldesigner:view state="usual"/>
<celldesigner:usualView>
<celldesigner:innerPosition x="205.0" y="100.0"/>
<celldesigner:boxSize width="80.0" height="40.0"/>
<celldesigner:singleLine width="1.0"/>
<celldesigner:paint color="c16baed6" scheme="Color"/>
</celldesigner:usualView>
<celldesigner:briefView>
<celldesigner:innerPosition x="0.0" y="0.0"/>
<celldesigner:boxSize width="80.0" height="60.0"/>
<celldesigner:singleLine width="1.0"/>
<celldesigner:paint color="3fff0000" scheme="Color"/>
</celldesigner:briefView>
<celldesigner:info state="empty" angle="-1.5707963267948966"/>
</celldesigner:speciesAlias>
<celldesigner:speciesAlias id="sa8" species="s6" compartmentAlias="ca1">
<celldesigner:activity>inactive</celldesigner:activity>
<celldesigner:bounds x="3590.0" y="190.0" w="80.0" h="40.0"/>
<celldesigner:font size="12"/>
<celldesigner:view state="usual"/>
<celldesigner:usualView>
<celldesigner:innerPosition x="3205.0" y="110.0"/>
<celldesigner:boxSize width="80.0" height="40.0"/>
<celldesigner:singleLine width="1.0"/>
<celldesigner:paint color="c16baed6" scheme="Color"/>
</celldesigner:usualView>
<celldesigner:briefView>
<celldesigner:innerPosition x="0.0" y="0.0"/>
<celldesigner:boxSize width="80.0" height="60.0"/>
<celldesigner:singleLine width="1.0"/>
<celldesigner:paint color="3fff0000" scheme="Color"/>
</celldesigner:briefView>
<celldesigner:info state="empty" angle="-1.5707963267948966"/>
</celldesigner:speciesAlias>
<celldesigner:speciesAlias id="sa9" species="s9" compartmentAlias="ca2">
<celldesigner:activity>inactive</celldesigner:activity>
<celldesigner:bounds x="3615.0" y="1055.0" w="30.0" h="30.0"/>
<celldesigner:font size="12"/>
<celldesigner:view state="usual"/>
<celldesigner:usualView>
<celldesigner:innerPosition x="3225.0" y="725.0"/>
<celldesigner:boxSize width="30.0" height="30.0"/>
<celldesigner:singleLine width="1.0"/>
<celldesigner:paint color="ffffcccc" scheme="Color"/>
</celldesigner:usualView>
<celldesigner:briefView>
<celldesigner:innerPosition x="0.0" y="0.0"/>
<celldesigner:boxSize width="80.0" height="60.0"/>
<celldesigner:singleLine width="1.0"/>
<celldesigner:paint color="3fff0000" scheme="Color"/>
</celldesigner:briefView>
<celldesigner:info state="empty" angle="-1.5707963267948966"/>
</celldesigner:speciesAlias>
<celldesigner:speciesAlias id="sa10" species="s10" compartmentAlias="ca6">
<celldesigner:activity>inactive</celldesigner:activity>
<celldesigner:bounds x="3150.0" y="610.0" w="80.0" h="40.0"/>
<celldesigner:font size="12"/>
<celldesigner:view state="usual"/>
<celldesigner:usualView>
<celldesigner:innerPosition x="205.0" y="165.0"/>
<celldesigner:boxSize width="80.0" height="40.0"/>
<celldesigner:singleLine width="1.0"/>
<celldesigner:paint color="c86baed6" scheme="Color"/>
</celldesigner:usualView>
<celldesigner:briefView>
<celldesigner:innerPosition x="0.0" y="0.0"/>
<celldesigner:boxSize width="80.0" height="60.0"/>
<celldesigner:singleLine width="1.0"/>
<celldesigner:paint color="3fff0000" scheme="Color"/>
</celldesigner:briefView>
<celldesigner:info state="empty" angle="-1.5707963267948966"/>
</celldesigner:speciesAlias>
<celldesigner:speciesAlias id="sa11" species="i319" compartmentAlias="ca3">
<celldesigner:activity>inactive</celldesigner:activity>
<celldesigner:bounds x="2380.0" y="3230.0" w="60.0" h="40.0"/>
<celldesigner:font size="12"/>
<celldesigner:view state="usual"/>
<celldesigner:usualView>
<celldesigner:innerPosition x="1810.0" y="80.0"/>
<celldesigner:boxSize width="60.0" height="40.0"/>
<celldesigner:singleLine width="1.0"/>
<celldesigner:paint color="ffffcccc" scheme="Color"/>
</celldesigner:usualView>
<celldesigner:briefView>
<celldesigner:innerPosition x="0.0" y="0.0"/>
<celldesigner:boxSize width="18.0" height="12.0"/>
<celldesigner:singleLine width="1.0"/>
<celldesigner:paint color="ffffff" scheme="Color"/>
</celldesigner:briefView>
<celldesigner:info state="empty" angle="-1.57"/>
</celldesigner:speciesAlias>
<celldesigner:speciesAlias id="sa12" species="i306" compartmentAlias="ca3">
<celldesigner:activity>inactive</celldesigner:activity>
<celldesigner:bounds x="2300.0" y="3230.0" w="60.0" h="40.0"/>
<celldesigner:font size="12"/>
<celldesigner:view state="usual"/>
<celldesigner:usualView>
<celldesigner:innerPosition x="1730.0" y="80.0"/>
<celldesigner:boxSize width="60.0" height="40.0"/>
<celldesigner:singleLine width="1.0"/>
<celldesigner:paint color="ffffcccc" scheme="Color"/>
</celldesigner:usualView>
<celldesigner:briefView>
<celldesigner:innerPosition x="0.0" y="0.0"/>
<celldesigner:boxSize width="18.0" height="12.0"/>
<celldesigner:singleLine width="1.0"/>
<celldesigner:paint color="ffffff" scheme="Color"/>
</celldesigner:briefView>
<celldesigner:info state="empty" angle="-1.57"/>
</celldesigner:speciesAlias>
<celldesigner:speciesAlias id="sa13" species="i261" compartmentAlias="ca3">
<celldesigner:activity>inactive</celldesigner:activity>
<celldesigner:bounds x="2060.0" y="3230.0" w="60.0" h="40.0"/>
<celldesigner:font size="12"/>
<celldesigner:view state="usual"/>
<celldesigner:usualView>
<celldesigner:innerPosition x="1490.0" y="80.0"/>
<celldesigner:boxSize width="60.0" height="40.0"/>
<celldesigner:singleLine width="1.0"/>
<celldesigner:paint color="ffffcccc" scheme="Color"/>
</celldesigner:usualView>
<celldesigner:briefView>
<celldesigner:innerPosition x="0.0" y="0.0"/>
<celldesigner:boxSize width="18.0" height="12.0"/>
<celldesigner:singleLine width="1.0"/>
<celldesigner:paint color="ffffff" scheme="Color"/>
</celldesigner:briefView>
<celldesigner:info state="empty" angle="-1.57"/>
</celldesigner:speciesAlias>
<celldesigner:speciesAlias id="sa14" species="i220" compartmentAlias="ca3">
<celldesigner:activity>inactive</celldesigner:activity>
<celldesigner:bounds x="2220.0" y="3230.0" w="60.0" h="40.0"/>
<celldesigner:font size="12"/>
<celldesigner:view state="usual"/>
<celldesigner:usualView>
<celldesigner:innerPosition x="1650.0" y="80.0"/>
<celldesigner:boxSize width="60.0" height="40.0"/>
<celldesigner:singleLine width="1.0"/>
<celldesigner:paint color="ffffcccc" scheme="Color"/>
</celldesigner:usualView>
<celldesigner:briefView>
<celldesigner:innerPosition x="0.0" y="0.0"/>
<celldesigner:boxSize width="18.0" height="12.0"/>
<celldesigner:singleLine width="1.0"/>
<celldesigner:paint color="ffffff" scheme="Color"/>
</celldesigner:briefView>
<celldesigner:info state="empty" angle="-1.57"/>
</celldesigner:speciesAlias>
<celldesigner:speciesAlias id="sa15" species="i218" compartmentAlias="ca3">
<celldesigner:activity>inactive</celldesigner:activity>
<celldesigner:bounds x="2140.0" y="3230.0" w="60.0" h="40.0"/>
<celldesigner:font size="12"/>
<celldesigner:view state="usual"/>
<celldesigner:usualView>
<celldesigner:innerPosition x="1570.0" y="80.0"/>
<celldesigner:boxSize width="60.0" height="40.0"/>
<celldesigner:singleLine width="1.0"/>
<celldesigner:paint color="ffffcccc" scheme="Color"/>
</celldesigner:usualView>
<celldesigner:briefView>
<celldesigner:innerPosition x="0.0" y="0.0"/>
<celldesigner:boxSize width="18.0" height="12.0"/>
<celldesigner:singleLine width="1.0"/>
<celldesigner:paint color="ffffff" scheme="Color"/>
</celldesigner:briefView>
<celldesigner:info state="empty" angle="-1.57"/>
</celldesigner:speciesAlias>
<celldesigner:speciesAlias id="sa17" species="i44" compartmentAlias="ca4">
<celldesigner:activity>inactive</celldesigner:activity>
<celldesigner:bounds x="2580.0" y="1560.0" w="60.0" h="40.0"/>
<celldesigner:font size="12"/>
<celldesigner:view state="usual"/>
<celldesigner:usualView>
<celldesigner:innerPosition x="790.0" y="162.5"/>
<celldesigner:boxSize width="60.0" height="40.0"/>
<celldesigner:singleLine width="1.0"/>
<celldesigner:paint color="ffffcccc" scheme="Color"/>
</celldesigner:usualView>
<celldesigner:briefView>
<celldesigner:innerPosition x="0.0" y="0.0"/>
<celldesigner:boxSize width="18.0" height="12.0"/>
<celldesigner:singleLine width="1.0"/>
<celldesigner:paint color="ffffff" scheme="Color"/>
</celldesigner:briefView>
<celldesigner:info state="empty" angle="-1.57"/>
</celldesigner:speciesAlias>
<celldesigner:speciesAlias id="sa18" species="i337" compartmentAlias="ca7">
<celldesigner:activity>inactive</celldesigner:activity>
<celldesigner:bounds x="890.0" y="1710.0" w="60.0" h="40.0"/>
<celldesigner:font size="12"/>
<celldesigner:view state="usual"/>
<celldesigner:usualView>
<celldesigner:innerPosition x="360.0" y="190.0"/>
<celldesigner:boxSize width="60.0" height="40.0"/>
<celldesigner:singleLine width="1.0"/>
<celldesigner:paint color="ffffcccc" scheme="Color"/>
</celldesigner:usualView>
<celldesigner:briefView>
<celldesigner:innerPosition x="0.0" y="0.0"/>
<celldesigner:boxSize width="18.0" height="12.0"/>
<celldesigner:singleLine width="1.0"/>
<celldesigner:paint color="ffffff" scheme="Color"/>
</celldesigner:briefView>
<celldesigner:info state="empty" angle="-1.57"/>
</celldesigner:speciesAlias>
<celldesigner:speciesAlias id="sa19" species="i369" compartmentAlias="ca2">
<celldesigner:activity>inactive</celldesigner:activity>
<celldesigner:bounds x="3210.0" y="1230.0" w="60.0" h="40.0"/>
<celldesigner:font size="12"/>
<celldesigner:view state="usual"/>
<celldesigner:usualView>
<celldesigner:innerPosition x="2820.0" y="900.0"/>
<celldesigner:boxSize width="60.0" height="40.0"/>
<celldesigner:singleLine width="1.0"/>
<celldesigner:paint color="ffffcccc" scheme="Color"/>
</celldesigner:usualView>
<celldesigner:briefView>
<celldesigner:innerPosition x="0.0" y="0.0"/>
<celldesigner:boxSize width="18.0" height="12.0"/>
<celldesigner:singleLine width="1.0"/>
<celldesigner:paint color="ffffff" scheme="Color"/>
</celldesigner:briefView>
<celldesigner:info state="empty" angle="-1.57"/>
</celldesigner:speciesAlias>
<celldesigner:speciesAlias id="sa20" species="i275" compartmentAlias="ca2">
<celldesigner:activity>inactive</celldesigner:activity>
<celldesigner:bounds x="3130.0" y="1230.0" w="60.0" h="40.0"/>
<celldesigner:font size="12"/>
<celldesigner:view state="usual"/>
<celldesigner:usualView>
<celldesigner:innerPosition x="2740.0" y="900.0"/>
<celldesigner:boxSize width="60.0" height="40.0"/>
<celldesigner:singleLine width="1.0"/>
<celldesigner:paint color="ffffcccc" scheme="Color"/>
</celldesigner:usualView>
<celldesigner:briefView>
<celldesigner:innerPosition x="0.0" y="0.0"/>
<celldesigner:boxSize width="18.0" height="12.0"/>
<celldesigner:singleLine width="1.0"/>
<celldesigner:paint color="ffffff" scheme="Color"/>
</celldesigner:briefView>
<celldesigner:info state="empty" angle="-1.57"/>
</celldesigner:speciesAlias>
<celldesigner:speciesAlias id="sa21" species="i235" complexSpeciesAlias="csa1">
<celldesigner:activity>inactive</celldesigner:activity>
<celldesigner:bounds x="3070.0" y="1295.0" w="60.0" h="40.0"/>
<celldesigner:font size="12"/>
<celldesigner:view state="usual"/>
<celldesigner:usualView>
<celldesigner:innerPosition x="80.0" y="10.0"/>
<celldesigner:boxSize width="60.0" height="40.0"/>
<celldesigner:singleLine width="1.0"/>
<celldesigner:paint color="ffffcccc" scheme="Color"/>
</celldesigner:usualView>
<celldesigner:briefView>
<celldesigner:innerPosition x="0.0" y="0.0"/>
<celldesigner:boxSize width="18.0" height="12.0"/>
<celldesigner:singleLine width="1.0"/>
<celldesigner:paint color="ffffff" scheme="Color"/>
</celldesigner:briefView>
<celldesigner:info state="empty" angle="-1.57"/>
</celldesigner:speciesAlias>
<celldesigner:speciesAlias id="sa22" species="i231" complexSpeciesAlias="csa1">
<celldesigner:activity>inactive</celldesigner:activity>
<celldesigner:bounds x="3070.0" y="1345.0" w="60.0" h="40.0"/>
<celldesigner:font size="12"/>
<celldesigner:view state="usual"/>
<celldesigner:usualView>
<celldesigner:innerPosition x="80.0" y="60.0"/>
<celldesigner:boxSize width="60.0" height="40.0"/>
<celldesigner:singleLine width="1.0"/>
<celldesigner:paint color="ffffcccc" scheme="Color"/>
</celldesigner:usualView>
<celldesigner:briefView>
<celldesigner:innerPosition x="0.0" y="0.0"/>
<celldesigner:boxSize width="18.0" height="12.0"/>
<celldesigner:singleLine width="1.0"/>
<celldesigner:paint color="ffffff" scheme="Color"/>
</celldesigner:briefView>
<celldesigner:info state="empty" angle="-1.57"/>
</celldesigner:speciesAlias>
<celldesigner:speciesAlias id="sa23" species="i228" complexSpeciesAlias="csa2">
<celldesigner:activity>inactive</celldesigner:activity>
<celldesigner:bounds x="3370.0" y="1340.0" w="60.0" h="40.0"/>
<celldesigner:font size="12"/>
<celldesigner:view state="usual"/>
<celldesigner:usualView>
<celldesigner:innerPosition x="10.0" y="60.0"/>
<celldesigner:boxSize width="60.0" height="40.0"/>
<celldesigner:singleLine width="1.0"/>
<celldesigner:paint color="ffffcccc" scheme="Color"/>
</celldesigner:usualView>
<celldesigner:briefView>
<celldesigner:innerPosition x="0.0" y="0.0"/>
<celldesigner:boxSize width="18.0" height="12.0"/>
<celldesigner:singleLine width="1.0"/>
<celldesigner:paint color="ffffff" scheme="Color"/>
</celldesigner:briefView>
<celldesigner:info state="empty" angle="-1.57"/>
</celldesigner:speciesAlias>
<celldesigner:speciesAlias id="sa24" species="i222" compartmentAlias="ca2">
<celldesigner:activity>inactive</celldesigner:activity>
<celldesigner:bounds x="3230.0" y="1180.0" w="60.0" h="40.0"/>
<celldesigner:font size="12"/>
<celldesigner:view state="usual"/>
<celldesigner:usualView>
<celldesigner:innerPosition x="2840.0" y="850.0"/>
<celldesigner:boxSize width="60.0" height="40.0"/>
<celldesigner:singleLine width="1.0"/>
<celldesigner:paint color="ffffcccc" scheme="Color"/>
</celldesigner:usualView>
<celldesigner:briefView>
<celldesigner:innerPosition x="0.0" y="0.0"/>
<celldesigner:boxSize width="18.0" height="12.0"/>
<celldesigner:singleLine width="1.0"/>
<celldesigner:paint color="ffffff" scheme="Color"/>
</celldesigner:briefView>
<celldesigner:info state="empty" angle="-1.57"/>
</celldesigner:speciesAlias>
<celldesigner:speciesAlias id="sa25" species="i199" complexSpeciesAlias="csa2">
<celldesigner:activity>inactive</celldesigner:activity>
<celldesigner:bounds x="3370.0" y="1290.0" w="60.0" h="40.0"/>
<celldesigner:font size="12"/>
<celldesigner:view state="usual"/>
<celldesigner:usualView>
<celldesigner:innerPosition x="10.0" y="10.0"/>
<celldesigner:boxSize width="60.0" height="40.0"/>
<celldesigner:singleLine width="1.0"/>
<celldesigner:paint color="ffffcccc" scheme="Color"/>
</celldesigner:usualView>
<celldesigner:briefView>
<celldesigner:innerPosition x="0.0" y="0.0"/>
<celldesigner:boxSize width="18.0" height="12.0"/>
<celldesigner:singleLine width="1.0"/>
<celldesigner:paint color="ffffff" scheme="Color"/>
</celldesigner:briefView>
<celldesigner:info state="empty" angle="-1.57"/>
</celldesigner:speciesAlias>
<celldesigner:speciesAlias id="sa26" species="i187" compartmentAlias="ca2">
<celldesigner:activity>inactive</celldesigner:activity>
<celldesigner:bounds x="3150.0" y="1180.0" w="60.0" h="40.0"/>
<celldesigner:font size="12"/>
<celldesigner:view state="usual"/>
<celldesigner:usualView>
<celldesigner:innerPosition x="2760.0" y="850.0"/>
<celldesigner:boxSize width="60.0" height="40.0"/>
<celldesigner:singleLine width="1.0"/>
<celldesigner:paint color="ffffcdcc" scheme="Color"/>
</celldesigner:usualView>
<celldesigner:briefView>
<celldesigner:innerPosition x="0.0" y="0.0"/>
<celldesigner:boxSize width="18.0" height="12.0"/>
<celldesigner:singleLine width="1.0"/>
<celldesigner:paint color="ffffff" scheme="Color"/>
</celldesigner:briefView>
<celldesigner:info state="empty" angle="-1.57"/>
</celldesigner:speciesAlias>
<celldesigner:speciesAlias id="sa27" species="i120" complexSpeciesAlias="csa1">
<celldesigner:activity>inactive</celldesigner:activity>
<celldesigner:bounds x="3210.0" y="1345.0" w="60.0" h="40.0"/>
<celldesigner:font size="12"/>
<celldesigner:view state="usual"/>
<celldesigner:usualView>
<celldesigner:innerPosition x="220.0" y="60.0"/>
<celldesigner:boxSize width="60.0" height="40.0"/>
<celldesigner:singleLine width="1.0"/>
<celldesigner:paint color="ffffcccc" scheme="Color"/>
</celldesigner:usualView>
<celldesigner:briefView>
<celldesigner:innerPosition x="0.0" y="0.0"/>
<celldesigner:boxSize width="18.0" height="12.0"/>
<celldesigner:singleLine width="1.0"/>
<celldesigner:paint color="ffffff" scheme="Color"/>
</celldesigner:briefView>
<celldesigner:info state="empty" angle="-1.57"/>
</celldesigner:speciesAlias>
<celldesigner:speciesAlias id="sa29" species="i101" complexSpeciesAlias="csa1">
<celldesigner:activity>inactive</celldesigner:activity>
<celldesigner:bounds x="3280.0" y="1295.0" w="60.0" h="40.0"/>
<celldesigner:font size="12"/>
<celldesigner:view state="usual"/>
<celldesigner:usualView>
<celldesigner:innerPosition x="290.0" y="10.0"/>
<celldesigner:boxSize width="60.0" height="40.0"/>
<celldesigner:singleLine width="1.0"/>
<celldesigner:paint color="ffffcccc" scheme="Color"/>
</celldesigner:usualView>
<celldesigner:briefView>
<celldesigner:innerPosition x="0.0" y="0.0"/>
<celldesigner:boxSize width="18.0" height="12.0"/>
<celldesigner:singleLine width="1.0"/>
<celldesigner:paint color="ffffff" scheme="Color"/>
</celldesigner:briefView>
<celldesigner:info state="empty" angle="-1.57"/>
</celldesigner:speciesAlias>
<celldesigner:speciesAlias id="sa30" species="i100" complexSpeciesAlias="csa1">
<celldesigner:activity>inactive</celldesigner:activity>
<celldesigner:bounds x="3210.0" y="1295.0" w="60.0" h="40.0"/>
<celldesigner:font size="12"/>
<celldesigner:view state="usual"/>
<celldesigner:usualView>
<celldesigner:innerPosition x="220.0" y="10.0"/>
<celldesigner:boxSize width="60.0" height="40.0"/>
<celldesigner:singleLine width="1.0"/>
<celldesigner:paint color="ffffcccc" scheme="Color"/>
</celldesigner:usualView>
<celldesigner:briefView>
<celldesigner:innerPosition x="0.0" y="0.0"/>
<celldesigner:boxSize width="18.0" height="12.0"/>
<celldesigner:singleLine width="1.0"/>
<celldesigner:paint color="ffffff" scheme="Color"/>
</celldesigner:briefView>
<celldesigner:info state="empty" angle="-1.57"/>
</celldesigner:speciesAlias>
<celldesigner:speciesAlias id="sa31" species="i365" complexSpeciesAlias="csa1">
<celldesigner:activity>inactive</celldesigner:activity>
<celldesigner:bounds x="3280.0" y="1345.0" w="60.0" h="40.0"/>
<celldesigner:font size="12"/>
<celldesigner:view state="usual"/>
<celldesigner:usualView>
<celldesigner:innerPosition x="290.0" y="60.0"/>
<celldesigner:boxSize width="60.0" height="40.0"/>
<celldesigner:singleLine width="1.0"/>
<celldesigner:paint color="ffffcccc" scheme="Color"/>
</celldesigner:usualView>
<celldesigner:briefView>
<celldesigner:innerPosition x="0.0" y="0.0"/>
<celldesigner:boxSize width="18.0" height="12.0"/>
<celldesigner:singleLine width="1.0"/>
<celldesigner:paint color="ffffff" scheme="Color"/>
</celldesigner:briefView>
<celldesigner:info state="empty" angle="-1.57"/>
</celldesigner:speciesAlias>
<celldesigner:speciesAlias id="sa32" species="i234" complexSpeciesAlias="csa1">
<celldesigner:activity>inactive</celldesigner:activity>
<celldesigner:bounds x="3140.0" y="1295.0" w="60.0" h="40.0"/>
<celldesigner:font size="12"/>
<celldesigner:view state="usual"/>
<celldesigner:usualView>
<celldesigner:innerPosition x="150.0" y="10.0"/>
<celldesigner:boxSize width="60.0" height="40.0"/>
<celldesigner:singleLine width="1.0"/>
<celldesigner:paint color="ffffcccc" scheme="Color"/>
</celldesigner:usualView>
<celldesigner:briefView>
<celldesigner:innerPosition x="0.0" y="0.0"/>
<celldesigner:boxSize width="18.0" height="12.0"/>
<celldesigner:singleLine width="1.0"/>
<celldesigner:paint color="ffffff" scheme="Color"/>
</celldesigner:briefView>
<celldesigner:info state="empty" angle="-1.57"/>
</celldesigner:speciesAlias>
<celldesigner:speciesAlias id="sa33" species="i196" compartmentAlias="ca2">
<celldesigner:activity>inactive</celldesigner:activity>
<celldesigner:bounds x="3310.0" y="1180.0" w="60.0" h="40.0"/>
<celldesigner:font size="12"/>
<celldesigner:view state="usual"/>
<celldesigner:usualView>
<celldesigner:innerPosition x="2920.0" y="850.0"/>
<celldesigner:boxSize width="60.0" height="40.0"/>
<celldesigner:singleLine width="1.0"/>
<celldesigner:paint color="ffffcccc" scheme="Color"/>
</celldesigner:usualView>
<celldesigner:briefView>
<celldesigner:innerPosition x="0.0" y="0.0"/>
<celldesigner:boxSize width="18.0" height="12.0"/>
<celldesigner:singleLine width="1.0"/>
<celldesigner:paint color="ffffff" scheme="Color"/>
</celldesigner:briefView>
<celldesigner:info state="empty" angle="-1.57"/>
</celldesigner:speciesAlias>
<celldesigner:speciesAlias id="sa34" species="i99" compartmentAlias="ca2">
<celldesigner:activity>inactive</celldesigner:activity>
<celldesigner:bounds x="3070.0" y="1180.0" w="60.0" h="40.0"/>
<celldesigner:font size="12"/>
<celldesigner:view state="usual"/>
<celldesigner:usualView>
<celldesigner:innerPosition x="2680.0" y="850.0"/>
<celldesigner:boxSize width="60.0" height="40.0"/>
<celldesigner:singleLine width="1.0"/>
<celldesigner:paint color="ffffcccc" scheme="Color"/>
</celldesigner:usualView>
<celldesigner:briefView>
<celldesigner:innerPosition x="0.0" y="0.0"/>
<celldesigner:boxSize width="18.0" height="12.0"/>
<celldesigner:singleLine width="1.0"/>
<celldesigner:paint color="ffffff" scheme="Color"/>
</celldesigner:briefView>
<celldesigner:info state="empty" angle="-1.57"/>
</celldesigner:speciesAlias>
<celldesigner:speciesAlias id="sa35" species="i233" complexSpeciesAlias="csa1">
<celldesigner:activity>inactive</celldesigner:activity>
<celldesigner:bounds x="3000.0" y="1345.0" w="60.0" h="40.0"/>
<celldesigner:font size="12"/>
<celldesigner:view state="usual"/>
<celldesigner:usualView>
<celldesigner:innerPosition x="10.0" y="60.0"/>
<celldesigner:boxSize width="60.0" height="40.0"/>
<celldesigner:singleLine width="1.0"/>
<celldesigner:paint color="ffffcccc" scheme="Color"/>
</celldesigner:usualView>
<celldesigner:briefView>
<celldesigner:innerPosition x="0.0" y="0.0"/>
<celldesigner:boxSize width="18.0" height="12.0"/>
<celldesigner:singleLine width="1.0"/>
<celldesigner:paint color="ffffff" scheme="Color"/>
</celldesigner:briefView>
<celldesigner:info state="empty" angle="-1.57"/>
</celldesigner:speciesAlias>
<celldesigner:speciesAlias id="sa36" species="i194" compartmentAlias="ca2">
<celldesigner:activity>inactive</celldesigner:activity>
<celldesigner:bounds x="2990.0" y="1180.0" w="60.0" h="40.0"/>
<celldesigner:font size="12"/>
<celldesigner:view state="usual"/>
<celldesigner:usualView>
<celldesigner:innerPosition x="2600.0" y="850.0"/>
<celldesigner:boxSize width="60.0" height="40.0"/>
<celldesigner:singleLine width="1.0"/>
<celldesigner:paint color="ffffcccc" scheme="Color"/>
</celldesigner:usualView>
<celldesigner:briefView>
<celldesigner:innerPosition x="0.0" y="0.0"/>
<celldesigner:boxSize width="18.0" height="12.0"/>
<celldesigner:singleLine width="1.0"/>
<celldesigner:paint color="ffffff" scheme="Color"/>
</celldesigner:briefView>
<celldesigner:info state="empty" angle="-1.57"/>
</celldesigner:speciesAlias>
<celldesigner:speciesAlias id="sa37" species="i232" complexSpeciesAlias="csa1">
<celldesigner:activity>inactive</celldesigner:activity>
<celldesigner:bounds x="3000.0" y="1295.0" w="60.0" h="40.0"/>
<celldesigner:font size="12"/>
<celldesigner:view state="usual"/>
<celldesigner:usualView>
<celldesigner:innerPosition x="10.0" y="10.0"/>
<celldesigner:boxSize width="60.0" height="40.0"/>
<celldesigner:singleLine width="1.0"/>
<celldesigner:paint color="ffffcccc" scheme="Color"/>
</celldesigner:usualView>
<celldesigner:briefView>
<celldesigner:innerPosition x="0.0" y="0.0"/>
<celldesigner:boxSize width="18.0" height="12.0"/>
<celldesigner:singleLine width="1.0"/>
<celldesigner:paint color="ffffff" scheme="Color"/>
</celldesigner:briefView>
<celldesigner:info state="empty" angle="-1.57"/>
</celldesigner:speciesAlias>
<celldesigner:speciesAlias id="sa38" species="i46" compartmentAlias="ca2">
<celldesigner:activity>inactive</celldesigner:activity>
<celldesigner:bounds x="3050.0" y="1230.0" w="60.0" h="40.0"/>
<celldesigner:font size="12"/>
<celldesigner:view state="usual"/>
<celldesigner:usualView>
<celldesigner:innerPosition x="2660.0" y="900.0"/>
<celldesigner:boxSize width="60.0" height="40.0"/>
<celldesigner:singleLine width="1.0"/>
<celldesigner:paint color="ffffcccc" scheme="Color"/>
</celldesigner:usualView>
<celldesigner:briefView>
<celldesigner:innerPosition x="0.0" y="0.0"/>
<celldesigner:boxSize width="18.0" height="12.0"/>
<celldesigner:singleLine width="1.0"/>
<celldesigner:paint color="ffffff" scheme="Color"/>
</celldesigner:briefView>
<celldesigner:info state="empty" angle="-1.57"/>
</celldesigner:speciesAlias>
<celldesigner:speciesAlias id="sa39" species="i170">
<celldesigner:activity>inactive</celldesigner:activity>
<celldesigner:bounds x="3030.0" y="20.0" w="60.0" h="40.0"/>
<celldesigner:font size="12"/>
<celldesigner:view state="usual"/>
<celldesigner:usualView>
<celldesigner:innerPosition x="0.0" y="0.0"/>
<celldesigner:boxSize width="60.0" height="40.0"/>
<celldesigner:singleLine width="1.0"/>
<celldesigner:paint color="ffffcccc" scheme="Color"/>
</celldesigner:usualView>
<celldesigner:briefView>
<celldesigner:innerPosition x="0.0" y="0.0"/>
<celldesigner:boxSize width="18.0" height="12.0"/>
<celldesigner:singleLine width="1.0"/>
<celldesigner:paint color="ffffff" scheme="Color"/>
</celldesigner:briefView>
<celldesigner:info state="empty" angle="-1.57"/>
</celldesigner:speciesAlias>
<celldesigner:speciesAlias id="sa40" species="i156">
<celldesigner:activity>inactive</celldesigner:activity>
<celldesigner:bounds x="2950.0" y="20.0" w="60.0" h="40.0"/>
<celldesigner:font size="12"/>
<celldesigner:view state="usual"/>
<celldesigner:usualView>
<celldesigner:innerPosition x="0.0" y="0.0"/>
<celldesigner:boxSize width="60.0" height="40.0"/>
<celldesigner:singleLine width="1.0"/>
<celldesigner:paint color="ffffcccc" scheme="Color"/>
</celldesigner:usualView>
<celldesigner:briefView>
<celldesigner:innerPosition x="0.0" y="0.0"/>
<celldesigner:boxSize width="18.0" height="12.0"/>
<celldesigner:singleLine width="1.0"/>
<celldesigner:paint color="ffffff" scheme="Color"/>
</celldesigner:briefView>
<celldesigner:info state="empty" angle="-1.57"/>
</celldesigner:speciesAlias>
<celldesigner:speciesAlias id="sa41" species="i252">
<celldesigner:activity>inactive</celldesigner:activity>
<celldesigner:bounds x="2870.0" y="20.0" w="60.0" h="40.0"/>
<celldesigner:font size="12"/>
<celldesigner:view state="usual"/>
<celldesigner:usualView>
<celldesigner:innerPosition x="0.0" y="0.0"/>
<celldesigner:boxSize width="60.0" height="40.0"/>
<celldesigner:singleLine width="1.0"/>
<celldesigner:paint color="ffffcccc" scheme="Color"/>
</celldesigner:usualView>
<celldesigner:briefView>
<celldesigner:innerPosition x="0.0" y="0.0"/>
<celldesigner:boxSize width="18.0" height="12.0"/>
<celldesigner:singleLine width="1.0"/>
<celldesigner:paint color="ffffff" scheme="Color"/>
</celldesigner:briefView>
<celldesigner:info state="empty" angle="-1.57"/>
</celldesigner:speciesAlias>
<celldesigner:speciesAlias id="sa42" species="i356" compartmentAlias="ca1">
<celldesigner:activity>inactive</celldesigner:activity>
<celldesigner:bounds x="2740.0" y="130.0" w="60.0" h="40.0"/>
<celldesigner:font size="12"/>
<celldesigner:view state="usual"/>
<celldesigner:usualView>
<celldesigner:innerPosition x="2355.0" y="50.0"/>
<celldesigner:boxSize width="60.0" height="40.0"/>
<celldesigner:singleLine width="1.0"/>
<celldesigner:paint color="ffffcccc" scheme="Color"/>
</celldesigner:usualView>
<celldesigner:briefView>
<celldesigner:innerPosition x="0.0" y="0.0"/>
<celldesigner:boxSize width="18.0" height="12.0"/>
<celldesigner:singleLine width="1.0"/>
<celldesigner:paint color="ffffff" scheme="Color"/>
</celldesigner:briefView>
<celldesigner:info state="empty" angle="-1.57"/>
</celldesigner:speciesAlias>
<celldesigner:speciesAlias id="sa43" species="i246" compartmentAlias="ca1">
<celldesigner:activity>inactive</celldesigner:activity>
<celldesigner:bounds x="2680.0" y="180.0" w="60.0" h="40.0"/>
<celldesigner:font size="12"/>
<celldesigner:view state="usual"/>
<celldesigner:usualView>
<celldesigner:innerPosition x="2295.0" y="100.0"/>
<celldesigner:boxSize width="60.0" height="40.0"/>
<celldesigner:singleLine width="1.0"/>
<celldesigner:paint color="ffffcccc" scheme="Color"/>
</celldesigner:usualView>
<celldesigner:briefView>
<celldesigner:innerPosition x="0.0" y="0.0"/>
<celldesigner:boxSize width="18.0" height="12.0"/>
<celldesigner:singleLine width="1.0"/>
<celldesigner:paint color="ffffff" scheme="Color"/>
</celldesigner:briefView>
<celldesigner:info state="empty" angle="-1.57"/>
</celldesigner:speciesAlias>
<celldesigner:speciesAlias id="sa44" species="i384" compartmentAlias="ca1">
<celldesigner:activity>inactive</celldesigner:activity>
<celldesigner:bounds x="2760.0" y="180.0" w="60.0" h="40.0"/>
<celldesigner:font size="12"/>
<celldesigner:view state="usual"/>
<celldesigner:usualView>
<celldesigner:innerPosition x="2375.0" y="100.0"/>
<celldesigner:boxSize width="60.0" height="40.0"/>
<celldesigner:singleLine width="1.0"/>
<celldesigner:paint color="ffffcccc" scheme="Color"/>
</celldesigner:usualView>
<celldesigner:briefView>
<celldesigner:innerPosition x="0.0" y="0.0"/>
<celldesigner:boxSize width="18.0" height="12.0"/>
<celldesigner:singleLine width="1.0"/>
<celldesigner:paint color="ffffff" scheme="Color"/>
</celldesigner:briefView>
<celldesigner:info state="empty" angle="-1.57"/>
</celldesigner:speciesAlias>
<celldesigner:speciesAlias id="sa45" species="i147" compartmentAlias="ca1">
<celldesigner:activity>inactive</celldesigner:activity>
<celldesigner:bounds x="2660.0" y="130.0" w="60.0" h="40.0"/>
<celldesigner:font size="12"/>
<celldesigner:view state="usual"/>
<celldesigner:usualView>
<celldesigner:innerPosition x="2275.0" y="50.0"/>
<celldesigner:boxSize width="60.0" height="40.0"/>
<celldesigner:singleLine width="1.0"/>
<celldesigner:paint color="ffffcccc" scheme="Color"/>
</celldesigner:usualView>
<celldesigner:briefView>
<celldesigner:innerPosition x="0.0" y="0.0"/>
<celldesigner:boxSize width="18.0" height="12.0"/>
<celldesigner:singleLine width="1.0"/>
<celldesigner:paint color="ffffff" scheme="Color"/>
</celldesigner:briefView>
<celldesigner:info state="empty" angle="-1.57"/>
</celldesigner:speciesAlias>
<celldesigner:speciesAlias id="sa46" species="i277" compartmentAlias="ca5">
<celldesigner:activity>inactive</celldesigner:activity>
<celldesigner:bounds x="2680.0" y="1010.0" w="60.0" h="40.0"/>
<celldesigner:font size="12"/>
<celldesigner:view state="usual"/>
<celldesigner:usualView>
<celldesigner:innerPosition x="870.0" y="110.0"/>
<celldesigner:boxSize width="60.0" height="40.0"/>
<celldesigner:singleLine width="1.0"/>
<celldesigner:paint color="ffffedcc" scheme="Color"/>
</celldesigner:usualView>
<celldesigner:briefView>
<celldesigner:innerPosition x="0.0" y="0.0"/>
<celldesigner:boxSize width="18.0" height="12.0"/>
<celldesigner:singleLine width="1.0"/>
<celldesigner:paint color="ffffff" scheme="Color"/>
</celldesigner:briefView>
<celldesigner:info state="empty" angle="-1.57"/>
</celldesigner:speciesAlias>
<celldesigner:speciesAlias id="sa47" species="i276" compartmentAlias="ca5">
<celldesigner:activity>inactive</celldesigner:activity>
<celldesigner:bounds x="2680.0" y="950.0" w="60.0" h="40.0"/>
<celldesigner:font size="12"/>
<celldesigner:view state="usual"/>
<celldesigner:usualView>
<celldesigner:innerPosition x="870.0" y="50.0"/>
<celldesigner:boxSize width="60.0" height="40.0"/>
<celldesigner:singleLine width="1.0"/>
<celldesigner:paint color="ffffedcc" scheme="Color"/>
</celldesigner:usualView>
<celldesigner:briefView>
<celldesigner:innerPosition x="0.0" y="0.0"/>
<celldesigner:boxSize width="18.0" height="12.0"/>
<celldesigner:singleLine width="1.0"/>
<celldesigner:paint color="ffffff" scheme="Color"/>
</celldesigner:briefView>
<celldesigner:info state="empty" angle="-1.57"/>
</celldesigner:speciesAlias>
<celldesigner:speciesAlias id="sa48" species="i40" compartmentAlias="ca5">
<celldesigner:activity>inactive</celldesigner:activity>
<celldesigner:bounds x="2680.0" y="1070.0" w="60.0" h="40.0"/>
<celldesigner:font size="12"/>
<celldesigner:view state="usual"/>
<celldesigner:usualView>
<celldesigner:innerPosition x="870.0" y="170.0"/>
<celldesigner:boxSize width="60.0" height="40.0"/>
<celldesigner:singleLine width="1.0"/>
<celldesigner:paint color="ffffedcc" scheme="Color"/>
</celldesigner:usualView>
<celldesigner:briefView>
<celldesigner:innerPosition x="0.0" y="0.0"/>
<celldesigner:boxSize width="18.0" height="12.0"/>
<celldesigner:singleLine width="1.0"/>
<celldesigner:paint color="ffffff" scheme="Color"/>
</celldesigner:briefView>
<celldesigner:info state="empty" angle="-1.57"/>
</celldesigner:speciesAlias>
<celldesigner:speciesAlias id="sa49" species="i368" compartmentAlias="ca2">
<celldesigner:activity>inactive</celldesigner:activity>
<celldesigner:bounds x="3530.0" y="860.0" w="60.0" h="40.0"/>
<celldesigner:font size="12"/>
<celldesigner:view state="usual"/>
<celldesigner:usualView>
<celldesigner:innerPosition x="3140.0" y="530.0"/>
<celldesigner:boxSize width="60.0" height="40.0"/>
<celldesigner:singleLine width="1.0"/>
<celldesigner:paint color="ffffedcc" scheme="Color"/>
</celldesigner:usualView>
<celldesigner:briefView>
<celldesigner:innerPosition x="0.0" y="0.0"/>
<celldesigner:boxSize width="18.0" height="12.0"/>
<celldesigner:singleLine width="1.0"/>
<celldesigner:paint color="ffffff" scheme="Color"/>
</celldesigner:briefView>
<celldesigner:info state="empty" angle="-1.57"/>
</celldesigner:speciesAlias>
<celldesigner:speciesAlias id="sa50" species="i250" complexSpeciesAlias="csa3">
<celldesigner:activity>inactive</celldesigner:activity>
<celldesigner:bounds x="3620.0" y="715.0" w="60.0" h="40.0"/>
<celldesigner:font size="12"/>
<celldesigner:view state="usual"/>
<celldesigner:usualView>
<celldesigner:innerPosition x="10.0" y="10.0"/>
<celldesigner:boxSize width="60.0" height="40.0"/>
<celldesigner:singleLine width="1.0"/>
<celldesigner:paint color="ffffedcc" scheme="Color"/>
</celldesigner:usualView>
<celldesigner:briefView>
<celldesigner:innerPosition x="0.0" y="0.0"/>
<celldesigner:boxSize width="18.0" height="12.0"/>
<celldesigner:singleLine width="1.0"/>
<celldesigner:paint color="ffffff" scheme="Color"/>
</celldesigner:briefView>
<celldesigner:info state="empty" angle="-1.57"/>
</celldesigner:speciesAlias>
<celldesigner:speciesAlias id="sa51" species="i212" compartmentAlias="ca2">
<celldesigner:activity>inactive</celldesigner:activity>
<celldesigner:bounds x="3530.0" y="800.0" w="60.0" h="40.0"/>
<celldesigner:font size="12"/>
<celldesigner:view state="usual"/>
<celldesigner:usualView>
<celldesigner:innerPosition x="3140.0" y="470.0"/>
<celldesigner:boxSize width="60.0" height="40.0"/>
<celldesigner:singleLine width="1.0"/>
<celldesigner:paint color="ffffedcc" scheme="Color"/>
</celldesigner:usualView>
<celldesigner:briefView>
<celldesigner:innerPosition x="0.0" y="0.0"/>
<celldesigner:boxSize width="18.0" height="12.0"/>
<celldesigner:singleLine width="1.0"/>
<celldesigner:paint color="ffffff" scheme="Color"/>
</celldesigner:briefView>
<celldesigner:info state="empty" angle="-1.57"/>
</celldesigner:speciesAlias>
<celldesigner:speciesAlias id="sa52" species="i312" compartmentAlias="ca2">
<celldesigner:activity>inactive</celldesigner:activity>
<celldesigner:bounds x="3530.0" y="680.0" w="60.0" h="40.0"/>
<celldesigner:font size="12"/>
<celldesigner:view state="usual"/>
<celldesigner:usualView>
<celldesigner:innerPosition x="3140.0" y="350.0"/>
<celldesigner:boxSize width="60.0" height="40.0"/>
<celldesigner:singleLine width="1.0"/>
<celldesigner:paint color="ffffedcc" scheme="Color"/>
</celldesigner:usualView>
<celldesigner:briefView>
<celldesigner:innerPosition x="0.0" y="0.0"/>
<celldesigner:boxSize width="18.0" height="12.0"/>
<celldesigner:singleLine width="1.0"/>
<celldesigner:paint color="ffffff" scheme="Color"/>
</celldesigner:briefView>
<celldesigner:info state="empty" angle="-1.57"/>
</celldesigner:speciesAlias>
<celldesigner:speciesAlias id="sa53" species="s15" complexSpeciesAlias="csa3">
<celldesigner:activity>inactive</celldesigner:activity>
<celldesigner:bounds x="3620.0" y="765.0" w="60.0" h="40.0"/>
<celldesigner:font size="12"/>
<celldesigner:view state="usual"/>
<celldesigner:usualView>
<celldesigner:innerPosition x="10.0" y="60.0"/>
<celldesigner:boxSize width="60.0" height="40.0"/>
<celldesigner:singleLine width="1.0"/>
<celldesigner:paint color="ffffedcc" scheme="Color"/>
</celldesigner:usualView>
<celldesigner:briefView>
<celldesigner:innerPosition x="0.0" y="0.0"/>
<celldesigner:boxSize width="18.0" height="12.0"/>
<celldesigner:singleLine width="1.0"/>
<celldesigner:paint color="ffffff" scheme="Color"/>
</celldesigner:briefView>
<celldesigner:info state="empty" angle="-1.57"/>
</celldesigner:speciesAlias>
<celldesigner:speciesAlias id="sa54" species="i348" complexSpeciesAlias="csa3">
<celldesigner:activity>inactive</celldesigner:activity>
<celldesigner:bounds x="3620.0" y="815.0" w="60.0" h="40.0"/>
<celldesigner:font size="12"/>
<celldesigner:view state="usual"/>
<celldesigner:usualView>
<celldesigner:innerPosition x="10.0" y="110.0"/>
<celldesigner:boxSize width="60.0" height="40.0"/>
<celldesigner:singleLine width="1.0"/>
<celldesigner:paint color="ffffedcc" scheme="Color"/>
</celldesigner:usualView>
<celldesigner:briefView>
<celldesigner:innerPosition x="0.0" y="0.0"/>
<celldesigner:boxSize width="18.0" height="12.0"/>
<celldesigner:singleLine width="1.0"/>
<celldesigner:paint color="ffffff" scheme="Color"/>
</celldesigner:briefView>
<celldesigner:info state="empty" angle="-1.57"/>
</celldesigner:speciesAlias>
<celldesigner:speciesAlias id="sa55" species="i347" compartmentAlias="ca2">
<celldesigner:activity>inactive</celldesigner:activity>
<celldesigner:bounds x="3530.0" y="740.0" w="60.0" h="40.0"/>
<celldesigner:font size="12"/>
<celldesigner:view state="usual"/>
<celldesigner:usualView>
<celldesigner:innerPosition x="3140.0" y="410.0"/>
<celldesigner:boxSize width="60.0" height="40.0"/>
<celldesigner:singleLine width="1.0"/>
<celldesigner:paint color="ffffedcc" scheme="Color"/>
</celldesigner:usualView>
<celldesigner:briefView>
<celldesigner:innerPosition x="0.0" y="0.0"/>
<celldesigner:boxSize width="18.0" height="12.0"/>
<celldesigner:singleLine width="1.0"/>
<celldesigner:paint color="ffffff" scheme="Color"/>
</celldesigner:briefView>
<celldesigner:info state="empty" angle="-1.57"/>
</celldesigner:speciesAlias>
<celldesigner:speciesAlias id="sa56" species="i278" compartmentAlias="ca1">
<celldesigner:activity>inactive</celldesigner:activity>
<celldesigner:bounds x="3330.0" y="110.0" w="60.0" h="40.0"/>
<celldesigner:font size="12"/>
<celldesigner:view state="usual"/>
<celldesigner:usualView>
<celldesigner:innerPosition x="2945.0" y="30.0"/>
<celldesigner:boxSize width="60.0" height="40.0"/>
<celldesigner:singleLine width="1.0"/>
<celldesigner:paint color="ffffedcc" scheme="Color"/>
</celldesigner:usualView>
<celldesigner:briefView>
<celldesigner:innerPosition x="0.0" y="0.0"/>
<celldesigner:boxSize width="18.0" height="12.0"/>
<celldesigner:singleLine width="1.0"/>
<celldesigner:paint color="ffffff" scheme="Color"/>
</celldesigner:briefView>
<celldesigner:info state="empty" angle="-1.57"/>
</celldesigner:speciesAlias>
<celldesigner:speciesAlias id="sa58" species="i131" compartmentAlias="ca1">
<celldesigner:activity>inactive</celldesigner:activity>
<celldesigner:bounds x="3400.0" y="110.0" w="60.0" h="40.0"/>
<celldesigner:font size="12"/>
<celldesigner:view state="usual"/>
<celldesigner:usualView>
<celldesigner:innerPosition x="3015.0" y="30.0"/>
<celldesigner:boxSize width="60.0" height="40.0"/>
<celldesigner:singleLine width="1.0"/>
<celldesigner:paint color="ffffedcc" scheme="Color"/>
</celldesigner:usualView>
<celldesigner:briefView>
<celldesigner:innerPosition x="0.0" y="0.0"/>
<celldesigner:boxSize width="18.0" height="12.0"/>
<celldesigner:singleLine width="1.0"/>
<celldesigner:paint color="ffffff" scheme="Color"/>
</celldesigner:briefView>
<celldesigner:info state="empty" angle="-1.57"/>
</celldesigner:speciesAlias>
</celldesigner:listOfSpeciesAliases>
<celldesigner:listOfGroups/>
<celldesigner:listOfProteins>
<celldesigner:protein id="prot_i156" name="A2M" type="GENERIC"/>
<celldesigner:protein id="prot_i147" name="ADAM17" type="GENERIC"/>
<celldesigner:protein id="prot_i276" name="AP1B1" type="GENERIC"/>
<celldesigner:protein id="prot_i277" name="CAV1" type="GENERIC"/>
<celldesigner:protein id="pr1" name="CFTR" type="GENERIC"/>
<celldesigner:protein id="prot_i194" name="CSTA" type="GENERIC"/>
<celldesigner:protein id="prot_i312" name="DBNL" type="GENERIC"/>
<celldesigner:protein id="prot_i347" name="DNM2" type="GENERIC"/>
<celldesigner:protein id="prot_i99" name="DYNC1H1" type="GENERIC"/>
<celldesigner:protein id="prot_i44" name="ERAP1" type="GENERIC"/>
<celldesigner:protein id="prot_i250" name="EXOC4" type="GENERIC"/>
<celldesigner:protein id="prot_i187" name="EXOC7" type="GENERIC"/>
<celldesigner:protein id="prot_i348" name="EXOC8" type="GENERIC"/>
<celldesigner:protein id="prot_i337" name="FBXO21" type="GENERIC"/>
<celldesigner:protein id="prot_i222" name="HUWE1" type="GENERIC"/>
<celldesigner:protein id="prot_i196" name="KLHL22" type="GENERIC"/>
<celldesigner:protein id="prot_i356" name="LAMP1" type="GENERIC"/>
<celldesigner:protein id="prot_i170" name="LGALS3BP" type="GENERIC"/>
<celldesigner:protein id="prot_i40" name="MYO6" type="GENERIC"/>
<celldesigner:protein id="prot_i46" name="NPEPPS" type="GENERIC"/>
<celldesigner:protein id="prot_i275" name="PJA2" type="GENERIC"/>
<celldesigner:protein id="prot_i232" name="PSMA1" type="GENERIC"/>
<celldesigner:protein id="prot_i233" name="PSMA3" type="GENERIC"/>
<celldesigner:protein id="prot_i235" name="PSMA5" type="GENERIC"/>
<celldesigner:protein id="prot_i231" name="PSMA6" type="GENERIC"/>
<celldesigner:protein id="prot_i234" name="PSMB3" type="GENERIC"/>
<celldesigner:protein id="prot_i100" name="PSMC2" type="GENERIC"/>
<celldesigner:protein id="prot_i120" name="PSMC3" type="GENERIC"/>
<celldesigner:protein id="prot_i101" name="PSMC4" type="GENERIC"/>
<celldesigner:protein id="prot_i365" name="PSMC6" type="GENERIC"/>
<celldesigner:protein id="prot_i252" name="PZP" type="GENERIC"/>
<celldesigner:protein id="prot_i131" name="RAB18" type="GENERIC"/>
<celldesigner:protein id="prot_i278" name="RAB5B" type="GENERIC"/>
<celldesigner:protein id="prot_i368" name="RASEF" type="GENERIC"/>
<celldesigner:protein id="prot_i369" name="RNF160" type="GENERIC"/>
<celldesigner:protein id="prot_i261" name="SKP1" type="GENERIC"/>
<celldesigner:protein id="prot_i212" name="SNX27" type="GENERIC"/>
<celldesigner:protein id="prot_i218" name="TCEB1" type="GENERIC"/>
<celldesigner:protein id="prot_i220" name="TCEB2" type="GENERIC"/>
<celldesigner:protein id="prot_i228" name="TRIM21" type="GENERIC"/>
<celldesigner:protein id="prot_i199" name="TRIM5" type="GENERIC"/>
<celldesigner:protein id="prot_i306" name="UBE3C" type="GENERIC"/>
<celldesigner:protein id="prot_i246" name="UBR3" type="GENERIC"/>
<celldesigner:protein id="prot_i384" name="UBR4" type="GENERIC"/>
<celldesigner:protein id="prot_i319" name="UBR5" type="GENERIC"/>
</celldesigner:listOfProteins>
<celldesigner:listOfGenes>
<celldesigner:gene id="gn1" name="cftr" type="GENE"/>
</celldesigner:listOfGenes>
<celldesigner:listOfRNAs>
<celldesigner:RNA id="rn1" name="cftr" type="RNA"/>
</celldesigner:listOfRNAs>
<celldesigner:listOfAntisenseRNAs/>
<celldesigner:listOfLayers/>
<celldesigner:listOfBlockDiagrams/>
</celldesigner:extension>
</annotation>
<listOfUnitDefinitions>
<unitDefinition metaid="substance" id="substance" name="substance">
<listOfUnits>
<unit metaid="CDMT00035" kind="mole"/>
</listOfUnits>
</unitDefinition>
<unitDefinition metaid="volume" id="volume" name="volume">
<listOfUnits>
<unit metaid="CDMT00036" kind="litre"/>
</listOfUnits>
</unitDefinition>
<unitDefinition metaid="area" id="area" name="area">
<listOfUnits>
<unit metaid="CDMT00037" kind="metre" exponent="2"/>
</listOfUnits>
</unitDefinition>
<unitDefinition metaid="length" id="length" name="length">
<listOfUnits>
<unit metaid="CDMT00038" kind="metre"/>
</listOfUnits>
</unitDefinition>
<unitDefinition metaid="time" id="time" name="time">
<listOfUnits>
<unit metaid="CDMT00039" kind="second"/>
</listOfUnits>
</unitDefinition>
</listOfUnitDefinitions>
<listOfCompartments>
<compartment metaid="default" id="default" size="1" units="volume"/>
<compartment metaid="c1" id="c1" name="PM" size="1" units="volume" outside="default">
<annotation>
<celldesigner:extension>
<celldesigner:name>PM</celldesigner:name>
</celldesigner:extension>
</annotation>
</compartment>
<compartment metaid="c2" id="c2" name="Cytoplasm" size="1" units="volume" outside="default">
<annotation>
<celldesigner:extension>
<celldesigner:name>Cytoplasm</celldesigner:name>
</celldesigner:extension>
</annotation>
</compartment>
<compartment metaid="c3" id="c3" name="Nucleus" size="1" units="volume" outside="c2">
<annotation>
<celldesigner:extension>
<celldesigner:name>Nucleus</celldesigner:name>
</celldesigner:extension>
</annotation>
</compartment>
<compartment metaid="c4" id="c4" name="ER" size="1" units="volume" outside="c2">
<annotation>
<celldesigner:extension>
<celldesigner:name>ER</celldesigner:name>
</celldesigner:extension>
</annotation>
</compartment>
<compartment metaid="c5" id="c5" name="Golgi" size="1" units="volume" outside="c2">
<annotation>
<celldesigner:extension>
<celldesigner:name>Golgi</celldesigner:name>
</celldesigner:extension>
</annotation>
</compartment>
<compartment metaid="c6" id="c6" name="Endosome" size="1" units="volume" outside="c2">
<annotation>
<celldesigner:extension>
<celldesigner:name>Endosome</celldesigner:name>
</celldesigner:extension>
</annotation>
</compartment>
<compartment metaid="c7" id="c7" name="Mitochondrion" size="1" units="volume" outside="c2">
<annotation>
<celldesigner:extension>
<celldesigner:name>Mitochondrion</celldesigner:name>
</celldesigner:extension>
</annotation>
</compartment>
</listOfCompartments>
<listOfSpecies>
<species metaid="i156" id="i156" name="A2M" compartment="default" initialAmount="0" charge="0">
<annotation>
<celldesigner:extension>
<celldesigner:positionToCompartment>inside</celldesigner:positionToCompartment>
<celldesigner:speciesIdentity>
<celldesigner:class>PROTEIN</celldesigner:class>
<celldesigner:proteinReference>prot_i156</celldesigner:proteinReference>
</celldesigner:speciesIdentity>
<celldesigner:listOfCatalyzedReactions>
<celldesigner:catalyzed reaction="re9"/>
</celldesigner:listOfCatalyzedReactions>
</celldesigner:extension>
</annotation>
</species>
<species metaid="i147" id="i147" name="ADAM17" compartment="c1" initialAmount="0" charge="0">
<annotation>
<celldesigner:extension>
<celldesigner:positionToCompartment>inside</celldesigner:positionToCompartment>
<celldesigner:speciesIdentity>
<celldesigner:class>PROTEIN</celldesigner:class>
<celldesigner:proteinReference>prot_i147</celldesigner:proteinReference>
</celldesigner:speciesIdentity>
<celldesigner:listOfCatalyzedReactions>
<celldesigner:catalyzed reaction="re9"/>
</celldesigner:listOfCatalyzedReactions>
</celldesigner:extension>
</annotation>
</species>
<species metaid="i276" id="i276" name="AP1B1" compartment="c5" initialAmount="0" charge="0">
<annotation>
<celldesigner:extension>
<celldesigner:positionToCompartment>inside</celldesigner:positionToCompartment>
<celldesigner:speciesIdentity>
<celldesigner:class>PROTEIN</celldesigner:class>
<celldesigner:proteinReference>prot_i276</celldesigner:proteinReference>
</celldesigner:speciesIdentity>
<celldesigner:listOfCatalyzedReactions>
<celldesigner:catalyzed reaction="re10"/>
</celldesigner:listOfCatalyzedReactions>
</celldesigner:extension>
</annotation>
</species>
<species metaid="i277" id="i277" name="CAV1" compartment="c5" initialAmount="0" charge="0">
<annotation>
<celldesigner:extension>
<celldesigner:positionToCompartment>inside</celldesigner:positionToCompartment>
<celldesigner:speciesIdentity>
<celldesigner:class>PROTEIN</celldesigner:class>
<celldesigner:proteinReference>prot_i277</celldesigner:proteinReference>
</celldesigner:speciesIdentity>
<celldesigner:listOfCatalyzedReactions>
<celldesigner:catalyzed reaction="re10"/>
</celldesigner:listOfCatalyzedReactions>
</celldesigner:extension>
</annotation>
</species>
<species metaid="s6" id="s6" name="CFTR" compartment="c1" initialAmount="0">
<annotation>
<celldesigner:extension>
<celldesigner:positionToCompartment>inside</celldesigner:positionToCompartment>
<celldesigner:speciesIdentity>
<celldesigner:class>PROTEIN</celldesigner:class>
<celldesigner:proteinReference>pr1</celldesigner:proteinReference>
</celldesigner:speciesIdentity>
</celldesigner:extension>
</annotation>
</species>
<species metaid="s4" id="s4" name="CFTR" compartment="c4" initialAmount="0">
<annotation>
<celldesigner:extension>
<celldesigner:positionToCompartment>inside</celldesigner:positionToCompartment>
<celldesigner:speciesIdentity>
<celldesigner:class>PROTEIN</celldesigner:class>
<celldesigner:proteinReference>pr1</celldesigner:proteinReference>
</celldesigner:speciesIdentity>
</celldesigner:extension>
</annotation>
</species>
<species metaid="s5" id="s5" name="CFTR" compartment="c5" initialAmount="0">
<annotation>
<celldesigner:extension>
<celldesigner:positionToCompartment>inside</celldesigner:positionToCompartment>
<celldesigner:speciesIdentity>
<celldesigner:class>PROTEIN</celldesigner:class>
<celldesigner:proteinReference>pr1</celldesigner:proteinReference>
</celldesigner:speciesIdentity>
</celldesigner:extension>
</annotation>
</species>
<species metaid="s10" id="s10" name="CFTR" compartment="c6" initialAmount="0">
<annotation>
<celldesigner:extension>
<celldesigner:positionToCompartment>inside</celldesigner:positionToCompartment>
<celldesigner:speciesIdentity>
<celldesigner:class>PROTEIN</celldesigner:class>
<celldesigner:proteinReference>pr1</celldesigner:proteinReference>
</celldesigner:speciesIdentity>
</celldesigner:extension>
</annotation>
</species>
<species metaid="i194" id="i194" name="CSTA" compartment="c2" initialAmount="0" charge="0">
<annotation>
<celldesigner:extension>
<celldesigner:positionToCompartment>inside</celldesigner:positionToCompartment>
<celldesigner:speciesIdentity>
<celldesigner:class>PROTEIN</celldesigner:class>
<celldesigner:proteinReference>prot_i194</celldesigner:proteinReference>
</celldesigner:speciesIdentity>
<celldesigner:listOfCatalyzedReactions>
<celldesigner:catalyzed reaction="re9"/>
</celldesigner:listOfCatalyzedReactions>
</celldesigner:extension>
</annotation>
</species>
<species metaid="i312" id="i312" name="DBNL" compartment="c2" initialAmount="0" charge="0">
<annotation>
<celldesigner:extension>
<celldesigner:positionToCompartment>inside</celldesigner:positionToCompartment>
<celldesigner:speciesIdentity>
<celldesigner:class>PROTEIN</celldesigner:class>
<celldesigner:proteinReference>prot_i312</celldesigner:proteinReference>
</celldesigner:speciesIdentity>
<celldesigner:listOfCatalyzedReactions>
<celldesigner:catalyzed reaction="re10"/>
</celldesigner:listOfCatalyzedReactions>
</celldesigner:extension>
</annotation>
</species>
<species metaid="i347" id="i347" name="DNM2" compartment="c2" initialAmount="0" charge="0">
<annotation>
<celldesigner:extension>
<celldesigner:positionToCompartment>inside</celldesigner:positionToCompartment>
<celldesigner:speciesIdentity>
<celldesigner:class>PROTEIN</celldesigner:class>
<celldesigner:proteinReference>prot_i347</celldesigner:proteinReference>
</celldesigner:speciesIdentity>
<celldesigner:listOfCatalyzedReactions>
<celldesigner:catalyzed reaction="re10"/>
</celldesigner:listOfCatalyzedReactions>
</celldesigner:extension>
</annotation>
</species>
<species metaid="i99" id="i99" name="DYNC1H1" compartment="c2" initialAmount="0" charge="0">
<annotation>
<celldesigner:extension>
<celldesigner:positionToCompartment>inside</celldesigner:positionToCompartment>
<celldesigner:speciesIdentity>
<celldesigner:class>PROTEIN</celldesigner:class>
<celldesigner:proteinReference>prot_i99</celldesigner:proteinReference>
</celldesigner:speciesIdentity>
<celldesigner:listOfCatalyzedReactions>
<celldesigner:catalyzed reaction="re9"/>
</celldesigner:listOfCatalyzedReactions>
</celldesigner:extension>
</annotation>
</species>
<species metaid="s9" id="s9" name="Degraded" compartment="c2" initialAmount="0">
<annotation>
<celldesigner:extension>
<celldesigner:positionToCompartment>inside</celldesigner:positionToCompartment>
<celldesigner:speciesIdentity>
<celldesigner:class>DEGRADED</celldesigner:class>
<celldesigner:name>Degraded</celldesigner:name>
</celldesigner:speciesIdentity>
</celldesigner:extension>
</annotation>
</species>
<species metaid="i44" id="i44" name="ERAP1" compartment="c4" initialAmount="0" charge="0">
<annotation>
<celldesigner:extension>
<celldesigner:positionToCompartment>inside</celldesigner:positionToCompartment>
<celldesigner:speciesIdentity>
<celldesigner:class>PROTEIN</celldesigner:class>
<celldesigner:proteinReference>prot_i44</celldesigner:proteinReference>
</celldesigner:speciesIdentity>
<celldesigner:listOfCatalyzedReactions>
<celldesigner:catalyzed reaction="re9"/>
</celldesigner:listOfCatalyzedReactions>
</celldesigner:extension>
</annotation>
</species>
<species metaid="s14" id="s14" name="EXOC" compartment="c2" initialAmount="0">
<annotation>
<celldesigner:extension>
<celldesigner:positionToCompartment>inside</celldesigner:positionToCompartment>
<celldesigner:speciesIdentity>
<celldesigner:class>COMPLEX</celldesigner:class>
<celldesigner:name>EXOC</celldesigner:name>
</celldesigner:speciesIdentity>
<celldesigner:listOfCatalyzedReactions>
<celldesigner:catalyzed reaction="re10"/>
</celldesigner:listOfCatalyzedReactions>
</celldesigner:extension>
</annotation>
</species>
<species metaid="i187" id="i187" name="EXOC7" compartment="c2" initialAmount="0" charge="0">
<annotation>
<celldesigner:extension>
<celldesigner:positionToCompartment>inside</celldesigner:positionToCompartment>
<celldesigner:speciesIdentity>
<celldesigner:class>PROTEIN</celldesigner:class>
<celldesigner:proteinReference>prot_i187</celldesigner:proteinReference>
</celldesigner:speciesIdentity>
<celldesigner:listOfCatalyzedReactions>
<celldesigner:catalyzed reaction="re9"/>
</celldesigner:listOfCatalyzedReactions>
</celldesigner:extension>
</annotation>
</species>
<species metaid="i337" id="i337" name="FBXO21" compartment="c7" initialAmount="0" charge="0">
<annotation>
<celldesigner:extension>
<celldesigner:positionToCompartment>inside</celldesigner:positionToCompartment>
<celldesigner:speciesIdentity>
<celldesigner:class>PROTEIN</celldesigner:class>
<celldesigner:proteinReference>prot_i337</celldesigner:proteinReference>
</celldesigner:speciesIdentity>
<celldesigner:listOfCatalyzedReactions>
<celldesigner:catalyzed reaction="re9"/>
</celldesigner:listOfCatalyzedReactions>
</celldesigner:extension>
</annotation>
</species>
<species metaid="i222" id="i222" name="HUWE1" compartment="c2" initialAmount="0" charge="0">
<annotation>
<celldesigner:extension>
<celldesigner:positionToCompartment>inside</celldesigner:positionToCompartment>
<celldesigner:speciesIdentity>
<celldesigner:class>PROTEIN</celldesigner:class>
<celldesigner:proteinReference>prot_i222</celldesigner:proteinReference>
</celldesigner:speciesIdentity>
<celldesigner:listOfCatalyzedReactions>
<celldesigner:catalyzed reaction="re9"/>
</celldesigner:listOfCatalyzedReactions>
</celldesigner:extension>
</annotation>
</species>
<species metaid="i196" id="i196" name="KLHL22" compartment="c2" initialAmount="0" charge="0">
<annotation>
<celldesigner:extension>
<celldesigner:positionToCompartment>inside</celldesigner:positionToCompartment>
<celldesigner:speciesIdentity>
<celldesigner:class>PROTEIN</celldesigner:class>
<celldesigner:proteinReference>prot_i196</celldesigner:proteinReference>
</celldesigner:speciesIdentity>
<celldesigner:listOfCatalyzedReactions>
<celldesigner:catalyzed reaction="re9"/>
</celldesigner:listOfCatalyzedReactions>
</celldesigner:extension>
</annotation>
</species>
<species metaid="i356" id="i356" name="LAMP1" compartment="c1" initialAmount="0" charge="0">
<annotation>
<celldesigner:extension>
<celldesigner:positionToCompartment>inside</celldesigner:positionToCompartment>
<celldesigner:speciesIdentity>
<celldesigner:class>PROTEIN</celldesigner:class>
<celldesigner:proteinReference>prot_i356</celldesigner:proteinReference>
</celldesigner:speciesIdentity>
<celldesigner:listOfCatalyzedReactions>
<celldesigner:catalyzed reaction="re9"/>
</celldesigner:listOfCatalyzedReactions>
</celldesigner:extension>
</annotation>
</species>
<species metaid="i170" id="i170" name="LGALS3BP" compartment="default" initialAmount="0" charge="0">
<annotation>
<celldesigner:extension>
<celldesigner:positionToCompartment>inside</celldesigner:positionToCompartment>
<celldesigner:speciesIdentity>
<celldesigner:class>PROTEIN</celldesigner:class>
<celldesigner:proteinReference>prot_i170</celldesigner:proteinReference>
</celldesigner:speciesIdentity>
<celldesigner:listOfCatalyzedReactions>
<celldesigner:catalyzed reaction="re9"/>
</celldesigner:listOfCatalyzedReactions>
</celldesigner:extension>
</annotation>
</species>
<species metaid="i40" id="i40" name="MYO6" compartment="c5" initialAmount="0" charge="0">
<annotation>
<celldesigner:extension>
<celldesigner:positionToCompartment>inside</celldesigner:positionToCompartment>
<celldesigner:speciesIdentity>
<celldesigner:class>PROTEIN</celldesigner:class>
<celldesigner:proteinReference>prot_i40</celldesigner:proteinReference>
</celldesigner:speciesIdentity>
<celldesigner:listOfCatalyzedReactions>
<celldesigner:catalyzed reaction="re10"/>
</celldesigner:listOfCatalyzedReactions>
</celldesigner:extension>
</annotation>
</species>
<species metaid="i46" id="i46" name="NPEPPS" compartment="c2" initialAmount="0" charge="0">
<annotation>
<celldesigner:extension>
<celldesigner:positionToCompartment>inside</celldesigner:positionToCompartment>
<celldesigner:speciesIdentity>
<celldesigner:class>PROTEIN</celldesigner:class>
<celldesigner:proteinReference>prot_i46</celldesigner:proteinReference>
</celldesigner:speciesIdentity>
<celldesigner:listOfCatalyzedReactions>
<celldesigner:catalyzed reaction="re9"/>
</celldesigner:listOfCatalyzedReactions>
</celldesigner:extension>
</annotation>
</species>
<species metaid="i275" id="i275" name="PJA2" compartment="c2" initialAmount="0" charge="0">
<annotation>
<celldesigner:extension>
<celldesigner:positionToCompartment>inside</celldesigner:positionToCompartment>
<celldesigner:speciesIdentity>
<celldesigner:class>PROTEIN</celldesigner:class>
<celldesigner:proteinReference>prot_i275</celldesigner:proteinReference>
</celldesigner:speciesIdentity>
<celldesigner:listOfCatalyzedReactions>
<celldesigner:catalyzed reaction="re9"/>
</celldesigner:listOfCatalyzedReactions>
</celldesigner:extension>
</annotation>
</species>
<species metaid="s11" id="s11" name="PSM" compartment="c2" initialAmount="0">
<annotation>
<celldesigner:extension>
<celldesigner:positionToCompartment>inside</celldesigner:positionToCompartment>
<celldesigner:speciesIdentity>
<celldesigner:class>COMPLEX</celldesigner:class>
<celldesigner:name>PSM</celldesigner:name>
</celldesigner:speciesIdentity>
<celldesigner:listOfCatalyzedReactions>
<celldesigner:catalyzed reaction="re9"/>
</celldesigner:listOfCatalyzedReactions>
</celldesigner:extension>
</annotation>
</species>
<species metaid="i252" id="i252" name="PZP" compartment="default" initialAmount="0" charge="0">
<annotation>
<celldesigner:extension>
<celldesigner:positionToCompartment>inside</celldesigner:positionToCompartment>
<celldesigner:speciesIdentity>
<celldesigner:class>PROTEIN</celldesigner:class>
<celldesigner:proteinReference>prot_i252</celldesigner:proteinReference>
</celldesigner:speciesIdentity>
<celldesigner:listOfCatalyzedReactions>
<celldesigner:catalyzed reaction="re9"/>
</celldesigner:listOfCatalyzedReactions>
</celldesigner:extension>
</annotation>
</species>
<species metaid="i131" id="i131" name="RAB18" compartment="c1" initialAmount="0" charge="0">
<annotation>
<celldesigner:extension>
<celldesigner:positionToCompartment>inside</celldesigner:positionToCompartment>
<celldesigner:speciesIdentity>
<celldesigner:class>PROTEIN</celldesigner:class>
<celldesigner:proteinReference>prot_i131</celldesigner:proteinReference>
</celldesigner:speciesIdentity>
<celldesigner:listOfCatalyzedReactions>
<celldesigner:catalyzed reaction="re10"/>
</celldesigner:listOfCatalyzedReactions>
</celldesigner:extension>
</annotation>
</species>
<species metaid="i278" id="i278" name="RAB5B" compartment="c1" initialAmount="0" charge="0">
<annotation>
<celldesigner:extension>
<celldesigner:positionToCompartment>inside</celldesigner:positionToCompartment>
<celldesigner:speciesIdentity>
<celldesigner:class>PROTEIN</celldesigner:class>
<celldesigner:proteinReference>prot_i278</celldesigner:proteinReference>
</celldesigner:speciesIdentity>
<celldesigner:listOfCatalyzedReactions>
<celldesigner:catalyzed reaction="re10"/>
</celldesigner:listOfCatalyzedReactions>
</celldesigner:extension>
</annotation>
</species>
<species metaid="i368" id="i368" name="RASEF" compartment="c2" initialAmount="0" charge="0">
<annotation>
<celldesigner:extension>
<celldesigner:positionToCompartment>inside</celldesigner:positionToCompartment>
<celldesigner:speciesIdentity>
<celldesigner:class>PROTEIN</celldesigner:class>
<celldesigner:proteinReference>prot_i368</celldesigner:proteinReference>
</celldesigner:speciesIdentity>
<celldesigner:listOfCatalyzedReactions>
<celldesigner:catalyzed reaction="re10"/>
</celldesigner:listOfCatalyzedReactions>
</celldesigner:extension>
</annotation>
</species>
<species metaid="i369" id="i369" name="RNF160" compartment="c2" initialAmount="0" charge="0">
<annotation>
<celldesigner:extension>
<celldesigner:positionToCompartment>inside</celldesigner:positionToCompartment>
<celldesigner:speciesIdentity>
<celldesigner:class>PROTEIN</celldesigner:class>
<celldesigner:proteinReference>prot_i369</celldesigner:proteinReference>
</celldesigner:speciesIdentity>
<celldesigner:listOfCatalyzedReactions>
<celldesigner:catalyzed reaction="re9"/>
</celldesigner:listOfCatalyzedReactions>
</celldesigner:extension>
</annotation>
</species>
<species metaid="i261" id="i261" name="SKP1" compartment="c3" initialAmount="0" charge="0">
<annotation>
<celldesigner:extension>
<celldesigner:positionToCompartment>inside</celldesigner:positionToCompartment>
<celldesigner:speciesIdentity>
<celldesigner:class>PROTEIN</celldesigner:class>
<celldesigner:proteinReference>prot_i261</celldesigner:proteinReference>
</celldesigner:speciesIdentity>
<celldesigner:listOfCatalyzedReactions>
<celldesigner:catalyzed reaction="re9"/>
</celldesigner:listOfCatalyzedReactions>
</celldesigner:extension>
</annotation>
</species>
<species metaid="i212" id="i212" name="SNX27" compartment="c2" initialAmount="0" charge="0">
<annotation>
<celldesigner:extension>
<celldesigner:positionToCompartment>inside</celldesigner:positionToCompartment>
<celldesigner:speciesIdentity>
<celldesigner:class>PROTEIN</celldesigner:class>
<celldesigner:proteinReference>prot_i212</celldesigner:proteinReference>
</celldesigner:speciesIdentity>
<celldesigner:listOfCatalyzedReactions>
<celldesigner:catalyzed reaction="re10"/>
</celldesigner:listOfCatalyzedReactions>
</celldesigner:extension>
</annotation>
</species>
<species metaid="i218" id="i218" name="TCEB1" compartment="c3" initialAmount="0" charge="0">
<annotation>
<celldesigner:extension>
<celldesigner:positionToCompartment>inside</celldesigner:positionToCompartment>
<celldesigner:speciesIdentity>
<celldesigner:class>PROTEIN</celldesigner:class>
<celldesigner:proteinReference>prot_i218</celldesigner:proteinReference>
</celldesigner:speciesIdentity>
<celldesigner:listOfCatalyzedReactions>
<celldesigner:catalyzed reaction="re9"/>
</celldesigner:listOfCatalyzedReactions>
</celldesigner:extension>
</annotation>
</species>
<species metaid="i220" id="i220" name="TCEB2" compartment="c3" initialAmount="0" charge="0">
<annotation>
<celldesigner:extension>
<celldesigner:positionToCompartment>inside</celldesigner:positionToCompartment>
<celldesigner:speciesIdentity>
<celldesigner:class>PROTEIN</celldesigner:class>
<celldesigner:proteinReference>prot_i220</celldesigner:proteinReference>
</celldesigner:speciesIdentity>
<celldesigner:listOfCatalyzedReactions>
<celldesigner:catalyzed reaction="re9"/>
</celldesigner:listOfCatalyzedReactions>
</celldesigner:extension>
</annotation>
</species>
<species metaid="s12" id="s12" name="TRM" compartment="c2" initialAmount="0">
<annotation>
<celldesigner:extension>
<celldesigner:positionToCompartment>inside</celldesigner:positionToCompartment>
<celldesigner:speciesIdentity>
<celldesigner:class>COMPLEX</celldesigner:class>
<celldesigner:name>TRM</celldesigner:name>
</celldesigner:speciesIdentity>
<celldesigner:listOfCatalyzedReactions>
<celldesigner:catalyzed reaction="re9"/>
</celldesigner:listOfCatalyzedReactions>
</celldesigner:extension>
</annotation>
</species>
<species metaid="i306" id="i306" name="UBE3C" compartment="c3" initialAmount="0" charge="0">
<annotation>
<celldesigner:extension>
<celldesigner:positionToCompartment>inside</celldesigner:positionToCompartment>
<celldesigner:speciesIdentity>
<celldesigner:class>PROTEIN</celldesigner:class>
<celldesigner:proteinReference>prot_i306</celldesigner:proteinReference>
</celldesigner:speciesIdentity>
<celldesigner:listOfCatalyzedReactions>
<celldesigner:catalyzed reaction="re9"/>
</celldesigner:listOfCatalyzedReactions>
</celldesigner:extension>
</annotation>
</species>
<species metaid="i246" id="i246" name="UBR3" compartment="c1" initialAmount="0" charge="0">
<annotation>
<celldesigner:extension>
<celldesigner:positionToCompartment>inside</celldesigner:positionToCompartment>
<celldesigner:speciesIdentity>
<celldesigner:class>PROTEIN</celldesigner:class>
<celldesigner:proteinReference>prot_i246</celldesigner:proteinReference>
</celldesigner:speciesIdentity>
<celldesigner:listOfCatalyzedReactions>
<celldesigner:catalyzed reaction="re9"/>
</celldesigner:listOfCatalyzedReactions>
</celldesigner:extension>
</annotation>
</species>
<species metaid="i384" id="i384" name="UBR4" compartment="c1" initialAmount="0" charge="0">
<annotation>
<celldesigner:extension>
<celldesigner:positionToCompartment>inside</celldesigner:positionToCompartment>
<celldesigner:speciesIdentity>
<celldesigner:class>PROTEIN</celldesigner:class>
<celldesigner:proteinReference>prot_i384</celldesigner:proteinReference>
</celldesigner:speciesIdentity>
<celldesigner:listOfCatalyzedReactions>
<celldesigner:catalyzed reaction="re9"/>
</celldesigner:listOfCatalyzedReactions>
</celldesigner:extension>
</annotation>
</species>
<species metaid="i319" id="i319" name="UBR5" compartment="c3" initialAmount="0" charge="0">
<annotation>
<celldesigner:extension>
<celldesigner:positionToCompartment>inside</celldesigner:positionToCompartment>
<celldesigner:speciesIdentity>
<celldesigner:class>PROTEIN</celldesigner:class>
<celldesigner:proteinReference>prot_i319</celldesigner:proteinReference>
</celldesigner:speciesIdentity>
<celldesigner:listOfCatalyzedReactions>
<celldesigner:catalyzed reaction="re9"/>
</celldesigner:listOfCatalyzedReactions>
</celldesigner:extension>
</annotation>
</species>
<species metaid="s1" id="s1" name="cftr" compartment="c3" initialAmount="0">
<annotation>
<celldesigner:extension>
<celldesigner:positionToCompartment>inside</celldesigner:positionToCompartment>
<celldesigner:speciesIdentity>
<celldesigner:class>GENE</celldesigner:class>
<celldesigner:geneReference>gn1</celldesigner:geneReference>
</celldesigner:speciesIdentity>
</celldesigner:extension>
</annotation>
</species>
<species metaid="s2" id="s2" name="cftr" compartment="c3" initialAmount="0">
<annotation>
<celldesigner:extension>
<celldesigner:positionToCompartment>inside</celldesigner:positionToCompartment>
<celldesigner:speciesIdentity>
<celldesigner:class>RNA</celldesigner:class>
<celldesigner:rnaReference>rn1</celldesigner:rnaReference>
</celldesigner:speciesIdentity>
</celldesigner:extension>
</annotation>
</species>
<species metaid="s3" id="s3" name="cftr" compartment="c4" initialAmount="0">
<annotation>
<celldesigner:extension>
<celldesigner:positionToCompartment>inside</celldesigner:positionToCompartment>
<celldesigner:speciesIdentity>
<celldesigner:class>RNA</celldesigner:class>
<celldesigner:rnaReference>rn1</celldesigner:rnaReference>
</celldesigner:speciesIdentity>
</celldesigner:extension>
</annotation>
</species>
</listOfSpecies>
<listOfReactions>
<reaction metaid="re3" id="re3" reversible="false">
<annotation>
<celldesigner:extension>
<celldesigner:reactionType>STATE_TRANSITION</celldesigner:reactionType>
<celldesigner:baseReactants>
<celldesigner:baseReactant species="s1" alias="sa1">
<celldesigner:linkAnchor position="E"/>
</celldesigner:baseReactant>
</celldesigner:baseReactants>
<celldesigner:baseProducts>
<celldesigner:baseProduct species="s2" alias="sa2">
<celldesigner:linkAnchor position="W"/>
</celldesigner:baseProduct>
</celldesigner:baseProducts>
<celldesigner:connectScheme connectPolicy="direct" rectangleIndex="0">
<celldesigner:listOfLineDirection>
<celldesigner:lineDirection index="0" value="unknown"/>
</celldesigner:listOfLineDirection>
</celldesigner:connectScheme>
<celldesigner:line width="1.0" color="ff000000"/>
</celldesigner:extension>
</annotation>
<listOfReactants>
<speciesReference metaid="CDMT00001" species="s1">
<annotation>
<celldesigner:extension>
<celldesigner:alias>sa1</celldesigner:alias>
</celldesigner:extension>
</annotation>
</speciesReference>
</listOfReactants>
<listOfProducts>
<speciesReference metaid="CDMT00002" species="s2">
<annotation>
<celldesigner:extension>
<celldesigner:alias>sa2</celldesigner:alias>
</celldesigner:extension>
</annotation>
</speciesReference>
</listOfProducts>
</reaction>
<reaction metaid="re4" id="re4" reversible="false">
<annotation>
<celldesigner:extension>
<celldesigner:reactionType>STATE_TRANSITION</celldesigner:reactionType>
<celldesigner:baseReactants>
<celldesigner:baseReactant species="s2" alias="sa2">
<celldesigner:linkAnchor position="N"/>
</celldesigner:baseReactant>
</celldesigner:baseReactants>
<celldesigner:baseProducts>
<celldesigner:baseProduct species="s3" alias="sa3">
<celldesigner:linkAnchor position="S"/>
</celldesigner:baseProduct>
</celldesigner:baseProducts>
<celldesigner:connectScheme connectPolicy="direct" rectangleIndex="0">
<celldesigner:listOfLineDirection>
<celldesigner:lineDirection index="0" value="unknown"/>
</celldesigner:listOfLineDirection>
</celldesigner:connectScheme>
<celldesigner:line width="1.0" color="ff000000"/>
</celldesigner:extension>
</annotation>
<listOfReactants>
<speciesReference metaid="CDMT00003" species="s2">
<annotation>
<celldesigner:extension>
<celldesigner:alias>sa2</celldesigner:alias>
</celldesigner:extension>
</annotation>
</speciesReference>
</listOfReactants>
<listOfProducts>
<speciesReference metaid="CDMT00004" species="s3">
<annotation>
<celldesigner:extension>
<celldesigner:alias>sa3</celldesigner:alias>
</celldesigner:extension>
</annotation>
</speciesReference>
</listOfProducts>
</reaction>
<reaction metaid="re5" id="re5" reversible="false">
<annotation>
<celldesigner:extension>
<celldesigner:reactionType>STATE_TRANSITION</celldesigner:reactionType>
<celldesigner:baseReactants>
<celldesigner:baseReactant species="s3" alias="sa3">
<celldesigner:linkAnchor position="W"/>
</celldesigner:baseReactant>
</celldesigner:baseReactants>
<celldesigner:baseProducts>
<celldesigner:baseProduct species="s4" alias="sa4">
<celldesigner:linkAnchor position="S"/>
</celldesigner:baseProduct>
</celldesigner:baseProducts>
<celldesigner:connectScheme connectPolicy="square" rectangleIndex="1">
<celldesigner:listOfLineDirection>
<celldesigner:lineDirection index="0" value="horizontal"/>
<celldesigner:lineDirection index="1" value="vertical"/>
</celldesigner:listOfLineDirection>
</celldesigner:connectScheme>
<celldesigner:editPoints>0.25479987618863786,-0.435748665268057</celldesigner:editPoints>
<celldesigner:line width="1.0" color="ff000000"/>
</celldesigner:extension>
</annotation>
<listOfReactants>
<speciesReference metaid="CDMT00005" species="s3">
<annotation>
<celldesigner:extension>
<celldesigner:alias>sa3</celldesigner:alias>
</celldesigner:extension>
</annotation>
</speciesReference>
</listOfReactants>
<listOfProducts>
<speciesReference metaid="CDMT00006" species="s4">
<annotation>
<celldesigner:extension>
<celldesigner:alias>sa4</celldesigner:alias>
</celldesigner:extension>
</annotation>
</speciesReference>
</listOfProducts>
</reaction>
<reaction metaid="re6" id="re6" reversible="false">
<annotation>
<celldesigner:extension>
<celldesigner:reactionType>STATE_TRANSITION</celldesigner:reactionType>
<celldesigner:baseReactants>
<celldesigner:baseReactant species="s4" alias="sa4">
<celldesigner:linkAnchor position="N"/>
</celldesigner:baseReactant>
</celldesigner:baseReactants>
<celldesigner:baseProducts>
<celldesigner:baseProduct species="s5" alias="sa5">
<celldesigner:linkAnchor position="S"/>
</celldesigner:baseProduct>
</celldesigner:baseProducts>
<celldesigner:connectScheme connectPolicy="direct" rectangleIndex="0">
<celldesigner:listOfLineDirection>
<celldesigner:lineDirection index="0" value="unknown"/>
</celldesigner:listOfLineDirection>
</celldesigner:connectScheme>
<celldesigner:line width="1.0" color="ff000000"/>
</celldesigner:extension>
</annotation>
<listOfReactants>
<speciesReference metaid="CDMT00007" species="s4">
<annotation>
<celldesigner:extension>
<celldesigner:alias>sa4</celldesigner:alias>
</celldesigner:extension>
</annotation>
</speciesReference>
</listOfReactants>
<listOfProducts>
<speciesReference metaid="CDMT00008" species="s5">
<annotation>
<celldesigner:extension>
<celldesigner:alias>sa5</celldesigner:alias>
</celldesigner:extension>
</annotation>
</speciesReference>
</listOfProducts>
</reaction>
<reaction metaid="re7" id="re7" reversible="false">
<annotation>
<celldesigner:extension>
<celldesigner:reactionType>STATE_TRANSITION</celldesigner:reactionType>
<celldesigner:baseReactants>
<celldesigner:baseReactant species="s5" alias="sa5">
<celldesigner:linkAnchor position="N"/>
</celldesigner:baseReactant>
</celldesigner:baseReactants>
<celldesigner:baseProducts>
<celldesigner:baseProduct species="s6" alias="sa6">
<celldesigner:linkAnchor position="S"/>
</celldesigner:baseProduct>
</celldesigner:baseProducts>
<celldesigner:connectScheme connectPolicy="direct" rectangleIndex="0">
<celldesigner:listOfLineDirection>
<celldesigner:lineDirection index="0" value="unknown"/>
</celldesigner:listOfLineDirection>
</celldesigner:connectScheme>
<celldesigner:line width="1.0" color="ff000000"/>
</celldesigner:extension>
</annotation>
<listOfReactants>
<speciesReference metaid="CDMT00009" species="s5">
<annotation>
<celldesigner:extension>
<celldesigner:alias>sa5</celldesigner:alias>
</celldesigner:extension>
</annotation>
</speciesReference>
</listOfReactants>
<listOfProducts>
<speciesReference metaid="CDMT00010" species="s6">
<annotation>
<celldesigner:extension>
<celldesigner:alias>sa6</celldesigner:alias>
</celldesigner:extension>
</annotation>
</speciesReference>
</listOfProducts>
</reaction>
<reaction metaid="re8" id="re8" reversible="false">
<annotation>
<celldesigner:extension>
<celldesigner:reactionType>STATE_TRANSITION</celldesigner:reactionType>
<celldesigner:baseReactants>
<celldesigner:baseReactant species="s6" alias="sa6">
<celldesigner:linkAnchor position="W"/>
</celldesigner:baseReactant>
</celldesigner:baseReactants>
<celldesigner:baseProducts>
<celldesigner:baseProduct species="s6" alias="sa7">
<celldesigner:linkAnchor position="E"/>
</celldesigner:baseProduct>
</celldesigner:baseProducts>
<celldesigner:connectScheme connectPolicy="direct" rectangleIndex="0">
<celldesigner:listOfLineDirection>
<celldesigner:lineDirection index="0" value="unknown"/>
</celldesigner:listOfLineDirection>
</celldesigner:connectScheme>
<celldesigner:line width="1.0" color="ff000000"/>
</celldesigner:extension>
</annotation>
<listOfReactants>
<speciesReference metaid="CDMT00011" species="s6">
<annotation>
<celldesigner:extension>
<celldesigner:alias>sa6</celldesigner:alias>
</celldesigner:extension>
</annotation>
</speciesReference>
</listOfReactants>
<listOfProducts>
<speciesReference metaid="CDMT00012" species="s6">
<annotation>
<celldesigner:extension>
<celldesigner:alias>sa7</celldesigner:alias>
</celldesigner:extension>
</annotation>
</speciesReference>
</listOfProducts>
</reaction>
<reaction metaid="re9" id="re9" reversible="false">
<annotation>
<celldesigner:extension>
<celldesigner:reactionType>STATE_TRANSITION</celldesigner:reactionType>
<celldesigner:baseReactants>
<celldesigner:baseReactant species="s6" alias="sa6">
<celldesigner:linkAnchor position="E"/>
</celldesigner:baseReactant>
</celldesigner:baseReactants>
<celldesigner:baseProducts>
<celldesigner:baseProduct species="s10" alias="sa10">
<celldesigner:linkAnchor position="W"/>
</celldesigner:baseProduct>
</celldesigner:baseProducts>
<celldesigner:connectScheme connectPolicy="square" rectangleIndex="2">
<celldesigner:listOfLineDirection>
<celldesigner:lineDirection index="0" value="horizontal"/>
<celldesigner:lineDirection index="1" value="vertical"/>
<celldesigner:lineDirection index="2" value="horizontal"/>
</celldesigner:listOfLineDirection>
</celldesigner:connectScheme>
<celldesigner:editPoints>0.4357673869241978,-0.16730355033696892 0.5642326130758009,0.1673035503369692</celldesigner:editPoints>
<celldesigner:line width="1.0" color="ff000000"/>
<celldesigner:listOfModification>
<celldesigner:modification type="MODULATION" modifiers="i261" aliases="sa13" targetLineIndex="-1,6" editPoints="0.06368436016894297,-0.019019241803371 0.14557170575335598,0.2551737709040136">
<celldesigner:connectScheme connectPolicy="square">
<celldesigner:listOfLineDirection>
<celldesigner:lineDirection index="0" value="vertical"/>
<celldesigner:lineDirection index="1" value="horizontal"/>
<celldesigner:lineDirection index="2" value="vertical"/>
</celldesigner:listOfLineDirection>
</celldesigner:connectScheme>
<celldesigner:linkTarget species="i261" alias="sa13">
<celldesigner:linkAnchor position="N"/>
</celldesigner:linkTarget>
<celldesigner:line width="1.0" color="ff000000"/>
</celldesigner:modification>
<celldesigner:modification type="MODULATION" modifiers="i218" aliases="sa15" targetLineIndex="-1,6" editPoints="0.06472207601439128,-0.017333860866223683 0.1316490758111506,0.23256167029622787">
<celldesigner:connectScheme connectPolicy="square">
<celldesigner:listOfLineDirection>
<celldesigner:lineDirection index="0" value="vertical"/>
<celldesigner:lineDirection index="1" value="horizontal"/>
<celldesigner:lineDirection index="2" value="vertical"/>
</celldesigner:listOfLineDirection>
</celldesigner:connectScheme>
<celldesigner:linkTarget species="i218" alias="sa15">
<celldesigner:linkAnchor position="N"/>
</celldesigner:linkTarget>
<celldesigner:line width="1.0" color="ff000000"/>
</celldesigner:modification>
<celldesigner:modification type="MODULATION" modifiers="i319" aliases="sa11" targetLineIndex="-1,6" editPoints="0.06729562602484196,-0.01179921189871358 0.09712075614592908,0.15830543746263537">
<celldesigner:connectScheme connectPolicy="square">
<celldesigner:listOfLineDirection>
<celldesigner:lineDirection index="0" value="vertical"/>
<celldesigner:lineDirection index="1" value="horizontal"/>
<celldesigner:lineDirection index="2" value="vertical"/>
</celldesigner:listOfLineDirection>
</celldesigner:connectScheme>
<celldesigner:linkTarget species="i319" alias="sa11">
<celldesigner:linkAnchor position="N"/>
</celldesigner:linkTarget>
<celldesigner:line width="1.0" color="ff000000"/>
</celldesigner:modification>
<celldesigner:modification type="MODULATION" modifiers="i220" aliases="sa14" targetLineIndex="-1,6" editPoints="0.06567575891884914,-0.015564582128448468 0.1188538831587086,0.20882394552434724">
<celldesigner:connectScheme connectPolicy="square">
<celldesigner:listOfLineDirection>
<celldesigner:lineDirection index="0" value="vertical"/>
<celldesigner:lineDirection index="1" value="horizontal"/>
<celldesigner:lineDirection index="2" value="vertical"/>
</celldesigner:listOfLineDirection>
</celldesigner:connectScheme>
<celldesigner:linkTarget species="i220" alias="sa14">
<celldesigner:linkAnchor position="N"/>
</celldesigner:linkTarget>
<celldesigner:line width="1.0" color="ff000000"/>
</celldesigner:modification>
<celldesigner:modification type="MODULATION" modifiers="i306" aliases="sa12" targetLineIndex="-1,6" editPoints="0.06653642892591305,-0.01371732612113119 0.10730660837893535,0.18404003005150438">
<celldesigner:connectScheme connectPolicy="square">
<celldesigner:listOfLineDirection>
<celldesigner:lineDirection index="0" value="vertical"/>
<celldesigner:lineDirection index="1" value="horizontal"/>
<celldesigner:lineDirection index="2" value="vertical"/>
</celldesigner:listOfLineDirection>
</celldesigner:connectScheme>
<celldesigner:linkTarget species="i306" alias="sa12">
<celldesigner:linkAnchor position="N"/>
</celldesigner:linkTarget>
<celldesigner:line width="1.0" color="ff000000"/>
</celldesigner:modification>
<celldesigner:modification type="MODULATION" modifiers="i44" aliases="sa17" targetLineIndex="-1,6" editPoints="0.053644630290488826,0.22531507701768483">
<celldesigner:connectScheme connectPolicy="square">
<celldesigner:listOfLineDirection>
<celldesigner:lineDirection index="0" value="horizontal"/>
<celldesigner:lineDirection index="1" value="vertical"/>
</celldesigner:listOfLineDirection>
</celldesigner:connectScheme>
<celldesigner:linkTarget species="i44" alias="sa17">
<celldesigner:linkAnchor position="E"/>
</celldesigner:linkTarget>
<celldesigner:line width="1.0" color="ff000000"/>
</celldesigner:modification>
<celldesigner:modification type="MODULATION" modifiers="i384" aliases="sa44" targetLineIndex="-1,4" editPoints="0.5729625719192333,0.10609265233270548 0.6061121052460239,-0.07293427795155782">
<celldesigner:connectScheme connectPolicy="square">
<celldesigner:listOfLineDirection>
<celldesigner:lineDirection index="0" value="vertical"/>
<celldesigner:lineDirection index="1" value="horizontal"/>
<celldesigner:lineDirection index="2" value="vertical"/>
</celldesigner:listOfLineDirection>
</celldesigner:connectScheme>
<celldesigner:linkTarget species="i384" alias="sa44">
<celldesigner:linkAnchor position="S"/>
</celldesigner:linkTarget>
<celldesigner:line width="1.0" color="ff000000"/>
</celldesigner:modification>
<celldesigner:modification type="MODULATION" modifiers="i246" aliases="sa43" targetLineIndex="-1,4" editPoints="0.5169018303489477,0.19781874783521403 0.6446515292113633,-0.13599214668888315">
<celldesigner:connectScheme connectPolicy="square">
<celldesigner:listOfLineDirection>
<celldesigner:lineDirection index="0" value="vertical"/>
<celldesigner:lineDirection index="1" value="horizontal"/>
<celldesigner:lineDirection index="2" value="vertical"/>
</celldesigner:listOfLineDirection>
</celldesigner:connectScheme>
<celldesigner:linkTarget species="i246" alias="sa43">
<celldesigner:linkAnchor position="S"/>
</celldesigner:linkTarget>
<celldesigner:line width="1.0" color="ff000000"/>
</celldesigner:modification>
<celldesigner:modification type="MODULATION" modifiers="i147" aliases="sa45" targetLineIndex="-1,4" editPoints="0.5427418046713917,0.22663248746020148 0.691217343611267,-0.12893825553813443">
<celldesigner:connectScheme connectPolicy="square">
<celldesigner:listOfLineDirection>
<celldesigner:lineDirection index="0" value="vertical"/>
<celldesigner:lineDirection index="1" value="horizontal"/>
<celldesigner:lineDirection index="2" value="vertical"/>
</celldesigner:listOfLineDirection>
</celldesigner:connectScheme>
<celldesigner:linkTarget species="i147" alias="sa45">
<celldesigner:linkAnchor position="SSW"/>
</celldesigner:linkTarget>
<celldesigner:line width="1.0" color="ff000000"/>
</celldesigner:modification>
<celldesigner:modification type="MODULATION" modifiers="i356" aliases="sa42" targetLineIndex="-1,4" editPoints="0.6021855314367024,0.1455732798582865 0.6573979626491615,-0.08282115670282764">
<celldesigner:connectScheme connectPolicy="square">
<celldesigner:listOfLineDirection>
<celldesigner:lineDirection index="0" value="vertical"/>
<celldesigner:lineDirection index="1" value="horizontal"/>
<celldesigner:lineDirection index="2" value="vertical"/>
</celldesigner:listOfLineDirection>
</celldesigner:connectScheme>
<celldesigner:linkTarget species="i356" alias="sa42">
<celldesigner:linkAnchor position="SSW"/>
</celldesigner:linkTarget>
<celldesigner:line width="1.0" color="ff000000"/>
</celldesigner:modification>
<celldesigner:modification type="MODULATION" modifiers="i252" aliases="sa41" targetLineIndex="-1,5" editPoints="0.7065947715397362,-0.03125330243150781 0.7085473216091447,0.01289120592043691">
<celldesigner:connectScheme connectPolicy="square">
<celldesigner:listOfLineDirection>
<celldesigner:lineDirection index="0" value="vertical"/>
<celldesigner:lineDirection index="1" value="horizontal"/>
<celldesigner:lineDirection index="2" value="vertical"/>
</celldesigner:listOfLineDirection>
</celldesigner:connectScheme>
<celldesigner:linkTarget species="i252" alias="sa41">
<celldesigner:linkAnchor position="S"/>
</celldesigner:linkTarget>
<celldesigner:line width="1.0" color="ff000000"/>
</celldesigner:modification>
<celldesigner:modification type="MODULATION" modifiers="i156" aliases="sa40" targetLineIndex="-1,5" editPoints="0.6843457080866593,-0.1271694293563046 0.7177245040569551,0.05245421037374154">
<celldesigner:connectScheme connectPolicy="square">
<celldesigner:listOfLineDirection>
<celldesigner:lineDirection index="0" value="vertical"/>
<celldesigner:lineDirection index="1" value="horizontal"/>
<celldesigner:lineDirection index="2" value="vertical"/>
</celldesigner:listOfLineDirection>
</celldesigner:connectScheme>
<celldesigner:linkTarget species="i156" alias="sa40">
<celldesigner:linkAnchor position="S"/>
</celldesigner:linkTarget>
<celldesigner:line width="1.0" color="ff000000"/>
</celldesigner:modification>
<celldesigner:modification type="MODULATION" modifiers="i170" aliases="sa39" targetLineIndex="-1,5" editPoints="0.639427334225855,-0.20936240032291042 0.7362522103151923,0.08635675607319104">
<celldesigner:connectScheme connectPolicy="square">
<celldesigner:listOfLineDirection>
<celldesigner:lineDirection index="0" value="vertical"/>
<celldesigner:lineDirection index="1" value="horizontal"/>
<celldesigner:lineDirection index="2" value="vertical"/>
</celldesigner:listOfLineDirection>
</celldesigner:connectScheme>
<celldesigner:linkTarget species="i170" alias="sa39">
<celldesigner:linkAnchor position="S"/>
</celldesigner:linkTarget>
<celldesigner:line width="1.0" color="ff000000"/>
</celldesigner:modification>
<celldesigner:modification type="MODULATION" modifiers="s11" aliases="csa1" targetLineIndex="-1,7" editPoints="0.025914992848014684,-0.15888173587200782">
<celldesigner:connectScheme connectPolicy="square">
<celldesigner:listOfLineDirection>
<celldesigner:lineDirection index="0" value="horizontal"/>
<celldesigner:lineDirection index="1" value="vertical"/>
</celldesigner:listOfLineDirection>
</celldesigner:connectScheme>
<celldesigner:linkTarget species="s11" alias="csa1">
<celldesigner:linkAnchor position="W"/>
</celldesigner:linkTarget>
<celldesigner:line width="1.0" color="ff000000"/>
</celldesigner:modification>
<celldesigner:modification type="MODULATION" modifiers="s12" aliases="csa2" targetLineIndex="-1,7" editPoints="0.139885452601189,0.1138598486195117 0.538387332112908,-0.37572990978781684">
<celldesigner:connectScheme connectPolicy="square">
<celldesigner:listOfLineDirection>
<celldesigner:lineDirection index="0" value="vertical"/>
<celldesigner:lineDirection index="1" value="horizontal"/>
<celldesigner:lineDirection index="2" value="vertical"/>
</celldesigner:listOfLineDirection>
</celldesigner:connectScheme>
<celldesigner:linkTarget species="s12" alias="csa2">
<celldesigner:linkAnchor position="N"/>
</celldesigner:linkTarget>
<celldesigner:line width="1.0" color="ff000000"/>
</celldesigner:modification>
<celldesigner:modification type="MODULATION" modifiers="i194" aliases="sa36" targetLineIndex="-1,7" editPoints="0.08568049795229715,0.022794574942849977 0.15178020637159007,-0.22566173301929027">
<celldesigner:connectScheme connectPolicy="square">
<celldesigner:listOfLineDirection>
<celldesigner:lineDirection index="0" value="vertical"/>
<celldesigner:lineDirection index="1" value="horizontal"/>
<celldesigner:lineDirection index="2" value="vertical"/>
</celldesigner:listOfLineDirection>
</celldesigner:connectScheme>
<celldesigner:linkTarget species="i194" alias="sa36">
<celldesigner:linkAnchor position="N"/>
</celldesigner:linkTarget>
<celldesigner:line width="1.0" color="ff000000"/>
</celldesigner:modification>
<celldesigner:modification type="MODULATION" modifiers="i46" aliases="sa38" targetLineIndex="-1,7" editPoints="0.15251879401361723,0.048701735616812236 0.24504722151199854,-0.2410687211296585">
<celldesigner:connectScheme connectPolicy="square">
<celldesigner:listOfLineDirection>
<celldesigner:lineDirection index="0" value="vertical"/>
<celldesigner:lineDirection index="1" value="horizontal"/>
<celldesigner:lineDirection index="2" value="vertical"/>
</celldesigner:listOfLineDirection>
</celldesigner:connectScheme>
<celldesigner:linkTarget species="i46" alias="sa38">
<celldesigner:linkAnchor position="NNW"/>
</celldesigner:linkTarget>
<celldesigner:line width="1.0" color="ff000000"/>
</celldesigner:modification>
<celldesigner:modification type="MODULATION" modifiers="i99" aliases="sa34" targetLineIndex="-1,7" editPoints="0.078385465613378,0.032360127540604466 0.22399956752060257,-0.3203587906265062">
<celldesigner:connectScheme connectPolicy="square">
<celldesigner:listOfLineDirection>
<celldesigner:lineDirection index="0" value="vertical"/>
<celldesigner:lineDirection index="1" value="horizontal"/>
<celldesigner:lineDirection index="2" value="vertical"/>
</celldesigner:listOfLineDirection>
</celldesigner:connectScheme>
<celldesigner:linkTarget species="i99" alias="sa34">
<celldesigner:linkAnchor position="N"/>
</celldesigner:linkTarget>
<celldesigner:line width="1.0" color="ff000000"/>
</celldesigner:modification>
<celldesigner:modification type="MODULATION" modifiers="i187" aliases="sa26" targetLineIndex="-1,7" editPoints="0.06986460116458204,0.03909797374114454 0.30835442139082403,-0.38706212044259924">
<celldesigner:connectScheme connectPolicy="square">
<celldesigner:listOfLineDirection>
<celldesigner:lineDirection index="0" value="vertical"/>
<celldesigner:lineDirection index="1" value="horizontal"/>
<celldesigner:lineDirection index="2" value="vertical"/>
</celldesigner:listOfLineDirection>
</celldesigner:connectScheme>
<celldesigner:linkTarget species="i187" alias="sa26">
<celldesigner:linkAnchor position="N"/>
</celldesigner:linkTarget>
<celldesigner:line width="1.0" color="ff000000"/>
</celldesigner:modification>
<celldesigner:modification type="MODULATION" modifiers="i222" aliases="sa24" targetLineIndex="-1,7" editPoints="0.0612030058701194,0.04323482124431122 0.3941024824870425,-0.428016083354398">
<celldesigner:connectScheme connectPolicy="square">
<celldesigner:listOfLineDirection>
<celldesigner:lineDirection index="0" value="vertical"/>
<celldesigner:lineDirection index="1" value="horizontal"/>
<celldesigner:lineDirection index="2" value="vertical"/>
</celldesigner:listOfLineDirection>
</celldesigner:connectScheme>
<celldesigner:linkTarget species="i222" alias="sa24">
<celldesigner:linkAnchor position="N"/>
</celldesigner:linkTarget>
<celldesigner:line width="1.0" color="ff000000"/>
</celldesigner:modification>
<celldesigner:modification type="MODULATION" modifiers="i196" aliases="sa33" targetLineIndex="-1,7" editPoints="0.05309415000720552,0.045300370303768656 0.4743785337583888,-0.4484646059334785">
<celldesigner:connectScheme connectPolicy="square">
<celldesigner:listOfLineDirection>
<celldesigner:lineDirection index="0" value="vertical"/>
<celldesigner:lineDirection index="1" value="horizontal"/>
<celldesigner:lineDirection index="2" value="vertical"/>
</celldesigner:listOfLineDirection>
</celldesigner:connectScheme>
<celldesigner:linkTarget species="i196" alias="sa33">
<celldesigner:linkAnchor position="N"/>
</celldesigner:linkTarget>
<celldesigner:line width="1.0" color="ff000000"/>
</celldesigner:modification>
<celldesigner:modification type="MODULATION" modifiers="i275" aliases="sa20" targetLineIndex="-1,7" editPoints="0.13937204686662685,0.06324317876522434 0.31012230521485984,-0.31304741056999186">
<celldesigner:connectScheme connectPolicy="square">
<celldesigner:listOfLineDirection>
<celldesigner:lineDirection index="0" value="vertical"/>
<celldesigner:lineDirection index="1" value="horizontal"/>
<celldesigner:lineDirection index="2" value="vertical"/>
</celldesigner:listOfLineDirection>
</celldesigner:connectScheme>
<celldesigner:linkTarget species="i275" alias="sa20">
<celldesigner:linkAnchor position="NNW"/>
</celldesigner:linkTarget>
<celldesigner:line width="1.0" color="ff000000"/>
</celldesigner:modification>
<celldesigner:modification type="MODULATION" modifiers="i369" aliases="sa19" targetLineIndex="-1,7" editPoints="0.12486513808537891,0.07344921709356722 0.38193005299116267,-0.3635662796914616">
<celldesigner:connectScheme connectPolicy="square">
<celldesigner:listOfLineDirection>
<celldesigner:lineDirection index="0" value="vertical"/>
<celldesigner:lineDirection index="1" value="horizontal"/>
<celldesigner:lineDirection index="2" value="vertical"/>
</celldesigner:listOfLineDirection>
</celldesigner:connectScheme>
<celldesigner:linkTarget species="i369" alias="sa19">
<celldesigner:linkAnchor position="NNW"/>
</celldesigner:linkTarget>
<celldesigner:line width="1.0" color="ff000000"/>
</celldesigner:modification>
<celldesigner:modification type="MODULATION" modifiers="i337" aliases="sa18" targetLineIndex="-1,6" editPoints="0.7536053566898027,0.4309110384502096">
<celldesigner:connectScheme connectPolicy="square">
<celldesigner:listOfLineDirection>
<celldesigner:lineDirection index="0" value="horizontal"/>
<celldesigner:lineDirection index="1" value="vertical"/>
</celldesigner:listOfLineDirection>
</celldesigner:connectScheme>
<celldesigner:linkTarget species="i337" alias="sa18">
<celldesigner:linkAnchor position="E"/>
</celldesigner:linkTarget>
<celldesigner:line width="1.0" color="ff000000"/>
</celldesigner:modification>
</celldesigner:listOfModification>
</celldesigner:extension>
</annotation>
<listOfReactants>
<speciesReference metaid="CDMT00013" species="s6">
<annotation>
<celldesigner:extension>
<celldesigner:alias>sa6</celldesigner:alias>
</celldesigner:extension>
</annotation>
</speciesReference>
</listOfReactants>
<listOfProducts>
<speciesReference metaid="CDMT00014" species="s10">
<annotation>
<celldesigner:extension>
<celldesigner:alias>sa10</celldesigner:alias>
</celldesigner:extension>
</annotation>
</speciesReference>
</listOfProducts>
<listOfModifiers>
<modifierSpeciesReference metaid="CDMT00015" species="i261">
<annotation>
<celldesigner:extension>
<celldesigner:alias>sa13</celldesigner:alias>
</celldesigner:extension>
</annotation>
</modifierSpeciesReference>
<modifierSpeciesReference metaid="CDMT00016" species="i218">
<annotation>
<celldesigner:extension>
<celldesigner:alias>sa15</celldesigner:alias>
</celldesigner:extension>
</annotation>
</modifierSpeciesReference>
<modifierSpeciesReference metaid="CDMT00017" species="i319">
<annotation>
<celldesigner:extension>
<celldesigner:alias>sa11</celldesigner:alias>
</celldesigner:extension>
</annotation>
</modifierSpeciesReference>
<modifierSpeciesReference metaid="CDMT00018" species="i220">
<annotation>
<celldesigner:extension>
<celldesigner:alias>sa14</celldesigner:alias>
</celldesigner:extension>
</annotation>
</modifierSpeciesReference>
<modifierSpeciesReference metaid="CDMT00019" species="i306">
<annotation>
<celldesigner:extension>
<celldesigner:alias>sa12</celldesigner:alias>
</celldesigner:extension>
</annotation>
</modifierSpeciesReference>
<modifierSpeciesReference metaid="CDMT00021" species="i44">
<annotation>
<celldesigner:extension>
<celldesigner:alias>sa17</celldesigner:alias>
</celldesigner:extension>
</annotation>
</modifierSpeciesReference>
<modifierSpeciesReference metaid="CDMT00022" species="i384">
<annotation>
<celldesigner:extension>
<celldesigner:alias>sa44</celldesigner:alias>
</celldesigner:extension>
</annotation>
</modifierSpeciesReference>
<modifierSpeciesReference metaid="CDMT00023" species="i246">
<annotation>
<celldesigner:extension>
<celldesigner:alias>sa43</celldesigner:alias>
</celldesigner:extension>
</annotation>
</modifierSpeciesReference>
<modifierSpeciesReference metaid="CDMT00024" species="i147">
<annotation>
<celldesigner:extension>
<celldesigner:alias>sa45</celldesigner:alias>
</celldesigner:extension>
</annotation>
</modifierSpeciesReference>
<modifierSpeciesReference metaid="CDMT00025" species="i356">
<annotation>
<celldesigner:extension>
<celldesigner:alias>sa42</celldesigner:alias>
</celldesigner:extension>
</annotation>
</modifierSpeciesReference>
<modifierSpeciesReference metaid="CDMT00026" species="i252">
<annotation>
<celldesigner:extension>
<celldesigner:alias>sa41</celldesigner:alias>
</celldesigner:extension>
</annotation>
</modifierSpeciesReference>
<modifierSpeciesReference metaid="CDMT00027" species="i156">
<annotation>
<celldesigner:extension>
<celldesigner:alias>sa40</celldesigner:alias>
</celldesigner:extension>
</annotation>
</modifierSpeciesReference>
<modifierSpeciesReference metaid="CDMT00028" species="i170">
<annotation>
<celldesigner:extension>
<celldesigner:alias>sa39</celldesigner:alias>
</celldesigner:extension>
</annotation>
</modifierSpeciesReference>
<modifierSpeciesReference metaid="CDMT00040" species="s11">
<annotation>
<celldesigner:extension>
<celldesigner:alias>csa1</celldesigner:alias>
</celldesigner:extension>
</annotation>
</modifierSpeciesReference>
<modifierSpeciesReference metaid="CDMT00041" species="s12">
<annotation>
<celldesigner:extension>
<celldesigner:alias>csa2</celldesigner:alias>
</celldesigner:extension>
</annotation>
</modifierSpeciesReference>
<modifierSpeciesReference metaid="CDMT00042" species="i194">
<annotation>
<celldesigner:extension>
<celldesigner:alias>sa36</celldesigner:alias>
</celldesigner:extension>
</annotation>
</modifierSpeciesReference>
<modifierSpeciesReference metaid="CDMT00043" species="i46">
<annotation>
<celldesigner:extension>
<celldesigner:alias>sa38</celldesigner:alias>
</celldesigner:extension>
</annotation>
</modifierSpeciesReference>
<modifierSpeciesReference metaid="CDMT00044" species="i99">
<annotation>
<celldesigner:extension>
<celldesigner:alias>sa34</celldesigner:alias>
</celldesigner:extension>
</annotation>
</modifierSpeciesReference>
<modifierSpeciesReference metaid="CDMT00045" species="i187">
<annotation>
<celldesigner:extension>
<celldesigner:alias>sa26</celldesigner:alias>
</celldesigner:extension>
</annotation>
</modifierSpeciesReference>
<modifierSpeciesReference metaid="CDMT00046" species="i222">
<annotation>
<celldesigner:extension>
<celldesigner:alias>sa24</celldesigner:alias>
</celldesigner:extension>
</annotation>
</modifierSpeciesReference>
<modifierSpeciesReference metaid="CDMT00047" species="i196">
<annotation>
<celldesigner:extension>
<celldesigner:alias>sa33</celldesigner:alias>
</celldesigner:extension>
</annotation>
</modifierSpeciesReference>
<modifierSpeciesReference metaid="CDMT00048" species="i275">
<annotation>
<celldesigner:extension>
<celldesigner:alias>sa20</celldesigner:alias>
</celldesigner:extension>
</annotation>
</modifierSpeciesReference>
<modifierSpeciesReference metaid="CDMT00049" species="i369">
<annotation>
<celldesigner:extension>
<celldesigner:alias>sa19</celldesigner:alias>
</celldesigner:extension>
</annotation>
</modifierSpeciesReference>
<modifierSpeciesReference metaid="CDMT00051" species="i337">
<annotation>
<celldesigner:extension>
<celldesigner:alias>sa18</celldesigner:alias>
</celldesigner:extension>
</annotation>
</modifierSpeciesReference>
</listOfModifiers>
</reaction>
<reaction metaid="re10" id="re10" reversible="false">
<annotation>
<celldesigner:extension>
<celldesigner:reactionType>STATE_TRANSITION</celldesigner:reactionType>
<celldesigner:baseReactants>
<celldesigner:baseReactant species="s10" alias="sa10">
<celldesigner:linkAnchor position="N"/>
</celldesigner:baseReactant>
</celldesigner:baseReactants>
<celldesigner:baseProducts>
<celldesigner:baseProduct species="s6" alias="sa8">
<celldesigner:linkAnchor position="W"/>
</celldesigner:baseProduct>
</celldesigner:baseProducts>
<celldesigner:connectScheme connectPolicy="square" rectangleIndex="1">
<celldesigner:listOfLineDirection>
<celldesigner:lineDirection index="0" value="vertical"/>
<celldesigner:lineDirection index="1" value="horizontal"/>
</celldesigner:listOfLineDirection>
</celldesigner:connectScheme>
<celldesigner:editPoints>0.5,-0.5</celldesigner:editPoints>
<celldesigner:line width="1.0" color="ff000000"/>
<celldesigner:listOfModification>
<celldesigner:modification type="MODULATION" modifiers="i278" aliases="sa56" targetLineIndex="-1,2" editPoints="0.39933229951495264,0.2178572283223943 0.6286959369837035,-0.20256631915783174">
<celldesigner:connectScheme connectPolicy="square">
<celldesigner:listOfLineDirection>
<celldesigner:lineDirection index="0" value="vertical"/>
<celldesigner:lineDirection index="1" value="horizontal"/>
<celldesigner:lineDirection index="2" value="vertical"/>
</celldesigner:listOfLineDirection>
</celldesigner:connectScheme>
<celldesigner:linkTarget species="i278" alias="sa56">
<celldesigner:linkAnchor position="S"/>
</celldesigner:linkTarget>
<celldesigner:line width="1.0" color="ff000000"/>
</celldesigner:modification>
<celldesigner:modification type="MODULATION" modifiers="i131" aliases="sa58" targetLineIndex="-1,2" editPoints="0.3388784394368365,-0.24650186538413266 0.6849066765088168,0.22920045353059493">
<celldesigner:connectScheme connectPolicy="square">
<celldesigner:listOfLineDirection>
<celldesigner:lineDirection index="0" value="vertical"/>
<celldesigner:lineDirection index="1" value="horizontal"/>
<celldesigner:lineDirection index="2" value="vertical"/>
</celldesigner:listOfLineDirection>
</celldesigner:connectScheme>
<celldesigner:linkTarget species="i131" alias="sa58">
<celldesigner:linkAnchor position="S"/>
</celldesigner:linkTarget>
<celldesigner:line width="1.0" color="ff000000"/>
</celldesigner:modification>
<celldesigner:modification type="MODULATION" modifiers="i276" aliases="sa47" targetLineIndex="-1,6" editPoints="0.42190955172969535,0.4938642342678228">
<celldesigner:connectScheme connectPolicy="square">
<celldesigner:listOfLineDirection>
<celldesigner:lineDirection index="0" value="horizontal"/>
<celldesigner:lineDirection index="1" value="vertical"/>
</celldesigner:listOfLineDirection>
</celldesigner:connectScheme>
<celldesigner:linkTarget species="i276" alias="sa47">
<celldesigner:linkAnchor position="E"/>
</celldesigner:linkTarget>
<celldesigner:line width="1.0" color="ff000000"/>
</celldesigner:modification>
<celldesigner:modification type="MODULATION" modifiers="i277" aliases="sa46" targetLineIndex="-1,6" editPoints="0.3851176537453971,0.4866231052046719">
<celldesigner:connectScheme connectPolicy="square">
<celldesigner:listOfLineDirection>
<celldesigner:lineDirection index="0" value="horizontal"/>
<celldesigner:lineDirection index="1" value="vertical"/>
</celldesigner:listOfLineDirection>
</celldesigner:connectScheme>
<celldesigner:linkTarget species="i277" alias="sa46">
<celldesigner:linkAnchor position="E"/>
</celldesigner:linkTarget>
<celldesigner:line width="1.0" color="ff000000"/>
</celldesigner:modification>
<celldesigner:modification type="MODULATION" modifiers="i40" aliases="sa48" targetLineIndex="-1,6" editPoints="0.35206939697816964,0.4776154694831378">
<celldesigner:connectScheme connectPolicy="square">
<celldesigner:listOfLineDirection>
<celldesigner:lineDirection index="0" value="horizontal"/>
<celldesigner:lineDirection index="1" value="vertical"/>
</celldesigner:listOfLineDirection>
</celldesigner:connectScheme>
<celldesigner:linkTarget species="i40" alias="sa48">
<celldesigner:linkAnchor position="E"/>
</celldesigner:linkTarget>
<celldesigner:line width="1.0" color="ff000000"/>
</celldesigner:modification>
<celldesigner:modification type="MODULATION" modifiers="i312" aliases="sa52" targetLineIndex="-1,7" editPoints="0.07190053916869399,-0.25832315350340807">
<celldesigner:connectScheme connectPolicy="square">
<celldesigner:listOfLineDirection>
<celldesigner:lineDirection index="0" value="horizontal"/>
<celldesigner:lineDirection index="1" value="vertical"/>
</celldesigner:listOfLineDirection>
</celldesigner:connectScheme>
<celldesigner:linkTarget species="i312" alias="sa52">
<celldesigner:linkAnchor position="W"/>
</celldesigner:linkTarget>
<celldesigner:line width="1.0" color="ff000000"/>
</celldesigner:modification>
<celldesigner:modification type="MODULATION" modifiers="i347" aliases="sa55" targetLineIndex="-1,7" editPoints="0.057805190290331154,-0.23337469928385524">
<celldesigner:connectScheme connectPolicy="square">
<celldesigner:listOfLineDirection>
<celldesigner:lineDirection index="0" value="horizontal"/>
<celldesigner:lineDirection index="1" value="vertical"/>
</celldesigner:listOfLineDirection>
</celldesigner:connectScheme>
<celldesigner:linkTarget species="i347" alias="sa55">
<celldesigner:linkAnchor position="W"/>
</celldesigner:linkTarget>
<celldesigner:line width="1.0" color="ff000000"/>
</celldesigner:modification>
<celldesigner:modification type="MODULATION" modifiers="i212" aliases="sa51" targetLineIndex="-1,7" editPoints="0.04742485875972591,-0.21254585747867694">
<celldesigner:connectScheme connectPolicy="square">
<celldesigner:listOfLineDirection>
<celldesigner:lineDirection index="0" value="horizontal"/>
<celldesigner:lineDirection index="1" value="vertical"/>
</celldesigner:listOfLineDirection>
</celldesigner:connectScheme>
<celldesigner:linkTarget species="i212" alias="sa51">
<celldesigner:linkAnchor position="W"/>
</celldesigner:linkTarget>
<celldesigner:line width="1.0" color="ff000000"/>
</celldesigner:modification>
<celldesigner:modification type="MODULATION" modifiers="i368" aliases="sa49" targetLineIndex="-1,7" editPoints="0.03957635642043078,-0.19496171017128994">
<celldesigner:connectScheme connectPolicy="square">
<celldesigner:listOfLineDirection>
<celldesigner:lineDirection index="0" value="horizontal"/>
<celldesigner:lineDirection index="1" value="vertical"/>
</celldesigner:listOfLineDirection>
</celldesigner:connectScheme>
<celldesigner:linkTarget species="i368" alias="sa49">
<celldesigner:linkAnchor position="W"/>
</celldesigner:linkTarget>
<celldesigner:line width="1.0" color="ff000000"/>
</celldesigner:modification>
<celldesigner:modification type="MODULATION" modifiers="s14" aliases="csa3" targetLineIndex="-1,7" editPoints="0.12265526875073673,-0.3280410855341467">
<celldesigner:connectScheme connectPolicy="square">
<celldesigner:listOfLineDirection>
<celldesigner:lineDirection index="0" value="horizontal"/>
<celldesigner:lineDirection index="1" value="vertical"/>
</celldesigner:listOfLineDirection>
</celldesigner:connectScheme>
<celldesigner:linkTarget species="s14" alias="csa3">
<celldesigner:linkAnchor position="W"/>
</celldesigner:linkTarget>
<celldesigner:line width="1.0" color="ff000000"/>
</celldesigner:modification>
</celldesigner:listOfModification>
</celldesigner:extension>
</annotation>
<listOfReactants>
<speciesReference metaid="CDMT00029" species="s10">
<annotation>
<celldesigner:extension>
<celldesigner:alias>sa10</celldesigner:alias>
</celldesigner:extension>
</annotation>
</speciesReference>
</listOfReactants>
<listOfProducts>
<speciesReference metaid="CDMT00030" species="s6">
<annotation>
<celldesigner:extension>
<celldesigner:alias>sa8</celldesigner:alias>
</celldesigner:extension>
</annotation>
</speciesReference>
</listOfProducts>
<listOfModifiers>
<modifierSpeciesReference metaid="CDMT00054" species="i278">
<annotation>
<celldesigner:extension>
<celldesigner:alias>sa56</celldesigner:alias>
</celldesigner:extension>
</annotation>
</modifierSpeciesReference>
<modifierSpeciesReference metaid="CDMT00055" species="i131">
<annotation>
<celldesigner:extension>
<celldesigner:alias>sa58</celldesigner:alias>
</celldesigner:extension>
</annotation>
</modifierSpeciesReference>
<modifierSpeciesReference metaid="CDMT00056" species="i276">
<annotation>
<celldesigner:extension>
<celldesigner:alias>sa47</celldesigner:alias>
</celldesigner:extension>
</annotation>
</modifierSpeciesReference>
<modifierSpeciesReference metaid="CDMT00057" species="i277">
<annotation>
<celldesigner:extension>
<celldesigner:alias>sa46</celldesigner:alias>
</celldesigner:extension>
</annotation>
</modifierSpeciesReference>
<modifierSpeciesReference metaid="CDMT00058" species="i40">
<annotation>
<celldesigner:extension>
<celldesigner:alias>sa48</celldesigner:alias>
</celldesigner:extension>
</annotation>
</modifierSpeciesReference>
<modifierSpeciesReference metaid="CDMT00059" species="i312">
<annotation>
<celldesigner:extension>
<celldesigner:alias>sa52</celldesigner:alias>
</celldesigner:extension>
</annotation>
</modifierSpeciesReference>
<modifierSpeciesReference metaid="CDMT00060" species="i347">
<annotation>
<celldesigner:extension>
<celldesigner:alias>sa55</celldesigner:alias>
</celldesigner:extension>
</annotation>
</modifierSpeciesReference>
<modifierSpeciesReference metaid="CDMT00061" species="i212">
<annotation>
<celldesigner:extension>
<celldesigner:alias>sa51</celldesigner:alias>
</celldesigner:extension>
</annotation>
</modifierSpeciesReference>
<modifierSpeciesReference metaid="CDMT00062" species="i368">
<annotation>
<celldesigner:extension>
<celldesigner:alias>sa49</celldesigner:alias>
</celldesigner:extension>
</annotation>
</modifierSpeciesReference>
<modifierSpeciesReference metaid="CDMT00063" species="s14">
<annotation>
<celldesigner:extension>
<celldesigner:alias>csa3</celldesigner:alias>
</celldesigner:extension>
</annotation>
</modifierSpeciesReference>
</listOfModifiers>
</reaction>
<reaction metaid="re11" id="re11" reversible="false">
<annotation>
<celldesigner:extension>
<celldesigner:reactionType>STATE_TRANSITION</celldesigner:reactionType>
<celldesigner:baseReactants>
<celldesigner:baseReactant species="s10" alias="sa10">
<celldesigner:linkAnchor position="S"/>
</celldesigner:baseReactant>
</celldesigner:baseReactants>
<celldesigner:baseProducts>
<celldesigner:baseProduct species="s9" alias="sa9">
<celldesigner:linkAnchor position="W"/>
</celldesigner:baseProduct>
</celldesigner:baseProducts>
<celldesigner:connectScheme connectPolicy="square" rectangleIndex="1">
<celldesigner:listOfLineDirection>
<celldesigner:lineDirection index="0" value="vertical"/>
<celldesigner:lineDirection index="1" value="horizontal"/>
</celldesigner:listOfLineDirection>
</celldesigner:connectScheme>
<celldesigner:editPoints>0.4882369222252976,0.49986161084970915</celldesigner:editPoints>
<celldesigner:line width="1.0" color="ff000000"/>
</celldesigner:extension>
</annotation>
<listOfReactants>
<speciesReference metaid="CDMT00031" species="s10">
<annotation>
<celldesigner:extension>
<celldesigner:alias>sa10</celldesigner:alias>
</celldesigner:extension>
</annotation>
</speciesReference>
</listOfReactants>
<listOfProducts>
<speciesReference metaid="CDMT00032" species="s9">
<annotation>
<celldesigner:extension>
<celldesigner:alias>sa9</celldesigner:alias>
</celldesigner:extension>
</annotation>
</speciesReference>
</listOfProducts>
</reaction>
<reaction metaid="re12" id="re12" reversible="false">
<annotation>
<celldesigner:extension>
<celldesigner:reactionType>STATE_TRANSITION</celldesigner:reactionType>
<celldesigner:baseReactants>
<celldesigner:baseReactant species="s3" alias="sa3">
<celldesigner:linkAnchor position="E"/>
</celldesigner:baseReactant>
</celldesigner:baseReactants>
<celldesigner:baseProducts>
<celldesigner:baseProduct species="s9" alias="sa9">
<celldesigner:linkAnchor position="S"/>
</celldesigner:baseProduct>
</celldesigner:baseProducts>
<celldesigner:connectScheme connectPolicy="square" rectangleIndex="1">
<celldesigner:listOfLineDirection>
<celldesigner:lineDirection index="0" value="horizontal"/>
<celldesigner:lineDirection index="1" value="vertical"/>
</celldesigner:listOfLineDirection>
</celldesigner:connectScheme>
<celldesigner:editPoints>0.2747196291667865,0.44637288730079683</celldesigner:editPoints>
<celldesigner:line width="1.0" color="ff000000"/>
</celldesigner:extension>
</annotation>
<listOfReactants>
<speciesReference metaid="CDMT00033" species="s3">
<annotation>
<celldesigner:extension>
<celldesigner:alias>sa3</celldesigner:alias>
</celldesigner:extension>
</annotation>
</speciesReference>
</listOfReactants>
<listOfProducts>
<speciesReference metaid="CDMT00034" species="s9">
<annotation>
<celldesigner:extension>
<celldesigner:alias>sa9</celldesigner:alias>
</celldesigner:extension>
</annotation>
</speciesReference>
</listOfProducts>
</reaction>
</listOfReactions>
</model>
</sbml>
