# Supplementary material for: CFTR Lifecycle Map—A Systems Medicine Model of CFTR Maturation to Predict Possible Active Compound Combinations
Source: Int J Mol Sci. 2021 Jul 15;22(14):7590. doi: 10.3390/ijms22147590 (PMC8306775; doi:10.3390/ijms22147590)
Supplement: Supplementary file 1 [file ijms-22-07590-s001.zip › CoreMaps/Activity_Regulation.xml]

<?xml version="1.0" encoding="UTF-8"?>
<sbml xmlns="http://www.sbml.org/sbml/level2/version4" xmlns:celldesigner="http://www.sbml.org/2001/ns/celldesigner" level="2" version="4">
<model metaid="untitled" id="untitled">
<annotation>
<celldesigner:extension>
<celldesigner:modelVersion>4.0</celldesigner:modelVersion>
<celldesigner:modelDisplay sizeX="8010" sizeY="2500"/>
<celldesigner:listOfIncludedSpecies>
<celldesigner:species id="s1006" name="LPA">
<celldesigner:notes>
<html xmlns="http://www.w3.org/1999/xhtml">
<head>
<title/>
</head>
<body/>
</html>
</celldesigner:notes>
<celldesigner:annotation>
<celldesigner:complexSpecies>s1003</celldesigner:complexSpecies>
<celldesigner:speciesIdentity>
<celldesigner:class>SIMPLE_MOLECULE</celldesigner:class>
<celldesigner:name>LPA</celldesigner:name>
</celldesigner:speciesIdentity>
</celldesigner:annotation>
</celldesigner:species>
<celldesigner:species id="s1004" name="GNAI">
<celldesigner:notes>
<html xmlns="http://www.w3.org/1999/xhtml">
<head>
<title/>
</head>
<body/>
</html>
</celldesigner:notes>
<celldesigner:annotation>
<celldesigner:complexSpecies>s1003</celldesigner:complexSpecies>
<celldesigner:speciesIdentity>
<celldesigner:class>COMPLEX</celldesigner:class>
<celldesigner:name>GNAI</celldesigner:name>
</celldesigner:speciesIdentity>
</celldesigner:annotation>
</celldesigner:species>
<celldesigner:species id="s1007" name="GNAI1">
<celldesigner:notes>
<html xmlns="http://www.w3.org/1999/xhtml">
<head>
<title/>
</head>
<body/>
</html>
</celldesigner:notes>
<celldesigner:annotation>
<celldesigner:complexSpecies>s1004</celldesigner:complexSpecies>
<celldesigner:speciesIdentity>
<celldesigner:class>PROTEIN</celldesigner:class>
<celldesigner:proteinReference>pr67</celldesigner:proteinReference>
</celldesigner:speciesIdentity>
</celldesigner:annotation>
</celldesigner:species>
<celldesigner:species id="s1008" name="GNAI2">
<celldesigner:notes>
<html xmlns="http://www.w3.org/1999/xhtml">
<head>
<title/>
</head>
<body/>
</html>
</celldesigner:notes>
<celldesigner:annotation>
<celldesigner:complexSpecies>s1004</celldesigner:complexSpecies>
<celldesigner:speciesIdentity>
<celldesigner:class>PROTEIN</celldesigner:class>
<celldesigner:proteinReference>pr68</celldesigner:proteinReference>
</celldesigner:speciesIdentity>
</celldesigner:annotation>
</celldesigner:species>
<celldesigner:species id="s1009" name="GNAI3">
<celldesigner:notes>
<html xmlns="http://www.w3.org/1999/xhtml">
<head>
<title/>
</head>
<body/>
</html>
</celldesigner:notes>
<celldesigner:annotation>
<celldesigner:complexSpecies>s1004</celldesigner:complexSpecies>
<celldesigner:speciesIdentity>
<celldesigner:class>PROTEIN</celldesigner:class>
<celldesigner:proteinReference>pr69</celldesigner:proteinReference>
</celldesigner:speciesIdentity>
</celldesigner:annotation>
</celldesigner:species>
<celldesigner:species id="s1010" name="GNAO1">
<celldesigner:notes>
<html xmlns="http://www.w3.org/1999/xhtml">
<head>
<title/>
</head>
<body/>
</html>
</celldesigner:notes>
<celldesigner:annotation>
<celldesigner:complexSpecies>s1004</celldesigner:complexSpecies>
<celldesigner:speciesIdentity>
<celldesigner:class>PROTEIN</celldesigner:class>
<celldesigner:proteinReference>pr70</celldesigner:proteinReference>
</celldesigner:speciesIdentity>
</celldesigner:annotation>
</celldesigner:species>
<celldesigner:species id="s1011" name="GNAZ">
<celldesigner:notes>
<html xmlns="http://www.w3.org/1999/xhtml">
<head>
<title/>
</head>
<body/>
</html>
</celldesigner:notes>
<celldesigner:annotation>
<celldesigner:complexSpecies>s1004</celldesigner:complexSpecies>
<celldesigner:speciesIdentity>
<celldesigner:class>PROTEIN</celldesigner:class>
<celldesigner:proteinReference>pr71</celldesigner:proteinReference>
</celldesigner:speciesIdentity>
</celldesigner:annotation>
</celldesigner:species>
<celldesigner:species id="s1005" name="LPAR2">
<celldesigner:notes>
<html xmlns="http://www.w3.org/1999/xhtml">
<head>
<title/>
</head>
<body>
PMID: 16203867
PMID: 24613836
PMID: 21299497
</body>
</html>
</celldesigner:notes>
<celldesigner:annotation>
<celldesigner:complexSpecies>s1003</celldesigner:complexSpecies>
<celldesigner:speciesIdentity>
<celldesigner:class>PROTEIN</celldesigner:class>
<celldesigner:proteinReference>pr35</celldesigner:proteinReference>
</celldesigner:speciesIdentity>
</celldesigner:annotation>
</celldesigner:species>
<celldesigner:species id="s1012" name="GDP">
<celldesigner:notes>
<html xmlns="http://www.w3.org/1999/xhtml">
<head>
<title/>
</head>
<body/>
</html>
</celldesigner:notes>
<celldesigner:annotation>
<celldesigner:complexSpecies>s1003</celldesigner:complexSpecies>
<celldesigner:speciesIdentity>
<celldesigner:class>SIMPLE_MOLECULE</celldesigner:class>
<celldesigner:name>GDP</celldesigner:name>
</celldesigner:speciesIdentity>
</celldesigner:annotation>
</celldesigner:species>
<celldesigner:species id="s673" name="GNAI">
<celldesigner:notes>
<html xmlns="http://www.w3.org/1999/xhtml">
<head>
<title/>
</head>
<body/>
</html>
</celldesigner:notes>
<celldesigner:annotation>
<celldesigner:complexSpecies>s672</celldesigner:complexSpecies>
<celldesigner:speciesIdentity>
<celldesigner:class>COMPLEX</celldesigner:class>
<celldesigner:name>GNAI</celldesigner:name>
</celldesigner:speciesIdentity>
</celldesigner:annotation>
</celldesigner:species>
<celldesigner:species id="s705" name="GNAI1">
<celldesigner:notes>
<html xmlns="http://www.w3.org/1999/xhtml">
<head>
<title/>
</head>
<body/>
</html>
</celldesigner:notes>
<celldesigner:annotation>
<celldesigner:complexSpecies>s673</celldesigner:complexSpecies>
<celldesigner:speciesIdentity>
<celldesigner:class>PROTEIN</celldesigner:class>
<celldesigner:proteinReference>pr67</celldesigner:proteinReference>
</celldesigner:speciesIdentity>
</celldesigner:annotation>
</celldesigner:species>
<celldesigner:species id="s706" name="GNAI2">
<celldesigner:notes>
<html xmlns="http://www.w3.org/1999/xhtml">
<head>
<title/>
</head>
<body/>
</html>
</celldesigner:notes>
<celldesigner:annotation>
<celldesigner:complexSpecies>s673</celldesigner:complexSpecies>
<celldesigner:speciesIdentity>
<celldesigner:class>PROTEIN</celldesigner:class>
<celldesigner:proteinReference>pr68</celldesigner:proteinReference>
</celldesigner:speciesIdentity>
</celldesigner:annotation>
</celldesigner:species>
<celldesigner:species id="s707" name="GNAI3">
<celldesigner:notes>
<html xmlns="http://www.w3.org/1999/xhtml">
<head>
<title/>
</head>
<body/>
</html>
</celldesigner:notes>
<celldesigner:annotation>
<celldesigner:complexSpecies>s673</celldesigner:complexSpecies>
<celldesigner:speciesIdentity>
<celldesigner:class>PROTEIN</celldesigner:class>
<celldesigner:proteinReference>pr69</celldesigner:proteinReference>
</celldesigner:speciesIdentity>
</celldesigner:annotation>
</celldesigner:species>
<celldesigner:species id="s708" name="GNAO1">
<celldesigner:notes>
<html xmlns="http://www.w3.org/1999/xhtml">
<head>
<title/>
</head>
<body/>
</html>
</celldesigner:notes>
<celldesigner:annotation>
<celldesigner:complexSpecies>s673</celldesigner:complexSpecies>
<celldesigner:speciesIdentity>
<celldesigner:class>PROTEIN</celldesigner:class>
<celldesigner:proteinReference>pr70</celldesigner:proteinReference>
</celldesigner:speciesIdentity>
</celldesigner:annotation>
</celldesigner:species>
<celldesigner:species id="s709" name="GNAZ">
<celldesigner:notes>
<html xmlns="http://www.w3.org/1999/xhtml">
<head>
<title/>
</head>
<body/>
</html>
</celldesigner:notes>
<celldesigner:annotation>
<celldesigner:complexSpecies>s673</celldesigner:complexSpecies>
<celldesigner:speciesIdentity>
<celldesigner:class>PROTEIN</celldesigner:class>
<celldesigner:proteinReference>pr71</celldesigner:proteinReference>
</celldesigner:speciesIdentity>
</celldesigner:annotation>
</celldesigner:species>
<celldesigner:species id="s674" name="LPAR2">
<celldesigner:notes>
<html xmlns="http://www.w3.org/1999/xhtml">
<head>
<title/>
</head>
<body>
PMID: 16203867
PMID: 24613836
PMID: 21299497
</body>
</html>
</celldesigner:notes>
<celldesigner:annotation>
<celldesigner:complexSpecies>s672</celldesigner:complexSpecies>
<celldesigner:speciesIdentity>
<celldesigner:class>PROTEIN</celldesigner:class>
<celldesigner:proteinReference>pr35</celldesigner:proteinReference>
</celldesigner:speciesIdentity>
</celldesigner:annotation>
</celldesigner:species>
<celldesigner:species id="s675" name="GDP">
<celldesigner:notes>
<html xmlns="http://www.w3.org/1999/xhtml">
<head>
<title/>
</head>
<body/>
</html>
</celldesigner:notes>
<celldesigner:annotation>
<celldesigner:complexSpecies>s672</celldesigner:complexSpecies>
<celldesigner:speciesIdentity>
<celldesigner:class>SIMPLE_MOLECULE</celldesigner:class>
<celldesigner:name>GDP</celldesigner:name>
</celldesigner:speciesIdentity>
</celldesigner:annotation>
</celldesigner:species>
<celldesigner:species id="s1020" name="GNAS">
<celldesigner:notes>
<html xmlns="http://www.w3.org/1999/xhtml">
<head>
<title/>
</head>
<body>
PMID: 11155209, Functional
</body>
</html>
</celldesigner:notes>
<celldesigner:annotation>
<celldesigner:complexSpecies>s1018</celldesigner:complexSpecies>
<celldesigner:speciesIdentity>
<celldesigner:class>PROTEIN</celldesigner:class>
<celldesigner:proteinReference>pr13</celldesigner:proteinReference>
</celldesigner:speciesIdentity>
</celldesigner:annotation>
</celldesigner:species>
<celldesigner:species id="s1021" name="GDP">
<celldesigner:notes>
<html xmlns="http://www.w3.org/1999/xhtml">
<head>
<title/>
</head>
<body/>
</html>
</celldesigner:notes>
<celldesigner:annotation>
<celldesigner:complexSpecies>s1018</celldesigner:complexSpecies>
<celldesigner:speciesIdentity>
<celldesigner:class>SIMPLE_MOLECULE</celldesigner:class>
<celldesigner:name>GDP</celldesigner:name>
</celldesigner:speciesIdentity>
</celldesigner:annotation>
</celldesigner:species>
<celldesigner:species id="s1019" name="ADRB2">
<celldesigner:notes>
<html xmlns="http://www.w3.org/1999/xhtml">
<head>
<title/>
</head>
<body/>
</html>
</celldesigner:notes>
<celldesigner:annotation>
<celldesigner:complexSpecies>s1018</celldesigner:complexSpecies>
<celldesigner:speciesIdentity>
<celldesigner:class>PROTEIN</celldesigner:class>
<celldesigner:proteinReference>pr8</celldesigner:proteinReference>
</celldesigner:speciesIdentity>
</celldesigner:annotation>
</celldesigner:species>
<celldesigner:species id="s1017" name="Epinephrine">
<celldesigner:notes>
<html xmlns="http://www.w3.org/1999/xhtml">
<head>
<title/>
</head>
<body>
PMID:12502786
PMID: 25178873
</body>
</html>
</celldesigner:notes>
<celldesigner:annotation>
<celldesigner:complexSpecies>s1018</celldesigner:complexSpecies>
<celldesigner:speciesIdentity>
<celldesigner:class>SIMPLE_MOLECULE</celldesigner:class>
<celldesigner:name>Epinephrine</celldesigner:name>
</celldesigner:speciesIdentity>
</celldesigner:annotation>
</celldesigner:species>
<celldesigner:species id="s1000" name="ADORA2B">
<celldesigner:notes>
<html xmlns="http://www.w3.org/1999/xhtml">
<head>
<title/>
</head>
<body/>
</html>
</celldesigner:notes>
<celldesigner:annotation>
<celldesigner:complexSpecies>s998</celldesigner:complexSpecies>
<celldesigner:speciesIdentity>
<celldesigner:class>PROTEIN</celldesigner:class>
<celldesigner:proteinReference>pr34</celldesigner:proteinReference>
</celldesigner:speciesIdentity>
</celldesigner:annotation>
</celldesigner:species>
<celldesigner:species id="s1001" name="GNAS">
<celldesigner:notes>
<html xmlns="http://www.w3.org/1999/xhtml">
<head>
<title/>
</head>
<body>
PMID: 11155209, Functional
</body>
</html>
</celldesigner:notes>
<celldesigner:annotation>
<celldesigner:complexSpecies>s998</celldesigner:complexSpecies>
<celldesigner:speciesIdentity>
<celldesigner:class>PROTEIN</celldesigner:class>
<celldesigner:proteinReference>pr13</celldesigner:proteinReference>
</celldesigner:speciesIdentity>
</celldesigner:annotation>
</celldesigner:species>
<celldesigner:species id="s999" name="GDP">
<celldesigner:notes>
<html xmlns="http://www.w3.org/1999/xhtml">
<head>
<title/>
</head>
<body/>
</html>
</celldesigner:notes>
<celldesigner:annotation>
<celldesigner:complexSpecies>s998</celldesigner:complexSpecies>
<celldesigner:speciesIdentity>
<celldesigner:class>SIMPLE_MOLECULE</celldesigner:class>
<celldesigner:name>GDP</celldesigner:name>
</celldesigner:speciesIdentity>
</celldesigner:annotation>
</celldesigner:species>
<celldesigner:species id="s669" name="ADORA2B">
<celldesigner:notes>
<html xmlns="http://www.w3.org/1999/xhtml">
<head>
<title/>
</head>
<body/>
</html>
</celldesigner:notes>
<celldesigner:annotation>
<celldesigner:complexSpecies>s668</celldesigner:complexSpecies>
<celldesigner:speciesIdentity>
<celldesigner:class>PROTEIN</celldesigner:class>
<celldesigner:proteinReference>pr34</celldesigner:proteinReference>
</celldesigner:speciesIdentity>
</celldesigner:annotation>
</celldesigner:species>
<celldesigner:species id="s670" name="GNAS">
<celldesigner:notes>
<html xmlns="http://www.w3.org/1999/xhtml">
<head>
<title/>
</head>
<body>
PMID: 11155209, Functional
</body>
</html>
</celldesigner:notes>
<celldesigner:annotation>
<celldesigner:complexSpecies>s668</celldesigner:complexSpecies>
<celldesigner:speciesIdentity>
<celldesigner:class>PROTEIN</celldesigner:class>
<celldesigner:proteinReference>pr13</celldesigner:proteinReference>
</celldesigner:speciesIdentity>
</celldesigner:annotation>
</celldesigner:species>
<celldesigner:species id="s1014" name="ADRB2">
<celldesigner:notes>
<html xmlns="http://www.w3.org/1999/xhtml">
<head>
<title/>
</head>
<body/>
</html>
</celldesigner:notes>
<celldesigner:annotation>
<celldesigner:complexSpecies>s1013</celldesigner:complexSpecies>
<celldesigner:speciesIdentity>
<celldesigner:class>PROTEIN</celldesigner:class>
<celldesigner:proteinReference>pr8</celldesigner:proteinReference>
</celldesigner:speciesIdentity>
</celldesigner:annotation>
</celldesigner:species>
<celldesigner:species id="s1015" name="GNAS">
<celldesigner:notes>
<html xmlns="http://www.w3.org/1999/xhtml">
<head>
<title/>
</head>
<body>
PMID: 11155209, Functional
</body>
</html>
</celldesigner:notes>
<celldesigner:annotation>
<celldesigner:complexSpecies>s1013</celldesigner:complexSpecies>
<celldesigner:speciesIdentity>
<celldesigner:class>PROTEIN</celldesigner:class>
<celldesigner:proteinReference>pr13</celldesigner:proteinReference>
</celldesigner:speciesIdentity>
</celldesigner:annotation>
</celldesigner:species>
<celldesigner:species id="s1016" name="GDP">
<celldesigner:notes>
<html xmlns="http://www.w3.org/1999/xhtml">
<head>
<title/>
</head>
<body/>
</html>
</celldesigner:notes>
<celldesigner:annotation>
<celldesigner:complexSpecies>s1013</celldesigner:complexSpecies>
<celldesigner:speciesIdentity>
<celldesigner:class>SIMPLE_MOLECULE</celldesigner:class>
<celldesigner:name>GDP</celldesigner:name>
</celldesigner:speciesIdentity>
</celldesigner:annotation>
</celldesigner:species>
<celldesigner:species id="s661" name="S100A10">
<celldesigner:notes>
<html xmlns="http://www.w3.org/1999/xhtml">
<head>
<title/>
</head>
<body/>
</html>
</celldesigner:notes>
<celldesigner:annotation>
<celldesigner:complexSpecies>s203</celldesigner:complexSpecies>
<celldesigner:speciesIdentity>
<celldesigner:class>PROTEIN</celldesigner:class>
<celldesigner:proteinReference>pr24</celldesigner:proteinReference>
</celldesigner:speciesIdentity>
</celldesigner:annotation>
</celldesigner:species>
<celldesigner:species id="s205" name="ANXA2">
<celldesigner:notes>
<html xmlns="http://www.w3.org/1999/xhtml">
<head>
<title/>
</head>
<body/>
</html>
</celldesigner:notes>
<celldesigner:annotation>
<celldesigner:complexSpecies>s203</celldesigner:complexSpecies>
<celldesigner:speciesIdentity>
<celldesigner:class>PROTEIN</celldesigner:class>
<celldesigner:proteinReference>pr23</celldesigner:proteinReference>
<celldesigner:state>
<celldesigner:listOfModifications>
<celldesigner:modification residue="rs1" state="empty"/>
</celldesigner:listOfModifications>
</celldesigner:state>
</celldesigner:speciesIdentity>
</celldesigner:annotation>
</celldesigner:species>
<celldesigner:species id="s151" name="PPP2R5E">
<celldesigner:notes>
<html xmlns="http://www.w3.org/1999/xhtml">
<head>
<title/>
</head>
<body/>
</html>
</celldesigner:notes>
<celldesigner:annotation>
<celldesigner:complexSpecies>s343</celldesigner:complexSpecies>
<celldesigner:speciesIdentity>
<celldesigner:class>PROTEIN</celldesigner:class>
<celldesigner:proteinReference>pr62</celldesigner:proteinReference>
</celldesigner:speciesIdentity>
</celldesigner:annotation>
</celldesigner:species>
<celldesigner:species id="s152" name="PPP2R1A">
<celldesigner:notes>
<html xmlns="http://www.w3.org/1999/xhtml">
<head>
<title/>
</head>
<body/>
</html>
</celldesigner:notes>
<celldesigner:annotation>
<celldesigner:complexSpecies>s343</celldesigner:complexSpecies>
<celldesigner:speciesIdentity>
<celldesigner:class>PROTEIN</celldesigner:class>
<celldesigner:proteinReference>pr63</celldesigner:proteinReference>
</celldesigner:speciesIdentity>
</celldesigner:annotation>
</celldesigner:species>
<celldesigner:species id="s346" name="PPP2CA">
<celldesigner:notes>
<html xmlns="http://www.w3.org/1999/xhtml">
<head>
<title/>
</head>
<body/>
</html>
</celldesigner:notes>
<celldesigner:annotation>
<celldesigner:complexSpecies>s343</celldesigner:complexSpecies>
<celldesigner:speciesIdentity>
<celldesigner:class>PROTEIN</celldesigner:class>
<celldesigner:proteinReference>pr64</celldesigner:proteinReference>
</celldesigner:speciesIdentity>
</celldesigner:annotation>
</celldesigner:species>
<celldesigner:species id="s376" name="GNAI">
<celldesigner:notes>
<html xmlns="http://www.w3.org/1999/xhtml">
<head>
<title/>
</head>
<body/>
</html>
</celldesigner:notes>
<celldesigner:annotation>
<celldesigner:complexSpecies>s292</celldesigner:complexSpecies>
<celldesigner:speciesIdentity>
<celldesigner:class>COMPLEX</celldesigner:class>
<celldesigner:name>GNAI</celldesigner:name>
</celldesigner:speciesIdentity>
</celldesigner:annotation>
</celldesigner:species>
<celldesigner:species id="s290" name="GTP">
<celldesigner:notes>
<html xmlns="http://www.w3.org/1999/xhtml">
<head>
<title/>
</head>
<body/>
</html>
</celldesigner:notes>
<celldesigner:annotation>
<celldesigner:complexSpecies>s292</celldesigner:complexSpecies>
<celldesigner:speciesIdentity>
<celldesigner:class>SIMPLE_MOLECULE</celldesigner:class>
<celldesigner:name>GTP</celldesigner:name>
</celldesigner:speciesIdentity>
</celldesigner:annotation>
</celldesigner:species>
<celldesigner:species id="s377" name="GNAI1">
<celldesigner:notes>
<html xmlns="http://www.w3.org/1999/xhtml">
<head>
<title/>
</head>
<body/>
</html>
</celldesigner:notes>
<celldesigner:annotation>
<celldesigner:complexSpecies>s376</celldesigner:complexSpecies>
<celldesigner:speciesIdentity>
<celldesigner:class>PROTEIN</celldesigner:class>
<celldesigner:proteinReference>pr67</celldesigner:proteinReference>
</celldesigner:speciesIdentity>
</celldesigner:annotation>
</celldesigner:species>
<celldesigner:species id="s646" name="GNAI2">
<celldesigner:notes>
<html xmlns="http://www.w3.org/1999/xhtml">
<head>
<title/>
</head>
<body/>
</html>
</celldesigner:notes>
<celldesigner:annotation>
<celldesigner:complexSpecies>s376</celldesigner:complexSpecies>
<celldesigner:speciesIdentity>
<celldesigner:class>PROTEIN</celldesigner:class>
<celldesigner:proteinReference>pr68</celldesigner:proteinReference>
</celldesigner:speciesIdentity>
</celldesigner:annotation>
</celldesigner:species>
<celldesigner:species id="s647" name="GNAI3">
<celldesigner:notes>
<html xmlns="http://www.w3.org/1999/xhtml">
<head>
<title/>
</head>
<body/>
</html>
</celldesigner:notes>
<celldesigner:annotation>
<celldesigner:complexSpecies>s376</celldesigner:complexSpecies>
<celldesigner:speciesIdentity>
<celldesigner:class>PROTEIN</celldesigner:class>
<celldesigner:proteinReference>pr69</celldesigner:proteinReference>
</celldesigner:speciesIdentity>
</celldesigner:annotation>
</celldesigner:species>
<celldesigner:species id="s648" name="GNAO1">
<celldesigner:notes>
<html xmlns="http://www.w3.org/1999/xhtml">
<head>
<title/>
</head>
<body/>
</html>
</celldesigner:notes>
<celldesigner:annotation>
<celldesigner:complexSpecies>s376</celldesigner:complexSpecies>
<celldesigner:speciesIdentity>
<celldesigner:class>PROTEIN</celldesigner:class>
<celldesigner:proteinReference>pr70</celldesigner:proteinReference>
</celldesigner:speciesIdentity>
</celldesigner:annotation>
</celldesigner:species>
<celldesigner:species id="s381" name="GNAZ">
<celldesigner:notes>
<html xmlns="http://www.w3.org/1999/xhtml">
<head>
<title/>
</head>
<body/>
</html>
</celldesigner:notes>
<celldesigner:annotation>
<celldesigner:complexSpecies>s376</celldesigner:complexSpecies>
<celldesigner:speciesIdentity>
<celldesigner:class>PROTEIN</celldesigner:class>
<celldesigner:proteinReference>pr71</celldesigner:proteinReference>
</celldesigner:speciesIdentity>
</celldesigner:annotation>
</celldesigner:species>
<celldesigner:species id="s134" name="GNAS">
<celldesigner:notes>
<html xmlns="http://www.w3.org/1999/xhtml">
<head>
<title/>
</head>
<body>
PMID: 11155209
</body>
</html>
</celldesigner:notes>
<celldesigner:annotation>
<celldesigner:complexSpecies>s138</celldesigner:complexSpecies>
<celldesigner:speciesIdentity>
<celldesigner:class>PROTEIN</celldesigner:class>
<celldesigner:proteinReference>pr13</celldesigner:proteinReference>
</celldesigner:speciesIdentity>
</celldesigner:annotation>
</celldesigner:species>
<celldesigner:species id="s135" name="GTP">
<celldesigner:notes>
<html xmlns="http://www.w3.org/1999/xhtml">
<head>
<title/>
</head>
<body/>
</html>
</celldesigner:notes>
<celldesigner:annotation>
<celldesigner:complexSpecies>s138</celldesigner:complexSpecies>
<celldesigner:speciesIdentity>
<celldesigner:class>SIMPLE_MOLECULE</celldesigner:class>
<celldesigner:name>GTP</celldesigner:name>
</celldesigner:speciesIdentity>
</celldesigner:annotation>
</celldesigner:species>
<celldesigner:species id="s232" name="STXBP1">
<celldesigner:notes>
<html xmlns="http://www.w3.org/1999/xhtml">
<head>
<title/>
</head>
<body/>
</html>
</celldesigner:notes>
<celldesigner:annotation>
<celldesigner:complexSpecies>s342</celldesigner:complexSpecies>
<celldesigner:speciesIdentity>
<celldesigner:class>PROTEIN</celldesigner:class>
<celldesigner:proteinReference>pr28</celldesigner:proteinReference>
</celldesigner:speciesIdentity>
</celldesigner:annotation>
</celldesigner:species>
<celldesigner:species id="s233" name="STX1A">
<celldesigner:notes>
<html xmlns="http://www.w3.org/1999/xhtml">
<head>
<title/>
</head>
<body>
PMID: 11865034
PMID:10675364
PMID: 9724814
</body>
</html>
</celldesigner:notes>
<celldesigner:annotation>
<celldesigner:complexSpecies>s342</celldesigner:complexSpecies>
<celldesigner:speciesIdentity>
<celldesigner:class>PROTEIN</celldesigner:class>
<celldesigner:proteinReference>pr27</celldesigner:proteinReference>
</celldesigner:speciesIdentity>
</celldesigner:annotation>
</celldesigner:species>
<celldesigner:species id="s356" name="PPP3R">
<celldesigner:notes>
<html xmlns="http://www.w3.org/1999/xhtml">
<head>
<title/>
</head>
<body/>
</html>
</celldesigner:notes>
<celldesigner:annotation>
<celldesigner:complexSpecies>s349</celldesigner:complexSpecies>
<celldesigner:speciesIdentity>
<celldesigner:class>COMPLEX</celldesigner:class>
<celldesigner:name>PPP3R</celldesigner:name>
</celldesigner:speciesIdentity>
</celldesigner:annotation>
</celldesigner:species>
<celldesigner:species id="s225" name="PPP3CA">
<celldesigner:notes>
<html xmlns="http://www.w3.org/1999/xhtml">
<head>
<title/>
</head>
<body>
PMID: 18346874
PMID: 17581860
</body>
</html>
</celldesigner:notes>
<celldesigner:annotation>
<celldesigner:complexSpecies>s349</celldesigner:complexSpecies>
<celldesigner:speciesIdentity>
<celldesigner:class>PROTEIN</celldesigner:class>
<celldesigner:proteinReference>pr25</celldesigner:proteinReference>
<celldesigner:state>
<celldesigner:listOfModifications>
<celldesigner:modification residue="rs1" state="phosphorylated"/>
</celldesigner:listOfModifications>
</celldesigner:state>
</celldesigner:speciesIdentity>
</celldesigner:annotation>
</celldesigner:species>
<celldesigner:species id="s354" name="PPP3R1">
<celldesigner:notes>
<html xmlns="http://www.w3.org/1999/xhtml">
<head>
<title/>
</head>
<body/>
</html>
</celldesigner:notes>
<celldesigner:annotation>
<celldesigner:complexSpecies>s356</celldesigner:complexSpecies>
<celldesigner:speciesIdentity>
<celldesigner:class>PROTEIN</celldesigner:class>
<celldesigner:proteinReference>pr65</celldesigner:proteinReference>
</celldesigner:speciesIdentity>
</celldesigner:annotation>
</celldesigner:species>
<celldesigner:species id="s355" name="PPP3R2">
<celldesigner:notes>
<html xmlns="http://www.w3.org/1999/xhtml">
<head>
<title/>
</head>
<body/>
</html>
</celldesigner:notes>
<celldesigner:annotation>
<celldesigner:complexSpecies>s356</celldesigner:complexSpecies>
<celldesigner:speciesIdentity>
<celldesigner:class>PROTEIN</celldesigner:class>
<celldesigner:proteinReference>pr66</celldesigner:proteinReference>
</celldesigner:speciesIdentity>
</celldesigner:annotation>
</celldesigner:species>
<celldesigner:species id="s353" name="PPP3R">
<celldesigner:notes>
<html xmlns="http://www.w3.org/1999/xhtml">
<head>
<title/>
</head>
<body/>
</html>
</celldesigner:notes>
<celldesigner:annotation>
<celldesigner:complexSpecies>s347</celldesigner:complexSpecies>
<celldesigner:speciesIdentity>
<celldesigner:class>COMPLEX</celldesigner:class>
<celldesigner:name>PPP3R</celldesigner:name>
</celldesigner:speciesIdentity>
</celldesigner:annotation>
</celldesigner:species>
<celldesigner:species id="s224" name="PPP3CA">
<celldesigner:notes>
<html xmlns="http://www.w3.org/1999/xhtml">
<head>
<title/>
</head>
<body>
PMID: 18346874
PMID: 17581860
</body>
</html>
</celldesigner:notes>
<celldesigner:annotation>
<celldesigner:complexSpecies>s347</celldesigner:complexSpecies>
<celldesigner:speciesIdentity>
<celldesigner:class>PROTEIN</celldesigner:class>
<celldesigner:proteinReference>pr25</celldesigner:proteinReference>
</celldesigner:speciesIdentity>
</celldesigner:annotation>
</celldesigner:species>
<celldesigner:species id="s357" name="PPP3R1">
<celldesigner:notes>
<html xmlns="http://www.w3.org/1999/xhtml">
<head>
<title/>
</head>
<body/>
</html>
</celldesigner:notes>
<celldesigner:annotation>
<celldesigner:complexSpecies>s353</celldesigner:complexSpecies>
<celldesigner:speciesIdentity>
<celldesigner:class>PROTEIN</celldesigner:class>
<celldesigner:proteinReference>pr65</celldesigner:proteinReference>
</celldesigner:speciesIdentity>
</celldesigner:annotation>
</celldesigner:species>
<celldesigner:species id="s358" name="PPP3R2">
<celldesigner:notes>
<html xmlns="http://www.w3.org/1999/xhtml">
<head>
<title/>
</head>
<body/>
</html>
</celldesigner:notes>
<celldesigner:annotation>
<celldesigner:complexSpecies>s353</celldesigner:complexSpecies>
<celldesigner:speciesIdentity>
<celldesigner:class>PROTEIN</celldesigner:class>
<celldesigner:proteinReference>pr66</celldesigner:proteinReference>
</celldesigner:speciesIdentity>
</celldesigner:annotation>
</celldesigner:species>
</celldesigner:listOfIncludedSpecies>
<celldesigner:listOfCompartmentAliases>
<celldesigner:compartmentAlias id="ca1" compartment="c1">
<celldesigner:class>SQUARE_CLOSEUP_NORTH</celldesigner:class>
<celldesigner:point x="6120.0" y="620.0"/>
<celldesigner:namePoint x="3377.5" y="976.0"/>
<celldesigner:doubleLine thickness="12.0" outerWidth="2.0" innerWidth="1.0"/>
<celldesigner:paint color="ff666666" scheme="Color"/>
<celldesigner:info state="empty" angle="-1.5707963267948966"/>
</celldesigner:compartmentAlias>
</celldesigner:listOfCompartmentAliases>
<celldesigner:listOfComplexSpeciesAliases>
<celldesigner:complexSpeciesAlias id="csa22" species="s672" compartmentAlias="ca1">
<celldesigner:activity>inactive</celldesigner:activity>
<celldesigner:bounds x="610.5625" y="524.875" w="198.875" h="250.25"/>
<celldesigner:font size="12"/>
<celldesigner:view state="usual"/>
<celldesigner:backupSize w="0.0" h="0.0"/>
<celldesigner:backupView state="none"/>
<celldesigner:usualView>
<celldesigner:innerPosition x="-5509.4375" y="-95.125"/>
<celldesigner:boxSize width="198.875" height="250.25"/>
<celldesigner:singleLine width="2.0"/>
<celldesigner:paint color="fff7f7f7" scheme="Color"/>
</celldesigner:usualView>
<celldesigner:briefView>
<celldesigner:innerPosition x="0.0" y="0.0"/>
<celldesigner:boxSize width="80.0" height="60.0"/>
<celldesigner:singleLine width="2.0"/>
<celldesigner:paint color="fff7f7f7" scheme="Color"/>
</celldesigner:briefView>
<celldesigner:info state="empty" angle="-1.5707963267948966"/>
</celldesigner:complexSpeciesAlias>
<celldesigner:complexSpeciesAlias id="csa21" species="s1003" compartmentAlias="ca1">
<celldesigner:activity>inactive</celldesigner:activity>
<celldesigner:bounds x="921.125" y="525.0" w="197.75" h="250.0"/>
<celldesigner:font size="12"/>
<celldesigner:view state="usual"/>
<celldesigner:backupSize w="0.0" h="0.0"/>
<celldesigner:backupView state="none"/>
<celldesigner:usualView>
<celldesigner:innerPosition x="-5198.875" y="-95.0"/>
<celldesigner:boxSize width="197.75" height="250.0"/>
<celldesigner:singleLine width="2.0"/>
<celldesigner:paint color="fff7f7f7" scheme="Color"/>
</celldesigner:usualView>
<celldesigner:briefView>
<celldesigner:innerPosition x="0.0" y="0.0"/>
<celldesigner:boxSize width="80.0" height="60.0"/>
<celldesigner:singleLine width="2.0"/>
<celldesigner:paint color="fff7f7f7" scheme="Color"/>
</celldesigner:briefView>
<celldesigner:info state="empty" angle="-1.5707963267948966"/>
</celldesigner:complexSpeciesAlias>
<celldesigner:complexSpeciesAlias id="csa23" species="s1018" compartmentAlias="ca1">
<celldesigner:activity>inactive</celldesigner:activity>
<celldesigner:bounds x="2270.0" y="592.5" w="140.0" h="135.0"/>
<celldesigner:font size="12"/>
<celldesigner:view state="usual"/>
<celldesigner:backupSize w="0.0" h="0.0"/>
<celldesigner:backupView state="none"/>
<celldesigner:usualView>
<celldesigner:innerPosition x="-3850.0" y="-27.5"/>
<celldesigner:boxSize width="140.0" height="135.0"/>
<celldesigner:singleLine width="2.0"/>
<celldesigner:paint color="fff7f7f7" scheme="Color"/>
</celldesigner:usualView>
<celldesigner:briefView>
<celldesigner:innerPosition x="0.0" y="0.0"/>
<celldesigner:boxSize width="80.0" height="60.0"/>
<celldesigner:singleLine width="2.0"/>
<celldesigner:paint color="fff7f7f7" scheme="Color"/>
</celldesigner:briefView>
<celldesigner:info state="empty" angle="-1.5707963267948966"/>
</celldesigner:complexSpeciesAlias>
<celldesigner:complexSpeciesAlias id="csa24" species="s998" compartmentAlias="ca1">
<celldesigner:activity>inactive</celldesigner:activity>
<celldesigner:bounds x="1627.5" y="598.0" w="115.5" h="131.0"/>
<celldesigner:font size="12"/>
<celldesigner:view state="usual"/>
<celldesigner:backupSize w="0.0" h="0.0"/>
<celldesigner:backupView state="none"/>
<celldesigner:usualView>
<celldesigner:innerPosition x="-4492.5" y="-22.0"/>
<celldesigner:boxSize width="115.5" height="131.0"/>
<celldesigner:singleLine width="2.0"/>
<celldesigner:paint color="fff7f7f7" scheme="Color"/>
</celldesigner:usualView>
<celldesigner:briefView>
<celldesigner:innerPosition x="0.0" y="0.0"/>
<celldesigner:boxSize width="80.0" height="60.0"/>
<celldesigner:singleLine width="2.0"/>
<celldesigner:paint color="fff7f7f7" scheme="Color"/>
</celldesigner:briefView>
<celldesigner:info state="empty" angle="-1.5707963267948966"/>
</celldesigner:complexSpeciesAlias>
<celldesigner:complexSpeciesAlias id="csa25" species="s668" compartmentAlias="ca1">
<celldesigner:activity>inactive</celldesigner:activity>
<celldesigner:bounds x="1357.5" y="599.0" w="115.5" h="125.0"/>
<celldesigner:font size="12"/>
<celldesigner:view state="usual"/>
<celldesigner:backupSize w="0.0" h="0.0"/>
<celldesigner:backupView state="none"/>
<celldesigner:usualView>
<celldesigner:innerPosition x="-4762.5" y="-21.0"/>
<celldesigner:boxSize width="115.5" height="125.0"/>
<celldesigner:singleLine width="2.0"/>
<celldesigner:paint color="fff7f7f7" scheme="Color"/>
</celldesigner:usualView>
<celldesigner:briefView>
<celldesigner:innerPosition x="0.0" y="0.0"/>
<celldesigner:boxSize width="80.0" height="60.0"/>
<celldesigner:singleLine width="2.0"/>
<celldesigner:paint color="fff7f7f7" scheme="Color"/>
</celldesigner:briefView>
<celldesigner:info state="empty" angle="-1.5707963267948966"/>
</celldesigner:complexSpeciesAlias>
<celldesigner:complexSpeciesAlias id="csa26" species="s1013" compartmentAlias="ca1">
<celldesigner:activity>inactive</celldesigner:activity>
<celldesigner:bounds x="2011.5" y="600.0" w="111.0" h="140.0"/>
<celldesigner:font size="12"/>
<celldesigner:view state="usual"/>
<celldesigner:backupSize w="0.0" h="0.0"/>
<celldesigner:backupView state="none"/>
<celldesigner:usualView>
<celldesigner:innerPosition x="-4108.5" y="-20.0"/>
<celldesigner:boxSize width="111.0" height="140.0"/>
<celldesigner:singleLine width="2.0"/>
<celldesigner:paint color="fff7f7f7" scheme="Color"/>
</celldesigner:usualView>
<celldesigner:briefView>
<celldesigner:innerPosition x="0.0" y="0.0"/>
<celldesigner:boxSize width="80.0" height="60.0"/>
<celldesigner:singleLine width="2.0"/>
<celldesigner:paint color="fff7f7f7" scheme="Color"/>
</celldesigner:briefView>
<celldesigner:info state="empty" angle="-1.5707963267948966"/>
</celldesigner:complexSpeciesAlias>
<celldesigner:complexSpeciesAlias id="csa27" species="s203" compartmentAlias="ca1">
<celldesigner:activity>inactive</celldesigner:activity>
<celldesigner:bounds x="2846.5625" y="656.5" w="100.0" h="110.0"/>
<celldesigner:font size="12"/>
<celldesigner:view state="usual"/>
<celldesigner:backupSize w="0.0" h="0.0"/>
<celldesigner:backupView state="none"/>
<celldesigner:usualView>
<celldesigner:innerPosition x="-3273.4375" y="36.5"/>
<celldesigner:boxSize width="100.0" height="110.0"/>
<celldesigner:singleLine width="2.0"/>
<celldesigner:paint color="fff7f7f7" scheme="Color"/>
</celldesigner:usualView>
<celldesigner:briefView>
<celldesigner:innerPosition x="0.0" y="0.0"/>
<celldesigner:boxSize width="80.0" height="60.0"/>
<celldesigner:singleLine width="2.0"/>
<celldesigner:paint color="fff7f7f7" scheme="Color"/>
</celldesigner:briefView>
<celldesigner:info state="empty" angle="-1.5707963267948966"/>
</celldesigner:complexSpeciesAlias>
<celldesigner:complexSpeciesAlias id="csa28" species="s343" compartmentAlias="ca1">
<celldesigner:activity>inactive</celldesigner:activity>
<celldesigner:bounds x="3503.0" y="675.0" w="100.0" h="170.0"/>
<celldesigner:font size="12"/>
<celldesigner:view state="usual"/>
<celldesigner:backupSize w="0.0" h="0.0"/>
<celldesigner:backupView state="none"/>
<celldesigner:usualView>
<celldesigner:innerPosition x="-2617.0" y="55.0"/>
<celldesigner:boxSize width="100.0" height="170.0"/>
<celldesigner:singleLine width="2.0"/>
<celldesigner:paint color="fff7f7f7" scheme="Color"/>
</celldesigner:usualView>
<celldesigner:briefView>
<celldesigner:innerPosition x="0.0" y="0.0"/>
<celldesigner:boxSize width="80.0" height="60.0"/>
<celldesigner:singleLine width="2.0"/>
<celldesigner:paint color="fff7f7f7" scheme="Color"/>
</celldesigner:briefView>
<celldesigner:info state="empty" angle="-1.5707963267948966"/>
</celldesigner:complexSpeciesAlias>
<celldesigner:complexSpeciesAlias id="csa30" species="s292" compartmentAlias="ca1">
<celldesigner:activity>active</celldesigner:activity>
<celldesigner:bounds x="1293.0" y="750.0" w="200.0" h="220.0"/>
<celldesigner:font size="12"/>
<celldesigner:view state="usual"/>
<celldesigner:backupSize w="0.0" h="0.0"/>
<celldesigner:backupView state="none"/>
<celldesigner:usualView>
<celldesigner:innerPosition x="-4827.0" y="130.0"/>
<celldesigner:boxSize width="200.0" height="220.0"/>
<celldesigner:singleLine width="2.0"/>
<celldesigner:paint color="fff7f7f7" scheme="Color"/>
</celldesigner:usualView>
<celldesigner:briefView>
<celldesigner:innerPosition x="0.0" y="0.0"/>
<celldesigner:boxSize width="80.0" height="60.0"/>
<celldesigner:singleLine width="2.0"/>
<celldesigner:paint color="fff7f7f7" scheme="Color"/>
</celldesigner:briefView>
<celldesigner:info state="empty" angle="-1.5707963267948966"/>
</celldesigner:complexSpeciesAlias>
<celldesigner:complexSpeciesAlias id="csa31" species="s138" compartmentAlias="ca1">
<celldesigner:activity>active</celldesigner:activity>
<celldesigner:bounds x="2653.0" y="817.5" w="100.0" h="85.0"/>
<celldesigner:font size="12"/>
<celldesigner:view state="usual"/>
<celldesigner:backupSize w="0.0" h="0.0"/>
<celldesigner:backupView state="none"/>
<celldesigner:usualView>
<celldesigner:innerPosition x="-3467.0" y="197.5"/>
<celldesigner:boxSize width="100.0" height="85.0"/>
<celldesigner:singleLine width="2.0"/>
<celldesigner:paint color="fff7f7f7" scheme="Color"/>
</celldesigner:usualView>
<celldesigner:briefView>
<celldesigner:innerPosition x="0.0" y="0.0"/>
<celldesigner:boxSize width="80.0" height="60.0"/>
<celldesigner:singleLine width="2.0"/>
<celldesigner:paint color="fff7f7f7" scheme="Color"/>
</celldesigner:briefView>
<celldesigner:info state="empty" angle="-1.5707963267948966"/>
</celldesigner:complexSpeciesAlias>
<celldesigner:complexSpeciesAlias id="csa32" species="s342" compartmentAlias="ca1">
<celldesigner:activity>inactive</celldesigner:activity>
<celldesigner:bounds x="3946.5625000000005" y="881.5" w="100.0" h="120.0"/>
<celldesigner:font size="12"/>
<celldesigner:view state="usual"/>
<celldesigner:backupSize w="0.0" h="0.0"/>
<celldesigner:backupView state="none"/>
<celldesigner:usualView>
<celldesigner:innerPosition x="-2173.4374999999995" y="261.5"/>
<celldesigner:boxSize width="100.0" height="120.0"/>
<celldesigner:singleLine width="2.0"/>
<celldesigner:paint color="fff7f7f7" scheme="Color"/>
</celldesigner:usualView>
<celldesigner:briefView>
<celldesigner:innerPosition x="0.0" y="0.0"/>
<celldesigner:boxSize width="80.0" height="60.0"/>
<celldesigner:singleLine width="2.0"/>
<celldesigner:paint color="fff7f7f7" scheme="Color"/>
</celldesigner:briefView>
<celldesigner:info state="empty" angle="-1.5707963267948966"/>
</celldesigner:complexSpeciesAlias>
<celldesigner:complexSpeciesAlias id="csa33" species="s349" compartmentAlias="ca1">
<celldesigner:activity>inactive</celldesigner:activity>
<celldesigner:bounds x="1306.5625" y="1014.0" w="120.0" h="195.0"/>
<celldesigner:font size="12"/>
<celldesigner:view state="usual"/>
<celldesigner:backupSize w="0.0" h="0.0"/>
<celldesigner:backupView state="none"/>
<celldesigner:usualView>
<celldesigner:innerPosition x="-4813.4375" y="394.0"/>
<celldesigner:boxSize width="120.0" height="195.0"/>
<celldesigner:singleLine width="2.0"/>
<celldesigner:paint color="fff7f7f7" scheme="Color"/>
</celldesigner:usualView>
<celldesigner:briefView>
<celldesigner:innerPosition x="0.0" y="0.0"/>
<celldesigner:boxSize width="80.0" height="60.0"/>
<celldesigner:singleLine width="2.0"/>
<celldesigner:paint color="fff7f7f7" scheme="Color"/>
</celldesigner:briefView>
<celldesigner:info state="empty" angle="-1.5707963267948966"/>
</celldesigner:complexSpeciesAlias>
<celldesigner:complexSpeciesAlias id="csa34" species="s347" compartmentAlias="ca1">
<celldesigner:activity>inactive</celldesigner:activity>
<celldesigner:bounds x="1306.5625" y="1326.5" w="120.0" h="210.0"/>
<celldesigner:font size="12"/>
<celldesigner:view state="usual"/>
<celldesigner:backupSize w="0.0" h="0.0"/>
<celldesigner:backupView state="none"/>
<celldesigner:usualView>
<celldesigner:innerPosition x="-4813.4375" y="706.5"/>
<celldesigner:boxSize width="120.0" height="210.0"/>
<celldesigner:singleLine width="2.0"/>
<celldesigner:paint color="fff7f7f7" scheme="Color"/>
</celldesigner:usualView>
<celldesigner:briefView>
<celldesigner:innerPosition x="0.0" y="0.0"/>
<celldesigner:boxSize width="80.0" height="60.0"/>
<celldesigner:singleLine width="2.0"/>
<celldesigner:paint color="fff7f7f7" scheme="Color"/>
</celldesigner:briefView>
<celldesigner:info state="empty" angle="-1.5707963267948966"/>
</celldesigner:complexSpeciesAlias>
<celldesigner:complexSpeciesAlias id="csa35" species="s1004" complexSpeciesAlias="csa21">
<celldesigner:activity>inactive</celldesigner:activity>
<celldesigner:bounds x="923.875" y="580.0" w="190.0" h="170.0"/>
<celldesigner:font size="12"/>
<celldesigner:view state="usual"/>
<celldesigner:backupSize w="0.0" h="0.0"/>
<celldesigner:backupView state="none"/>
<celldesigner:usualView>
<celldesigner:innerPosition x="2.75" y="55.0"/>
<celldesigner:boxSize width="190.0" height="170.0"/>
<celldesigner:singleLine width="2.0"/>
<celldesigner:paint color="fff7f7f7" scheme="Color"/>
</celldesigner:usualView>
<celldesigner:briefView>
<celldesigner:innerPosition x="0.0" y="0.0"/>
<celldesigner:boxSize width="80.0" height="60.0"/>
<celldesigner:singleLine width="2.0"/>
<celldesigner:paint color="fff7f7f7" scheme="Color"/>
</celldesigner:briefView>
<celldesigner:info state="empty" angle="-1.5707963267948966"/>
</celldesigner:complexSpeciesAlias>
<celldesigner:complexSpeciesAlias id="csa36" species="s673" complexSpeciesAlias="csa22">
<celldesigner:activity>inactive</celldesigner:activity>
<celldesigner:bounds x="614.4375" y="580.125" w="190.0" h="170.0"/>
<celldesigner:font size="12"/>
<celldesigner:view state="usual"/>
<celldesigner:backupSize w="0.0" h="0.0"/>
<celldesigner:backupView state="none"/>
<celldesigner:usualView>
<celldesigner:innerPosition x="3.875" y="55.25"/>
<celldesigner:boxSize width="190.0" height="170.0"/>
<celldesigner:singleLine width="2.0"/>
<celldesigner:paint color="fff7f7f7" scheme="Color"/>
</celldesigner:usualView>
<celldesigner:briefView>
<celldesigner:innerPosition x="0.0" y="0.0"/>
<celldesigner:boxSize width="80.0" height="60.0"/>
<celldesigner:singleLine width="2.0"/>
<celldesigner:paint color="fff7f7f7" scheme="Color"/>
</celldesigner:briefView>
<celldesigner:info state="empty" angle="-1.5707963267948966"/>
</celldesigner:complexSpeciesAlias>
<celldesigner:complexSpeciesAlias id="csa37" species="s376" complexSpeciesAlias="csa30">
<celldesigner:activity>inactive</celldesigner:activity>
<celldesigner:bounds x="1298.0" y="755.0" w="190.0" h="170.0"/>
<celldesigner:font size="12"/>
<celldesigner:view state="usual"/>
<celldesigner:backupSize w="0.0" h="0.0"/>
<celldesigner:backupView state="none"/>
<celldesigner:usualView>
<celldesigner:innerPosition x="5.0" y="5.0"/>
<celldesigner:boxSize width="190.0" height="170.0"/>
<celldesigner:singleLine width="2.0"/>
<celldesigner:paint color="fff7f7f7" scheme="Color"/>
</celldesigner:usualView>
<celldesigner:briefView>
<celldesigner:innerPosition x="0.0" y="0.0"/>
<celldesigner:boxSize width="80.0" height="60.0"/>
<celldesigner:singleLine width="2.0"/>
<celldesigner:paint color="fff7f7f7" scheme="Color"/>
</celldesigner:briefView>
<celldesigner:info state="empty" angle="-1.5707963267948966"/>
</celldesigner:complexSpeciesAlias>
<celldesigner:complexSpeciesAlias id="csa38" species="s356" complexSpeciesAlias="csa33">
<celldesigner:activity>inactive</celldesigner:activity>
<celldesigner:bounds x="1316.5625" y="1069.0" w="100.0" h="120.0"/>
<celldesigner:font size="12"/>
<celldesigner:view state="usual"/>
<celldesigner:backupSize w="0.0" h="0.0"/>
<celldesigner:backupView state="none"/>
<celldesigner:usualView>
<celldesigner:innerPosition x="10.0" y="55.0"/>
<celldesigner:boxSize width="100.0" height="120.0"/>
<celldesigner:singleLine width="2.0"/>
<celldesigner:paint color="fff7f7f7" scheme="Color"/>
</celldesigner:usualView>
<celldesigner:briefView>
<celldesigner:innerPosition x="0.0" y="0.0"/>
<celldesigner:boxSize width="80.0" height="60.0"/>
<celldesigner:singleLine width="2.0"/>
<celldesigner:paint color="fff7f7f7" scheme="Color"/>
</celldesigner:briefView>
<celldesigner:info state="empty" angle="-1.5707963267948966"/>
</celldesigner:complexSpeciesAlias>
<celldesigner:complexSpeciesAlias id="csa39" species="s353" complexSpeciesAlias="csa34">
<celldesigner:activity>inactive</celldesigner:activity>
<celldesigner:bounds x="1316.5625" y="1386.5" w="100.0" h="120.0"/>
<celldesigner:font size="12"/>
<celldesigner:view state="usual"/>
<celldesigner:backupSize w="0.0" h="0.0"/>
<celldesigner:backupView state="none"/>
<celldesigner:usualView>
<celldesigner:innerPosition x="10.0" y="60.0"/>
<celldesigner:boxSize width="100.0" height="120.0"/>
<celldesigner:singleLine width="2.0"/>
<celldesigner:paint color="fff7f7f7" scheme="Color"/>
</celldesigner:usualView>
<celldesigner:briefView>
<celldesigner:innerPosition x="0.0" y="0.0"/>
<celldesigner:boxSize width="80.0" height="60.0"/>
<celldesigner:singleLine width="2.0"/>
<celldesigner:paint color="fff7f7f7" scheme="Color"/>
</celldesigner:briefView>
<celldesigner:info state="empty" angle="-1.5707963267948966"/>
</celldesigner:complexSpeciesAlias>
</celldesigner:listOfComplexSpeciesAliases>
<celldesigner:listOfSpeciesAliases>
<celldesigner:speciesAlias id="sa136" species="s250">
<celldesigner:activity>inactive</celldesigner:activity>
<celldesigner:bounds x="945.0" y="447.5" w="70.0" h="25.0"/>
<celldesigner:font size="12"/>
<celldesigner:view state="usual"/>
<celldesigner:usualView>
<celldesigner:boxSize width="70.0" height="25.0"/>
<celldesigner:singleLine width="1.0"/>
<celldesigner:paint color="ee3d8152" scheme="Color"/>
</celldesigner:usualView>
<celldesigner:briefView>
<celldesigner:innerPosition x="0.0" y="0.0"/>
<celldesigner:boxSize width="80.0" height="60.0"/>
<celldesigner:singleLine width="1.0"/>
<celldesigner:paint color="3fff0000" scheme="Color"/>
</celldesigner:briefView>
<celldesigner:info state="empty" angle="-1.5707963267948966"/>
</celldesigner:speciesAlias>
<celldesigner:speciesAlias id="sa137" species="s22">
<celldesigner:activity>inactive</celldesigner:activity>
<celldesigner:bounds x="5314.0625" y="529.0" w="25.0" h="25.0"/>
<celldesigner:font size="12"/>
<celldesigner:view state="usual"/>
<celldesigner:usualView>
<celldesigner:boxSize width="25.0" height="25.0"/>
<celldesigner:singleLine width="1.0"/>
<celldesigner:paint color="e63d8152" scheme="Color"/>
</celldesigner:usualView>
<celldesigner:briefView>
<celldesigner:innerPosition x="0.0" y="0.0"/>
<celldesigner:boxSize width="80.0" height="60.0"/>
<celldesigner:singleLine width="1.0"/>
<celldesigner:paint color="3fff0000" scheme="Color"/>
</celldesigner:briefView>
<celldesigner:info state="empty" angle="-1.5707963267948966"/>
</celldesigner:speciesAlias>
<celldesigner:speciesAlias id="sa138" species="s23">
<celldesigner:activity>inactive</celldesigner:activity>
<celldesigner:bounds x="5654.0625" y="529.0" w="25.0" h="25.0"/>
<celldesigner:font size="12"/>
<celldesigner:view state="usual"/>
<celldesigner:usualView>
<celldesigner:boxSize width="25.0" height="25.0"/>
<celldesigner:singleLine width="1.0"/>
<celldesigner:paint color="e63d8152" scheme="Color"/>
</celldesigner:usualView>
<celldesigner:briefView>
<celldesigner:innerPosition x="0.0" y="0.0"/>
<celldesigner:boxSize width="80.0" height="60.0"/>
<celldesigner:singleLine width="1.0"/>
<celldesigner:paint color="3fff0000" scheme="Color"/>
</celldesigner:briefView>
<celldesigner:info state="empty" angle="-1.5707963267948966"/>
</celldesigner:speciesAlias>
<celldesigner:speciesAlias id="sa139" species="s249">
<celldesigner:activity>inactive</celldesigner:activity>
<celldesigner:bounds x="1625.0" y="477.5" w="70.0" h="25.0"/>
<celldesigner:font size="12"/>
<celldesigner:view state="usual"/>
<celldesigner:usualView>
<celldesigner:boxSize width="70.0" height="25.0"/>
<celldesigner:singleLine width="1.0"/>
<celldesigner:paint color="ee3d8152" scheme="Color"/>
</celldesigner:usualView>
<celldesigner:briefView>
<celldesigner:innerPosition x="0.0" y="0.0"/>
<celldesigner:boxSize width="80.0" height="60.0"/>
<celldesigner:singleLine width="1.0"/>
<celldesigner:paint color="3fff0000" scheme="Color"/>
</celldesigner:briefView>
<celldesigner:info state="empty" angle="-1.5707963267948966"/>
</celldesigner:speciesAlias>
<celldesigner:speciesAlias id="sa140" species="s242">
<celldesigner:activity>inactive</celldesigner:activity>
<celldesigner:bounds x="4344.0625" y="539.0" w="25.0" h="25.0"/>
<celldesigner:font size="12"/>
<celldesigner:view state="usual"/>
<celldesigner:usualView>
<celldesigner:boxSize width="25.0" height="25.0"/>
<celldesigner:singleLine width="1.0"/>
<celldesigner:paint color="e63d8152" scheme="Color"/>
</celldesigner:usualView>
<celldesigner:briefView>
<celldesigner:innerPosition x="0.0" y="0.0"/>
<celldesigner:boxSize width="80.0" height="60.0"/>
<celldesigner:singleLine width="1.0"/>
<celldesigner:paint color="3fff0000" scheme="Color"/>
</celldesigner:briefView>
<celldesigner:info state="empty" angle="-1.5707963267948966"/>
</celldesigner:speciesAlias>
<celldesigner:speciesAlias id="sa141" species="s22">
<celldesigner:activity>inactive</celldesigner:activity>
<celldesigner:bounds x="4244.0625" y="539.0" w="25.0" h="25.0"/>
<celldesigner:font size="12"/>
<celldesigner:view state="usual"/>
<celldesigner:usualView>
<celldesigner:boxSize width="25.0" height="25.0"/>
<celldesigner:singleLine width="1.0"/>
<celldesigner:paint color="e63d8152" scheme="Color"/>
</celldesigner:usualView>
<celldesigner:briefView>
<celldesigner:innerPosition x="0.0" y="0.0"/>
<celldesigner:boxSize width="80.0" height="60.0"/>
<celldesigner:singleLine width="1.0"/>
<celldesigner:paint color="3fff0000" scheme="Color"/>
</celldesigner:briefView>
<celldesigner:info state="empty" angle="-1.5707963267948966"/>
</celldesigner:speciesAlias>
<celldesigner:speciesAlias id="sa142" species="s24">
<celldesigner:activity>inactive</celldesigner:activity>
<celldesigner:bounds x="2938.0" y="547.5" w="70.0" h="25.0"/>
<celldesigner:font size="12"/>
<celldesigner:view state="usual"/>
<celldesigner:usualView>
<celldesigner:boxSize width="70.0" height="25.0"/>
<celldesigner:singleLine width="1.0"/>
<celldesigner:paint color="ee3d8152" scheme="Color"/>
</celldesigner:usualView>
<celldesigner:briefView>
<celldesigner:innerPosition x="0.0" y="0.0"/>
<celldesigner:boxSize width="80.0" height="60.0"/>
<celldesigner:singleLine width="1.0"/>
<celldesigner:paint color="3fff0000" scheme="Color"/>
</celldesigner:briefView>
<celldesigner:info state="empty" angle="-1.5707963267948966"/>
</celldesigner:speciesAlias>
<celldesigner:speciesAlias id="sa143" species="s25">
<celldesigner:activity>inactive</celldesigner:activity>
<celldesigner:bounds x="4428.0" y="557.5" w="70.0" h="25.0"/>
<celldesigner:font size="12"/>
<celldesigner:view state="usual"/>
<celldesigner:usualView>
<celldesigner:boxSize width="70.0" height="25.0"/>
<celldesigner:singleLine width="1.0"/>
<celldesigner:paint color="ee3d8152" scheme="Color"/>
</celldesigner:usualView>
<celldesigner:briefView>
<celldesigner:innerPosition x="0.0" y="0.0"/>
<celldesigner:boxSize width="80.0" height="60.0"/>
<celldesigner:singleLine width="1.0"/>
<celldesigner:paint color="3fff0000" scheme="Color"/>
</celldesigner:briefView>
<celldesigner:info state="empty" angle="-1.5707963267948966"/>
</celldesigner:speciesAlias>
<celldesigner:speciesAlias id="sa144" species="s26">
<celldesigner:activity>inactive</celldesigner:activity>
<celldesigner:bounds x="2433.0" y="547.5" w="70.0" h="25.0"/>
<celldesigner:font size="12"/>
<celldesigner:view state="usual"/>
<celldesigner:usualView>
<celldesigner:boxSize width="70.0" height="25.0"/>
<celldesigner:singleLine width="1.0"/>
<celldesigner:paint color="ee3d8152" scheme="Color"/>
</celldesigner:usualView>
<celldesigner:briefView>
<celldesigner:innerPosition x="0.0" y="0.0"/>
<celldesigner:boxSize width="80.0" height="60.0"/>
<celldesigner:singleLine width="1.0"/>
<celldesigner:paint color="3fff0000" scheme="Color"/>
</celldesigner:briefView>
<celldesigner:info state="empty" angle="-1.5707963267948966"/>
</celldesigner:speciesAlias>
<celldesigner:speciesAlias id="sa145" species="s26">
<celldesigner:activity>inactive</celldesigner:activity>
<celldesigner:bounds x="2148.0" y="547.5" w="70.0" h="25.0"/>
<celldesigner:font size="12"/>
<celldesigner:view state="usual"/>
<celldesigner:usualView>
<celldesigner:boxSize width="70.0" height="25.0"/>
<celldesigner:singleLine width="1.0"/>
<celldesigner:paint color="ee3d8152" scheme="Color"/>
</celldesigner:usualView>
<celldesigner:briefView>
<celldesigner:innerPosition x="0.0" y="0.0"/>
<celldesigner:boxSize width="80.0" height="60.0"/>
<celldesigner:singleLine width="1.0"/>
<celldesigner:paint color="3fff0000" scheme="Color"/>
</celldesigner:briefView>
<celldesigner:info state="empty" angle="-1.5707963267948966"/>
</celldesigner:speciesAlias>
<celldesigner:speciesAlias id="sa146" species="s260" compartmentAlias="ca1">
<celldesigner:activity>inactive</celldesigner:activity>
<celldesigner:bounds x="1903.0" y="611.0" w="80.0" h="50.0"/>
<celldesigner:font size="12"/>
<celldesigner:view state="usual"/>
<celldesigner:usualView>
<celldesigner:innerPosition x="-4217.0" y="-9.0"/>
<celldesigner:boxSize width="80.0" height="50.0"/>
<celldesigner:singleLine width="1.0"/>
<celldesigner:paint color="fffed976" scheme="Color"/>
</celldesigner:usualView>
<celldesigner:briefView>
<celldesigner:innerPosition x="0.0" y="0.0"/>
<celldesigner:boxSize width="80.0" height="60.0"/>
<celldesigner:singleLine width="1.0"/>
<celldesigner:paint color="3fff0000" scheme="Color"/>
</celldesigner:briefView>
<celldesigner:info state="empty" angle="-1.5707963267948966"/>
</celldesigner:speciesAlias>
<celldesigner:speciesAlias id="sa149" species="s341" compartmentAlias="ca1">
<celldesigner:activity>inactive</celldesigner:activity>
<celldesigner:bounds x="6256.5625" y="621.5" w="80.0" h="40.0"/>
<celldesigner:font size="12"/>
<celldesigner:view state="usual"/>
<celldesigner:usualView>
<celldesigner:innerPosition x="136.5625" y="1.5"/>
<celldesigner:boxSize width="80.0" height="40.0"/>
<celldesigner:singleLine width="1.0"/>
<celldesigner:paint color="ff70b091" scheme="Color"/>
</celldesigner:usualView>
<celldesigner:briefView>
<celldesigner:innerPosition x="0.0" y="0.0"/>
<celldesigner:boxSize width="80.0" height="60.0"/>
<celldesigner:singleLine width="1.0"/>
<celldesigner:paint color="3fff0000" scheme="Color"/>
</celldesigner:briefView>
<celldesigner:info state="empty" angle="-1.5707963267948966"/>
</celldesigner:speciesAlias>
<celldesigner:speciesAlias id="sa150" species="s339" compartmentAlias="ca1">
<celldesigner:activity>inactive</celldesigner:activity>
<celldesigner:bounds x="5376.5625" y="621.5" w="80.0" h="40.0"/>
<celldesigner:font size="12"/>
<celldesigner:view state="usual"/>
<celldesigner:usualView>
<celldesigner:innerPosition x="-743.4375" y="1.5"/>
<celldesigner:boxSize width="80.0" height="40.0"/>
<celldesigner:singleLine width="1.0"/>
<celldesigner:paint color="fffed976" scheme="Color"/>
</celldesigner:usualView>
<celldesigner:briefView>
<celldesigner:innerPosition x="0.0" y="0.0"/>
<celldesigner:boxSize width="80.0" height="60.0"/>
<celldesigner:singleLine width="1.0"/>
<celldesigner:paint color="3fff0000" scheme="Color"/>
</celldesigner:briefView>
<celldesigner:info state="empty" angle="-1.5707963267948966"/>
</celldesigner:speciesAlias>
<celldesigner:speciesAlias id="sa151" species="s337" compartmentAlias="ca1">
<celldesigner:activity>inactive</celldesigner:activity>
<celldesigner:bounds x="6106.5625" y="621.5" w="80.0" h="40.0"/>
<celldesigner:font size="12"/>
<celldesigner:view state="usual"/>
<celldesigner:usualView>
<celldesigner:innerPosition x="-13.4375" y="1.5"/>
<celldesigner:boxSize width="80.0" height="40.0"/>
<celldesigner:singleLine width="1.0"/>
<celldesigner:paint color="ff70b091" scheme="Color"/>
</celldesigner:usualView>
<celldesigner:briefView>
<celldesigner:innerPosition x="0.0" y="0.0"/>
<celldesigner:boxSize width="80.0" height="60.0"/>
<celldesigner:singleLine width="1.0"/>
<celldesigner:paint color="3fff0000" scheme="Color"/>
</celldesigner:briefView>
<celldesigner:info state="empty" angle="-1.5707963267948966"/>
</celldesigner:speciesAlias>
<celldesigner:speciesAlias id="sa152" species="s336" compartmentAlias="ca1">
<celldesigner:activity>inactive</celldesigner:activity>
<celldesigner:bounds x="4756.5625" y="621.5" w="80.0" h="40.0"/>
<celldesigner:font size="12"/>
<celldesigner:view state="usual"/>
<celldesigner:usualView>
<celldesigner:innerPosition x="-1363.4375" y="1.5"/>
<celldesigner:boxSize width="80.0" height="40.0"/>
<celldesigner:singleLine width="1.0"/>
<celldesigner:paint color="fffed976" scheme="Color"/>
</celldesigner:usualView>
<celldesigner:briefView>
<celldesigner:innerPosition x="0.0" y="0.0"/>
<celldesigner:boxSize width="80.0" height="60.0"/>
<celldesigner:singleLine width="1.0"/>
<celldesigner:paint color="3fff0000" scheme="Color"/>
</celldesigner:briefView>
<celldesigner:info state="empty" angle="-1.5707963267948966"/>
</celldesigner:speciesAlias>
<celldesigner:speciesAlias id="sa153" species="s330" compartmentAlias="ca1">
<celldesigner:activity>inactive</celldesigner:activity>
<celldesigner:bounds x="2856.5625" y="621.5" w="80.0" h="40.0"/>
<celldesigner:font size="12"/>
<celldesigner:view state="usual"/>
<celldesigner:usualView>
<celldesigner:innerPosition x="-3263.4375" y="1.5"/>
<celldesigner:boxSize width="80.0" height="40.0"/>
<celldesigner:singleLine width="1.0"/>
<celldesigner:paint color="ff9bcbbb" scheme="Color"/>
</celldesigner:usualView>
<celldesigner:briefView>
<celldesigner:innerPosition x="0.0" y="0.0"/>
<celldesigner:boxSize width="80.0" height="60.0"/>
<celldesigner:singleLine width="1.0"/>
<celldesigner:paint color="3fff0000" scheme="Color"/>
</celldesigner:briefView>
<celldesigner:info state="empty" angle="-1.5707963267948966"/>
</celldesigner:speciesAlias>
<celldesigner:speciesAlias id="sa154" species="s327" compartmentAlias="ca1">
<celldesigner:activity>inactive</celldesigner:activity>
<celldesigner:bounds x="2946.5625" y="621.5" w="80.0" h="40.0"/>
<celldesigner:font size="12"/>
<celldesigner:view state="usual"/>
<celldesigner:usualView>
<celldesigner:innerPosition x="-3173.4375" y="1.5"/>
<celldesigner:boxSize width="80.0" height="40.0"/>
<celldesigner:singleLine width="1.0"/>
<celldesigner:paint color="ff70b091" scheme="Color"/>
</celldesigner:usualView>
<celldesigner:briefView>
<celldesigner:innerPosition x="0.0" y="0.0"/>
<celldesigner:boxSize width="80.0" height="60.0"/>
<celldesigner:singleLine width="1.0"/>
<celldesigner:paint color="3fff0000" scheme="Color"/>
</celldesigner:briefView>
<celldesigner:info state="empty" angle="-1.5707963267948966"/>
</celldesigner:speciesAlias>
<celldesigner:speciesAlias id="sa155" species="s319" compartmentAlias="ca1">
<celldesigner:activity>inactive</celldesigner:activity>
<celldesigner:bounds x="5016.5625" y="621.5" w="80.0" h="40.0"/>
<celldesigner:font size="12"/>
<celldesigner:view state="usual"/>
<celldesigner:usualView>
<celldesigner:innerPosition x="-1103.4375" y="1.5"/>
<celldesigner:boxSize width="80.0" height="40.0"/>
<celldesigner:singleLine width="1.0"/>
<celldesigner:paint color="ff70b091" scheme="Color"/>
</celldesigner:usualView>
<celldesigner:briefView>
<celldesigner:innerPosition x="0.0" y="0.0"/>
<celldesigner:boxSize width="80.0" height="60.0"/>
<celldesigner:singleLine width="1.0"/>
<celldesigner:paint color="3fff0000" scheme="Color"/>
</celldesigner:briefView>
<celldesigner:info state="empty" angle="-1.5707963267948966"/>
</celldesigner:speciesAlias>
<celldesigner:speciesAlias id="sa156" species="s314" compartmentAlias="ca1">
<celldesigner:activity>inactive</celldesigner:activity>
<celldesigner:bounds x="5196.5625" y="621.5" w="80.0" h="40.0"/>
<celldesigner:font size="12"/>
<celldesigner:view state="usual"/>
<celldesigner:usualView>
<celldesigner:innerPosition x="-923.4375" y="1.5"/>
<celldesigner:boxSize width="80.0" height="40.0"/>
<celldesigner:singleLine width="1.0"/>
<celldesigner:paint color="fffed976" scheme="Color"/>
</celldesigner:usualView>
<celldesigner:briefView>
<celldesigner:innerPosition x="0.0" y="0.0"/>
<celldesigner:boxSize width="80.0" height="60.0"/>
<celldesigner:singleLine width="1.0"/>
<celldesigner:paint color="3fff0000" scheme="Color"/>
</celldesigner:briefView>
<celldesigner:info state="empty" angle="-1.5707963267948966"/>
</celldesigner:speciesAlias>
<celldesigner:speciesAlias id="sa157" species="s303" compartmentAlias="ca1">
<celldesigner:activity>inactive</celldesigner:activity>
<celldesigner:bounds x="5496.5625" y="621.5" w="80.0" h="40.0"/>
<celldesigner:font size="12"/>
<celldesigner:view state="usual"/>
<celldesigner:usualView>
<celldesigner:innerPosition x="-623.4375" y="1.5"/>
<celldesigner:boxSize width="80.0" height="40.0"/>
<celldesigner:singleLine width="1.0"/>
<celldesigner:paint color="fffed976" scheme="Color"/>
</celldesigner:usualView>
<celldesigner:briefView>
<celldesigner:innerPosition x="0.0" y="0.0"/>
<celldesigner:boxSize width="80.0" height="60.0"/>
<celldesigner:singleLine width="1.0"/>
<celldesigner:paint color="3fff0000" scheme="Color"/>
</celldesigner:briefView>
<celldesigner:info state="empty" angle="-1.5707963267948966"/>
</celldesigner:speciesAlias>
<celldesigner:speciesAlias id="sa158" species="s28" compartmentAlias="ca1">
<celldesigner:activity>inactive</celldesigner:activity>
<celldesigner:bounds x="3613.0" y="620.0" w="80.0" h="40.0"/>
<celldesigner:font size="12"/>
<celldesigner:view state="usual"/>
<celldesigner:usualView>
<celldesigner:innerPosition x="-2507.0" y="0.0"/>
<celldesigner:boxSize width="80.0" height="40.0"/>
<celldesigner:singleLine width="1.0"/>
<celldesigner:paint color="cb6baed6" scheme="Color"/>
</celldesigner:usualView>
<celldesigner:briefView>
<celldesigner:innerPosition x="0.0" y="0.0"/>
<celldesigner:boxSize width="80.0" height="60.0"/>
<celldesigner:singleLine width="1.0"/>
<celldesigner:paint color="3fff0000" scheme="Color"/>
</celldesigner:briefView>
<celldesigner:info state="empty" angle="-1.5707963267948966"/>
</celldesigner:speciesAlias>
<celldesigner:speciesAlias id="sa159" species="s29" compartmentAlias="ca1">
<celldesigner:activity>inactive</celldesigner:activity>
<celldesigner:bounds x="3071.0" y="615.0" w="80.0" h="50.0"/>
<celldesigner:font size="12"/>
<celldesigner:view state="usual"/>
<celldesigner:usualView>
<celldesigner:innerPosition x="-3049.0" y="-5.0"/>
<celldesigner:boxSize width="80.0" height="50.0"/>
<celldesigner:singleLine width="1.0"/>
<celldesigner:paint color="ff70b091" scheme="Color"/>
</celldesigner:usualView>
<celldesigner:briefView>
<celldesigner:innerPosition x="0.0" y="0.0"/>
<celldesigner:boxSize width="80.0" height="60.0"/>
<celldesigner:singleLine width="1.0"/>
<celldesigner:paint color="3fff0000" scheme="Color"/>
</celldesigner:briefView>
<celldesigner:info state="empty" angle="-1.5707963267948966"/>
</celldesigner:speciesAlias>
<celldesigner:speciesAlias id="sa160" species="s27" compartmentAlias="ca1">
<celldesigner:activity>inactive</celldesigner:activity>
<celldesigner:bounds x="3201.0" y="620.5" w="80.0" h="40.0"/>
<celldesigner:font size="12"/>
<celldesigner:view state="usual"/>
<celldesigner:usualView>
<celldesigner:innerPosition x="-2919.0" y="0.5"/>
<celldesigner:boxSize width="80.0" height="40.0"/>
<celldesigner:singleLine width="1.0"/>
<celldesigner:paint color="cb6baed6" scheme="Color"/>
</celldesigner:usualView>
<celldesigner:briefView>
<celldesigner:innerPosition x="0.0" y="0.0"/>
<celldesigner:boxSize width="80.0" height="60.0"/>
<celldesigner:singleLine width="1.0"/>
<celldesigner:paint color="3fff0000" scheme="Color"/>
</celldesigner:briefView>
<celldesigner:info state="empty" angle="-1.5707963267948966"/>
</celldesigner:speciesAlias>
<celldesigner:speciesAlias id="sa161" species="s28" compartmentAlias="ca1">
<celldesigner:activity>active</celldesigner:activity>
<celldesigner:bounds x="4146.5625" y="621.5" w="80.0" h="40.0"/>
<celldesigner:font size="12"/>
<celldesigner:view state="usual"/>
<celldesigner:usualView>
<celldesigner:innerPosition x="-1973.4375" y="1.5"/>
<celldesigner:boxSize width="80.0" height="40.0"/>
<celldesigner:singleLine width="1.0"/>
<celldesigner:paint color="cb6baed6" scheme="Color"/>
</celldesigner:usualView>
<celldesigner:briefView>
<celldesigner:innerPosition x="0.0" y="0.0"/>
<celldesigner:boxSize width="80.0" height="60.0"/>
<celldesigner:singleLine width="1.0"/>
<celldesigner:paint color="3fff0000" scheme="Color"/>
</celldesigner:briefView>
<celldesigner:info state="empty" angle="-1.5707963267948966"/>
</celldesigner:speciesAlias>
<celldesigner:speciesAlias id="sa162" species="s29" compartmentAlias="ca1">
<celldesigner:activity>inactive</celldesigner:activity>
<celldesigner:bounds x="2630.0" y="615.0" w="80.0" h="50.0"/>
<celldesigner:font size="12"/>
<celldesigner:view state="usual"/>
<celldesigner:usualView>
<celldesigner:innerPosition x="-3490.0" y="-5.0"/>
<celldesigner:boxSize width="80.0" height="50.0"/>
<celldesigner:singleLine width="1.0"/>
<celldesigner:paint color="ff70b091" scheme="Color"/>
</celldesigner:usualView>
<celldesigner:briefView>
<celldesigner:innerPosition x="0.0" y="0.0"/>
<celldesigner:boxSize width="80.0" height="60.0"/>
<celldesigner:singleLine width="1.0"/>
<celldesigner:paint color="3fff0000" scheme="Color"/>
</celldesigner:briefView>
<celldesigner:info state="empty" angle="-1.5707963267948966"/>
</celldesigner:speciesAlias>
<celldesigner:speciesAlias id="sa163" species="s688" compartmentAlias="ca1">
<celldesigner:activity>inactive</celldesigner:activity>
<celldesigner:bounds x="2770.0" y="617.5" w="80.0" h="40.0"/>
<celldesigner:font size="12"/>
<celldesigner:view state="usual"/>
<celldesigner:usualView>
<celldesigner:innerPosition x="-3350.0" y="-2.5"/>
<celldesigner:boxSize width="80.0" height="40.0"/>
<celldesigner:singleLine width="1.0"/>
<celldesigner:paint color="cb6baed6" scheme="Color"/>
</celldesigner:usualView>
<celldesigner:briefView>
<celldesigner:innerPosition x="0.0" y="0.0"/>
<celldesigner:boxSize width="80.0" height="60.0"/>
<celldesigner:singleLine width="1.0"/>
<celldesigner:paint color="3fff0000" scheme="Color"/>
</celldesigner:briefView>
<celldesigner:info state="empty" angle="-1.5707963267948966"/>
</celldesigner:speciesAlias>
<celldesigner:speciesAlias id="sa164" species="s288" compartmentAlias="ca1">
<celldesigner:activity>inactive</celldesigner:activity>
<celldesigner:bounds x="1250.0" y="595.0" w="80.0" h="50.0"/>
<celldesigner:font size="12"/>
<celldesigner:view state="usual"/>
<celldesigner:usualView>
<celldesigner:innerPosition x="-4870.0" y="-25.0"/>
<celldesigner:boxSize width="80.0" height="50.0"/>
<celldesigner:singleLine width="1.0"/>
<celldesigner:paint color="ff70b091" scheme="Color"/>
</celldesigner:usualView>
<celldesigner:briefView>
<celldesigner:innerPosition x="0.0" y="0.0"/>
<celldesigner:boxSize width="80.0" height="60.0"/>
<celldesigner:singleLine width="1.0"/>
<celldesigner:paint color="3fff0000" scheme="Color"/>
</celldesigner:briefView>
<celldesigner:info state="empty" angle="-1.5707963267948966"/>
</celldesigner:speciesAlias>
<celldesigner:speciesAlias id="sa165" species="s234" compartmentAlias="ca1">
<celldesigner:activity>inactive</celldesigner:activity>
<celldesigner:bounds x="3243.0" y="650.0" w="80.0" h="40.0"/>
<celldesigner:font size="12"/>
<celldesigner:view state="usual"/>
<celldesigner:usualView>
<celldesigner:innerPosition x="-2877.0" y="30.0"/>
<celldesigner:boxSize width="80.0" height="40.0"/>
<celldesigner:singleLine width="1.0"/>
<celldesigner:paint color="ffffecc1" scheme="Color"/>
</celldesigner:usualView>
<celldesigner:briefView>
<celldesigner:innerPosition x="0.0" y="0.0"/>
<celldesigner:boxSize width="80.0" height="60.0"/>
<celldesigner:singleLine width="1.0"/>
<celldesigner:paint color="3fff0000" scheme="Color"/>
</celldesigner:briefView>
<celldesigner:info state="empty" angle="-1.5707963267948966"/>
</celldesigner:speciesAlias>
<celldesigner:speciesAlias id="sa166" species="s687" compartmentAlias="ca1">
<celldesigner:activity>inactive</celldesigner:activity>
<celldesigner:bounds x="2703.0" y="650.0" w="80.0" h="40.0"/>
<celldesigner:font size="12"/>
<celldesigner:view state="usual"/>
<celldesigner:usualView>
<celldesigner:innerPosition x="-3417.0" y="30.0"/>
<celldesigner:boxSize width="80.0" height="40.0"/>
<celldesigner:singleLine width="1.0"/>
<celldesigner:paint color="ff9bcbbb" scheme="Color"/>
</celldesigner:usualView>
<celldesigner:briefView>
<celldesigner:innerPosition x="0.0" y="0.0"/>
<celldesigner:boxSize width="80.0" height="60.0"/>
<celldesigner:singleLine width="1.0"/>
<celldesigner:paint color="3fff0000" scheme="Color"/>
</celldesigner:briefView>
<celldesigner:info state="empty" angle="-1.5707963267948966"/>
</celldesigner:speciesAlias>
<celldesigner:speciesAlias id="sa167" species="s192" compartmentAlias="ca1">
<celldesigner:activity>inactive</celldesigner:activity>
<celldesigner:bounds x="3131.0" y="660.0" w="80.0" h="40.0"/>
<celldesigner:font size="12"/>
<celldesigner:view state="usual"/>
<celldesigner:usualView>
<celldesigner:innerPosition x="-2989.0" y="40.0"/>
<celldesigner:boxSize width="80.0" height="40.0"/>
<celldesigner:singleLine width="1.0"/>
<celldesigner:paint color="ff9bcbbb" scheme="Color"/>
</celldesigner:usualView>
<celldesigner:briefView>
<celldesigner:innerPosition x="0.0" y="0.0"/>
<celldesigner:boxSize width="80.0" height="60.0"/>
<celldesigner:singleLine width="1.0"/>
<celldesigner:paint color="3fff0000" scheme="Color"/>
</celldesigner:briefView>
<celldesigner:info state="empty" angle="-1.5707963267948966"/>
</celldesigner:speciesAlias>
<celldesigner:speciesAlias id="sa168" species="s331" compartmentAlias="ca1">
<celldesigner:activity>inactive</celldesigner:activity>
<celldesigner:bounds x="2533.0" y="670.0" w="80.0" h="40.0"/>
<celldesigner:font size="12"/>
<celldesigner:view state="usual"/>
<celldesigner:usualView>
<celldesigner:innerPosition x="-3587.0" y="50.0"/>
<celldesigner:boxSize width="80.0" height="40.0"/>
<celldesigner:singleLine width="1.0"/>
<celldesigner:paint color="ff9bcbbb" scheme="Color"/>
</celldesigner:usualView>
<celldesigner:briefView>
<celldesigner:innerPosition x="0.0" y="0.0"/>
<celldesigner:boxSize width="80.0" height="60.0"/>
<celldesigner:singleLine width="1.0"/>
<celldesigner:paint color="3fff0000" scheme="Color"/>
</celldesigner:briefView>
<celldesigner:info state="empty" angle="-1.5707963267948966"/>
</celldesigner:speciesAlias>
<celldesigner:speciesAlias id="sa169" species="s682" compartmentAlias="ca1">
<celldesigner:activity>inactive</celldesigner:activity>
<celldesigner:bounds x="3808.0" y="667.5" w="70.0" h="25.0"/>
<celldesigner:font size="12"/>
<celldesigner:view state="usual"/>
<celldesigner:usualView>
<celldesigner:innerPosition x="-2312.0" y="47.5"/>
<celldesigner:boxSize width="70.0" height="25.0"/>
<celldesigner:singleLine width="1.0"/>
<celldesigner:paint color="ee3d8152" scheme="Color"/>
</celldesigner:usualView>
<celldesigner:briefView>
<celldesigner:innerPosition x="0.0" y="0.0"/>
<celldesigner:boxSize width="80.0" height="60.0"/>
<celldesigner:singleLine width="1.0"/>
<celldesigner:paint color="3fff0000" scheme="Color"/>
</celldesigner:briefView>
<celldesigner:info state="empty" angle="-1.5707963267948966"/>
</celldesigner:speciesAlias>
<celldesigner:speciesAlias id="sa170" species="s271" compartmentAlias="ca1">
<celldesigner:activity>inactive</celldesigner:activity>
<celldesigner:bounds x="5314.0625" y="729.0" w="25.0" h="25.0"/>
<celldesigner:font size="12"/>
<celldesigner:view state="usual"/>
<celldesigner:usualView>
<celldesigner:innerPosition x="-805.9375" y="109.0"/>
<celldesigner:boxSize width="25.0" height="25.0"/>
<celldesigner:singleLine width="1.0"/>
<celldesigner:paint color="e63d8152" scheme="Color"/>
</celldesigner:usualView>
<celldesigner:briefView>
<celldesigner:innerPosition x="0.0" y="0.0"/>
<celldesigner:boxSize width="80.0" height="60.0"/>
<celldesigner:singleLine width="1.0"/>
<celldesigner:paint color="3fff0000" scheme="Color"/>
</celldesigner:briefView>
<celldesigner:info state="empty" angle="-1.5707963267948966"/>
</celldesigner:speciesAlias>
<celldesigner:speciesAlias id="sa171" species="s928" compartmentAlias="ca1">
<celldesigner:activity>inactive</celldesigner:activity>
<celldesigner:bounds x="5654.0625" y="729.0" w="25.0" h="25.0"/>
<celldesigner:font size="12"/>
<celldesigner:view state="usual"/>
<celldesigner:usualView>
<celldesigner:innerPosition x="-465.9375" y="109.0"/>
<celldesigner:boxSize width="25.0" height="25.0"/>
<celldesigner:singleLine width="1.0"/>
<celldesigner:paint color="e63d8152" scheme="Color"/>
</celldesigner:usualView>
<celldesigner:briefView>
<celldesigner:innerPosition x="0.0" y="0.0"/>
<celldesigner:boxSize width="80.0" height="60.0"/>
<celldesigner:singleLine width="1.0"/>
<celldesigner:paint color="3fff0000" scheme="Color"/>
</celldesigner:briefView>
<celldesigner:info state="empty" angle="-1.5707963267948966"/>
</celldesigner:speciesAlias>
<celldesigner:speciesAlias id="sa172" species="s323" compartmentAlias="ca1">
<celldesigner:activity>inactive</celldesigner:activity>
<celldesigner:bounds x="4428.0" y="717.5" w="70.0" h="25.0"/>
<celldesigner:font size="12"/>
<celldesigner:view state="usual"/>
<celldesigner:usualView>
<celldesigner:innerPosition x="-1692.0" y="97.5"/>
<celldesigner:boxSize width="70.0" height="25.0"/>
<celldesigner:singleLine width="1.0"/>
<celldesigner:paint color="ee3d8152" scheme="Color"/>
</celldesigner:usualView>
<celldesigner:briefView>
<celldesigner:innerPosition x="0.0" y="0.0"/>
<celldesigner:boxSize width="80.0" height="60.0"/>
<celldesigner:singleLine width="1.0"/>
<celldesigner:paint color="3fff0000" scheme="Color"/>
</celldesigner:briefView>
<celldesigner:info state="empty" angle="-1.5707963267948966"/>
</celldesigner:speciesAlias>
<celldesigner:speciesAlias id="sa173" species="s241" compartmentAlias="ca1">
<celldesigner:activity>inactive</celldesigner:activity>
<celldesigner:bounds x="4344.0625" y="719.0" w="25.0" h="25.0"/>
<celldesigner:font size="12"/>
<celldesigner:view state="usual"/>
<celldesigner:usualView>
<celldesigner:innerPosition x="-1775.9375" y="99.0"/>
<celldesigner:boxSize width="25.0" height="25.0"/>
<celldesigner:singleLine width="1.0"/>
<celldesigner:paint color="e63d8152" scheme="Color"/>
</celldesigner:usualView>
<celldesigner:briefView>
<celldesigner:innerPosition x="0.0" y="0.0"/>
<celldesigner:boxSize width="80.0" height="60.0"/>
<celldesigner:singleLine width="1.0"/>
<celldesigner:paint color="3fff0000" scheme="Color"/>
</celldesigner:briefView>
<celldesigner:info state="empty" angle="-1.5707963267948966"/>
</celldesigner:speciesAlias>
<celldesigner:speciesAlias id="sa174" species="s235" compartmentAlias="ca1">
<celldesigner:activity>inactive</celldesigner:activity>
<celldesigner:bounds x="3033.0" y="710.0" w="80.0" h="40.0"/>
<celldesigner:font size="12"/>
<celldesigner:view state="usual"/>
<celldesigner:usualView>
<celldesigner:innerPosition x="-3087.0" y="90.0"/>
<celldesigner:boxSize width="80.0" height="40.0"/>
<celldesigner:singleLine width="1.0"/>
<celldesigner:paint color="ffffecc1" scheme="Color"/>
</celldesigner:usualView>
<celldesigner:briefView>
<celldesigner:innerPosition x="0.0" y="0.0"/>
<celldesigner:boxSize width="80.0" height="60.0"/>
<celldesigner:singleLine width="1.0"/>
<celldesigner:paint color="3fff0000" scheme="Color"/>
</celldesigner:briefView>
<celldesigner:info state="empty" angle="-1.5707963267948966"/>
</celldesigner:speciesAlias>
<celldesigner:speciesAlias id="sa175" species="s682" compartmentAlias="ca1">
<celldesigner:activity>inactive</celldesigner:activity>
<celldesigner:bounds x="3295.0" y="697.5" w="70.0" h="25.0"/>
<celldesigner:font size="12"/>
<celldesigner:view state="usual"/>
<celldesigner:usualView>
<celldesigner:innerPosition x="-2825.0" y="77.5"/>
<celldesigner:boxSize width="70.0" height="25.0"/>
<celldesigner:singleLine width="1.0"/>
<celldesigner:paint color="ee3d8152" scheme="Color"/>
</celldesigner:usualView>
<celldesigner:briefView>
<celldesigner:innerPosition x="0.0" y="0.0"/>
<celldesigner:boxSize width="80.0" height="60.0"/>
<celldesigner:singleLine width="1.0"/>
<celldesigner:paint color="3fff0000" scheme="Color"/>
</celldesigner:briefView>
<celldesigner:info state="empty" angle="-1.5707963267948966"/>
</celldesigner:speciesAlias>
<celldesigner:speciesAlias id="sa176" species="s686" compartmentAlias="ca1">
<celldesigner:activity>inactive</celldesigner:activity>
<celldesigner:bounds x="3161.0" y="690.0" w="80.0" h="40.0"/>
<celldesigner:font size="12"/>
<celldesigner:view state="usual"/>
<celldesigner:usualView>
<celldesigner:innerPosition x="-2959.0" y="70.0"/>
<celldesigner:boxSize width="80.0" height="40.0"/>
<celldesigner:singleLine width="1.0"/>
<celldesigner:paint color="ff9bcbbb" scheme="Color"/>
</celldesigner:usualView>
<celldesigner:briefView>
<celldesigner:innerPosition x="0.0" y="0.0"/>
<celldesigner:boxSize width="80.0" height="60.0"/>
<celldesigner:singleLine width="1.0"/>
<celldesigner:paint color="3fff0000" scheme="Color"/>
</celldesigner:briefView>
<celldesigner:info state="empty" angle="-1.5707963267948966"/>
</celldesigner:speciesAlias>
<celldesigner:speciesAlias id="sa177" species="s685" compartmentAlias="ca1">
<celldesigner:activity>active</celldesigner:activity>
<celldesigner:bounds x="3223.0" y="730.0" w="80.0" h="40.0"/>
<celldesigner:font size="12"/>
<celldesigner:view state="usual"/>
<celldesigner:usualView>
<celldesigner:innerPosition x="-2897.0" y="110.0"/>
<celldesigner:boxSize width="80.0" height="40.0"/>
<celldesigner:singleLine width="1.0"/>
<celldesigner:paint color="ff9bcbbb" scheme="Color"/>
</celldesigner:usualView>
<celldesigner:briefView>
<celldesigner:innerPosition x="0.0" y="0.0"/>
<celldesigner:boxSize width="80.0" height="60.0"/>
<celldesigner:singleLine width="1.0"/>
<celldesigner:paint color="3fff0000" scheme="Color"/>
</celldesigner:briefView>
<celldesigner:info state="empty" angle="-1.5707963267948966"/>
</celldesigner:speciesAlias>
<celldesigner:speciesAlias id="sa178" species="s271" compartmentAlias="ca1">
<celldesigner:activity>inactive</celldesigner:activity>
<celldesigner:bounds x="4244.0625" y="719.0" w="25.0" h="25.0"/>
<celldesigner:font size="12"/>
<celldesigner:view state="usual"/>
<celldesigner:usualView>
<celldesigner:innerPosition x="-1875.9375" y="99.0"/>
<celldesigner:boxSize width="25.0" height="25.0"/>
<celldesigner:singleLine width="1.0"/>
<celldesigner:paint color="e63d8152" scheme="Color"/>
</celldesigner:usualView>
<celldesigner:briefView>
<celldesigner:innerPosition x="0.0" y="0.0"/>
<celldesigner:boxSize width="80.0" height="60.0"/>
<celldesigner:singleLine width="1.0"/>
<celldesigner:paint color="3fff0000" scheme="Color"/>
</celldesigner:briefView>
<celldesigner:info state="empty" angle="-1.5707963267948966"/>
</celldesigner:speciesAlias>
<celldesigner:speciesAlias id="sa179" species="s686" compartmentAlias="ca1">
<celldesigner:activity>inactive</celldesigner:activity>
<celldesigner:bounds x="2730.0" y="690.0" w="80.0" h="40.0"/>
<celldesigner:font size="12"/>
<celldesigner:view state="usual"/>
<celldesigner:usualView>
<celldesigner:innerPosition x="-3390.0" y="70.0"/>
<celldesigner:boxSize width="80.0" height="40.0"/>
<celldesigner:singleLine width="1.0"/>
<celldesigner:paint color="ff9bcbbb" scheme="Color"/>
</celldesigner:usualView>
<celldesigner:briefView>
<celldesigner:innerPosition x="0.0" y="0.0"/>
<celldesigner:boxSize width="80.0" height="60.0"/>
<celldesigner:singleLine width="1.0"/>
<celldesigner:paint color="3fff0000" scheme="Color"/>
</celldesigner:briefView>
<celldesigner:info state="empty" angle="-1.5707963267948966"/>
</celldesigner:speciesAlias>
<celldesigner:speciesAlias id="sa180" species="s685" compartmentAlias="ca1">
<celldesigner:activity>inactive</celldesigner:activity>
<celldesigner:bounds x="2760.0" y="730.0" w="80.0" h="40.0"/>
<celldesigner:font size="12"/>
<celldesigner:view state="usual"/>
<celldesigner:usualView>
<celldesigner:innerPosition x="-3360.0" y="110.0"/>
<celldesigner:boxSize width="80.0" height="40.0"/>
<celldesigner:singleLine width="1.0"/>
<celldesigner:paint color="ff9bcbbb" scheme="Color"/>
</celldesigner:usualView>
<celldesigner:briefView>
<celldesigner:innerPosition x="0.0" y="0.0"/>
<celldesigner:boxSize width="80.0" height="60.0"/>
<celldesigner:singleLine width="1.0"/>
<celldesigner:paint color="3fff0000" scheme="Color"/>
</celldesigner:briefView>
<celldesigner:info state="empty" angle="-1.5707963267948966"/>
</celldesigner:speciesAlias>
<celldesigner:speciesAlias id="sa181" species="s335" compartmentAlias="ca1">
<celldesigner:activity>inactive</celldesigner:activity>
<celldesigner:bounds x="3856.5625000000005" y="751.5" w="80.0" h="40.0"/>
<celldesigner:font size="12"/>
<celldesigner:view state="usual"/>
<celldesigner:usualView>
<celldesigner:innerPosition x="-2263.4374999999995" y="131.5"/>
<celldesigner:boxSize width="80.0" height="40.0"/>
<celldesigner:singleLine width="1.0"/>
<celldesigner:paint color="ff9bcbbb" scheme="Color"/>
</celldesigner:usualView>
<celldesigner:briefView>
<celldesigner:innerPosition x="0.0" y="0.0"/>
<celldesigner:boxSize width="80.0" height="60.0"/>
<celldesigner:singleLine width="1.0"/>
<celldesigner:paint color="3fff0000" scheme="Color"/>
</celldesigner:briefView>
<celldesigner:info state="empty" angle="-1.5707963267948966"/>
</celldesigner:speciesAlias>
<celldesigner:speciesAlias id="sa182" species="s690" compartmentAlias="ca1">
<celldesigner:activity>inactive</celldesigner:activity>
<celldesigner:bounds x="1138.0" y="757.5" w="70.0" h="25.0"/>
<celldesigner:font size="12"/>
<celldesigner:view state="usual"/>
<celldesigner:usualView>
<celldesigner:innerPosition x="-4982.0" y="137.5"/>
<celldesigner:boxSize width="70.0" height="25.0"/>
<celldesigner:singleLine width="1.0"/>
<celldesigner:paint color="ee3d8152" scheme="Color"/>
</celldesigner:usualView>
<celldesigner:briefView>
<celldesigner:innerPosition x="0.0" y="0.0"/>
<celldesigner:boxSize width="80.0" height="60.0"/>
<celldesigner:singleLine width="1.0"/>
<celldesigner:paint color="3fff0000" scheme="Color"/>
</celldesigner:briefView>
<celldesigner:info state="empty" angle="-1.5707963267948966"/>
</celldesigner:speciesAlias>
<celldesigner:speciesAlias id="sa183" species="s690" compartmentAlias="ca1">
<celldesigner:activity>inactive</celldesigner:activity>
<celldesigner:bounds x="1772.0" y="737.5" w="70.0" h="25.0"/>
<celldesigner:font size="12"/>
<celldesigner:view state="usual"/>
<celldesigner:usualView>
<celldesigner:innerPosition x="-4348.0" y="117.5"/>
<celldesigner:boxSize width="70.0" height="25.0"/>
<celldesigner:singleLine width="1.0"/>
<celldesigner:paint color="ee3d8152" scheme="Color"/>
</celldesigner:usualView>
<celldesigner:briefView>
<celldesigner:innerPosition x="0.0" y="0.0"/>
<celldesigner:boxSize width="80.0" height="60.0"/>
<celldesigner:singleLine width="1.0"/>
<celldesigner:paint color="3fff0000" scheme="Color"/>
</celldesigner:briefView>
<celldesigner:info state="empty" angle="-1.5707963267948966"/>
</celldesigner:speciesAlias>
<celldesigner:speciesAlias id="sa184" species="s691" compartmentAlias="ca1">
<celldesigner:activity>inactive</celldesigner:activity>
<celldesigner:bounds x="1698.0" y="737.5" w="70.0" h="25.0"/>
<celldesigner:font size="12"/>
<celldesigner:view state="usual"/>
<celldesigner:usualView>
<celldesigner:innerPosition x="-4422.0" y="117.5"/>
<celldesigner:boxSize width="70.0" height="25.0"/>
<celldesigner:singleLine width="1.0"/>
<celldesigner:paint color="ee3d8152" scheme="Color"/>
</celldesigner:usualView>
<celldesigner:briefView>
<celldesigner:innerPosition x="0.0" y="0.0"/>
<celldesigner:boxSize width="80.0" height="60.0"/>
<celldesigner:singleLine width="1.0"/>
<celldesigner:paint color="3fff0000" scheme="Color"/>
</celldesigner:briefView>
<celldesigner:info state="empty" angle="-1.5707963267948966"/>
</celldesigner:speciesAlias>
<celldesigner:speciesAlias id="sa185" species="s228" compartmentAlias="ca1">
<celldesigner:activity>inactive</celldesigner:activity>
<celldesigner:bounds x="3956.5625000000005" y="751.5" w="80.0" h="40.0"/>
<celldesigner:font size="12"/>
<celldesigner:view state="usual"/>
<celldesigner:usualView>
<celldesigner:innerPosition x="-2163.4374999999995" y="131.5"/>
<celldesigner:boxSize width="80.0" height="40.0"/>
<celldesigner:singleLine width="1.0"/>
<celldesigner:paint color="ff9bcbbb" scheme="Color"/>
</celldesigner:usualView>
<celldesigner:briefView>
<celldesigner:innerPosition x="0.0" y="0.0"/>
<celldesigner:boxSize width="80.0" height="60.0"/>
<celldesigner:singleLine width="1.0"/>
<celldesigner:paint color="3fff0000" scheme="Color"/>
</celldesigner:briefView>
<celldesigner:info state="empty" angle="-1.5707963267948966"/>
</celldesigner:speciesAlias>
<celldesigner:speciesAlias id="sa186" species="s691" compartmentAlias="ca1">
<celldesigner:activity>inactive</celldesigner:activity>
<celldesigner:bounds x="2395.0" y="737.5" w="70.0" h="25.0"/>
<celldesigner:font size="12"/>
<celldesigner:view state="usual"/>
<celldesigner:usualView>
<celldesigner:innerPosition x="-3725.0" y="117.5"/>
<celldesigner:boxSize width="70.0" height="25.0"/>
<celldesigner:singleLine width="1.0"/>
<celldesigner:paint color="ee3d8152" scheme="Color"/>
</celldesigner:usualView>
<celldesigner:briefView>
<celldesigner:innerPosition x="0.0" y="0.0"/>
<celldesigner:boxSize width="80.0" height="60.0"/>
<celldesigner:singleLine width="1.0"/>
<celldesigner:paint color="3fff0000" scheme="Color"/>
</celldesigner:briefView>
<celldesigner:info state="empty" angle="-1.5707963267948966"/>
</celldesigner:speciesAlias>
<celldesigner:speciesAlias id="sa187" species="s690" compartmentAlias="ca1">
<celldesigner:activity>inactive</celldesigner:activity>
<celldesigner:bounds x="2475.0" y="737.5" w="70.0" h="25.0"/>
<celldesigner:font size="12"/>
<celldesigner:view state="usual"/>
<celldesigner:usualView>
<celldesigner:innerPosition x="-3645.0" y="117.5"/>
<celldesigner:boxSize width="70.0" height="25.0"/>
<celldesigner:singleLine width="1.0"/>
<celldesigner:paint color="ee3d8152" scheme="Color"/>
</celldesigner:usualView>
<celldesigner:briefView>
<celldesigner:innerPosition x="0.0" y="0.0"/>
<celldesigner:boxSize width="80.0" height="60.0"/>
<celldesigner:singleLine width="1.0"/>
<celldesigner:paint color="3fff0000" scheme="Color"/>
</celldesigner:briefView>
<celldesigner:info state="empty" angle="-1.5707963267948966"/>
</celldesigner:speciesAlias>
<celldesigner:speciesAlias id="sa188" species="s334" compartmentAlias="ca1">
<celldesigner:activity>inactive</celldesigner:activity>
<celldesigner:bounds x="2769.0" y="790.0" w="80.0" h="40.0"/>
<celldesigner:font size="12"/>
<celldesigner:view state="usual"/>
<celldesigner:usualView>
<celldesigner:innerPosition x="-3351.0" y="170.0"/>
<celldesigner:boxSize width="80.0" height="40.0"/>
<celldesigner:singleLine width="1.0"/>
<celldesigner:paint color="ff9bcbbb" scheme="Color"/>
</celldesigner:usualView>
<celldesigner:briefView>
<celldesigner:innerPosition x="0.0" y="0.0"/>
<celldesigner:boxSize width="80.0" height="60.0"/>
<celldesigner:singleLine width="1.0"/>
<celldesigner:paint color="3fff0000" scheme="Color"/>
</celldesigner:briefView>
<celldesigner:info state="empty" angle="-1.5707963267948966"/>
</celldesigner:speciesAlias>
<celldesigner:speciesAlias id="sa189" species="s691" compartmentAlias="ca1">
<celldesigner:activity>inactive</celldesigner:activity>
<celldesigner:bounds x="1108.0" y="797.5" w="70.0" h="25.0"/>
<celldesigner:font size="12"/>
<celldesigner:view state="usual"/>
<celldesigner:usualView>
<celldesigner:innerPosition x="-5012.0" y="177.5"/>
<celldesigner:boxSize width="70.0" height="25.0"/>
<celldesigner:singleLine width="1.0"/>
<celldesigner:paint color="ee3d8152" scheme="Color"/>
</celldesigner:usualView>
<celldesigner:briefView>
<celldesigner:innerPosition x="0.0" y="0.0"/>
<celldesigner:boxSize width="80.0" height="60.0"/>
<celldesigner:singleLine width="1.0"/>
<celldesigner:paint color="3fff0000" scheme="Color"/>
</celldesigner:briefView>
<celldesigner:info state="empty" angle="-1.5707963267948966"/>
</celldesigner:speciesAlias>
<celldesigner:speciesAlias id="sa190" species="s229" compartmentAlias="ca1">
<celldesigner:activity>inactive</celldesigner:activity>
<celldesigner:bounds x="4026.5625000000005" y="801.5" w="80.0" h="40.0"/>
<celldesigner:font size="12"/>
<celldesigner:view state="usual"/>
<celldesigner:usualView>
<celldesigner:innerPosition x="-2093.4374999999995" y="181.5"/>
<celldesigner:boxSize width="80.0" height="40.0"/>
<celldesigner:singleLine width="1.0"/>
<celldesigner:paint color="ffffecc1" scheme="Color"/>
</celldesigner:usualView>
<celldesigner:briefView>
<celldesigner:innerPosition x="0.0" y="0.0"/>
<celldesigner:boxSize width="80.0" height="60.0"/>
<celldesigner:singleLine width="1.0"/>
<celldesigner:paint color="3fff0000" scheme="Color"/>
</celldesigner:briefView>
<celldesigner:info state="empty" angle="-1.5707963267948966"/>
</celldesigner:speciesAlias>
<celldesigner:speciesAlias id="sa191" species="s198" compartmentAlias="ca1">
<celldesigner:activity>inactive</celldesigner:activity>
<celldesigner:bounds x="3196.5625" y="831.5" w="80.0" h="40.0"/>
<celldesigner:font size="12"/>
<celldesigner:view state="usual"/>
<celldesigner:usualView>
<celldesigner:innerPosition x="-2923.4375" y="211.5"/>
<celldesigner:boxSize width="80.0" height="40.0"/>
<celldesigner:singleLine width="1.0"/>
<celldesigner:paint color="ff9bcbbb" scheme="Color"/>
</celldesigner:usualView>
<celldesigner:briefView>
<celldesigner:innerPosition x="0.0" y="0.0"/>
<celldesigner:boxSize width="80.0" height="60.0"/>
<celldesigner:singleLine width="1.0"/>
<celldesigner:paint color="3fff0000" scheme="Color"/>
</celldesigner:briefView>
<celldesigner:info state="empty" angle="-1.5707963267948966"/>
</celldesigner:speciesAlias>
<celldesigner:speciesAlias id="sa192" species="s190" compartmentAlias="ca1">
<celldesigner:activity>inactive</celldesigner:activity>
<celldesigner:bounds x="3223.0" y="780.0" w="80.0" h="40.0"/>
<celldesigner:font size="12"/>
<celldesigner:view state="usual"/>
<celldesigner:usualView>
<celldesigner:innerPosition x="-2897.0" y="160.0"/>
<celldesigner:boxSize width="80.0" height="40.0"/>
<celldesigner:singleLine width="1.0"/>
<celldesigner:paint color="ff9bcbbb" scheme="Color"/>
</celldesigner:usualView>
<celldesigner:briefView>
<celldesigner:innerPosition x="0.0" y="0.0"/>
<celldesigner:boxSize width="80.0" height="60.0"/>
<celldesigner:singleLine width="1.0"/>
<celldesigner:paint color="3fff0000" scheme="Color"/>
</celldesigner:briefView>
<celldesigner:info state="empty" angle="-1.5707963267948966"/>
</celldesigner:speciesAlias>
<celldesigner:speciesAlias id="sa193" species="s687" compartmentAlias="ca1">
<celldesigner:activity>inactive</celldesigner:activity>
<celldesigner:bounds x="3116.5625" y="831.5" w="80.0" h="40.0"/>
<celldesigner:font size="12"/>
<celldesigner:view state="usual"/>
<celldesigner:usualView>
<celldesigner:innerPosition x="-3003.4375" y="211.5"/>
<celldesigner:boxSize width="80.0" height="40.0"/>
<celldesigner:singleLine width="1.0"/>
<celldesigner:paint color="ff9bcbbb" scheme="Color"/>
</celldesigner:usualView>
<celldesigner:briefView>
<celldesigner:innerPosition x="0.0" y="0.0"/>
<celldesigner:boxSize width="80.0" height="60.0"/>
<celldesigner:singleLine width="1.0"/>
<celldesigner:paint color="3fff0000" scheme="Color"/>
</celldesigner:briefView>
<celldesigner:info state="empty" angle="-1.5707963267948966"/>
</celldesigner:speciesAlias>
<celldesigner:speciesAlias id="sa194" species="s698" compartmentAlias="ca1">
<celldesigner:activity>inactive</celldesigner:activity>
<celldesigner:bounds x="5954.0625" y="839.0" w="25.0" h="25.0"/>
<celldesigner:font size="12"/>
<celldesigner:view state="usual"/>
<celldesigner:usualView>
<celldesigner:innerPosition x="-165.9375" y="219.0"/>
<celldesigner:boxSize width="25.0" height="25.0"/>
<celldesigner:singleLine width="1.0"/>
<celldesigner:paint color="e63d8152" scheme="Color"/>
</celldesigner:usualView>
<celldesigner:briefView>
<celldesigner:innerPosition x="0.0" y="0.0"/>
<celldesigner:boxSize width="80.0" height="60.0"/>
<celldesigner:singleLine width="1.0"/>
<celldesigner:paint color="3fff0000" scheme="Color"/>
</celldesigner:briefView>
<celldesigner:info state="empty" angle="-1.5707963267948966"/>
</celldesigner:speciesAlias>
<celldesigner:speciesAlias id="sa195" species="s196" compartmentAlias="ca1">
<celldesigner:activity>inactive</celldesigner:activity>
<celldesigner:bounds x="3513.0" y="860.0" w="80.0" h="40.0"/>
<celldesigner:font size="12"/>
<celldesigner:view state="usual"/>
<celldesigner:usualView>
<celldesigner:innerPosition x="-2607.0" y="240.0"/>
<celldesigner:boxSize width="80.0" height="40.0"/>
<celldesigner:singleLine width="1.0"/>
<celldesigner:paint color="ff9bcbbb" scheme="Color"/>
</celldesigner:usualView>
<celldesigner:briefView>
<celldesigner:innerPosition x="0.0" y="0.0"/>
<celldesigner:boxSize width="80.0" height="60.0"/>
<celldesigner:singleLine width="1.0"/>
<celldesigner:paint color="3fff0000" scheme="Color"/>
</celldesigner:briefView>
<celldesigner:info state="empty" angle="-1.5707963267948966"/>
</celldesigner:speciesAlias>
<celldesigner:speciesAlias id="sa196" species="s695" compartmentAlias="ca1">
<celldesigner:activity>inactive</celldesigner:activity>
<celldesigner:bounds x="3153.0" y="890.0" w="80.0" h="40.0"/>
<celldesigner:font size="12"/>
<celldesigner:view state="usual"/>
<celldesigner:usualView>
<celldesigner:innerPosition x="-2967.0" y="270.0"/>
<celldesigner:boxSize width="80.0" height="40.0"/>
<celldesigner:singleLine width="1.0"/>
<celldesigner:paint color="ff9bcbbb" scheme="Color"/>
</celldesigner:usualView>
<celldesigner:briefView>
<celldesigner:innerPosition x="0.0" y="0.0"/>
<celldesigner:boxSize width="80.0" height="60.0"/>
<celldesigner:singleLine width="1.0"/>
<celldesigner:paint color="3fff0000" scheme="Color"/>
</celldesigner:briefView>
<celldesigner:info state="empty" angle="-1.5707963267948966"/>
</celldesigner:speciesAlias>
<celldesigner:speciesAlias id="sa197" species="s695" compartmentAlias="ca1">
<celldesigner:activity>active</celldesigner:activity>
<celldesigner:bounds x="3293.0" y="890.0" w="80.0" h="40.0"/>
<celldesigner:font size="12"/>
<celldesigner:view state="usual"/>
<celldesigner:usualView>
<celldesigner:innerPosition x="-2827.0" y="270.0"/>
<celldesigner:boxSize width="80.0" height="40.0"/>
<celldesigner:singleLine width="1.0"/>
<celldesigner:paint color="ff9bcbbb" scheme="Color"/>
</celldesigner:usualView>
<celldesigner:briefView>
<celldesigner:innerPosition x="0.0" y="0.0"/>
<celldesigner:boxSize width="80.0" height="60.0"/>
<celldesigner:singleLine width="1.0"/>
<celldesigner:paint color="3fff0000" scheme="Color"/>
</celldesigner:briefView>
<celldesigner:info state="empty" angle="-1.5707963267948966"/>
</celldesigner:speciesAlias>
<celldesigner:speciesAlias id="sa198" species="s307" compartmentAlias="ca1">
<celldesigner:activity>inactive</celldesigner:activity>
<celldesigner:bounds x="4306.5625" y="911.5" w="80.0" h="40.0"/>
<celldesigner:font size="12"/>
<celldesigner:view state="usual"/>
<celldesigner:usualView>
<celldesigner:innerPosition x="-1813.4375" y="291.5"/>
<celldesigner:boxSize width="80.0" height="40.0"/>
<celldesigner:singleLine width="1.0"/>
<celldesigner:paint color="ffffecc1" scheme="Color"/>
</celldesigner:usualView>
<celldesigner:briefView>
<celldesigner:innerPosition x="0.0" y="0.0"/>
<celldesigner:boxSize width="80.0" height="60.0"/>
<celldesigner:singleLine width="1.0"/>
<celldesigner:paint color="3fff0000" scheme="Color"/>
</celldesigner:briefView>
<celldesigner:info state="empty" angle="-1.5707963267948966"/>
</celldesigner:speciesAlias>
<celldesigner:speciesAlias id="sa199" species="s245" compartmentAlias="ca1">
<celldesigner:activity>inactive</celldesigner:activity>
<celldesigner:bounds x="3293.0" y="960.0" w="80.0" h="40.0"/>
<celldesigner:font size="12"/>
<celldesigner:view state="usual"/>
<celldesigner:usualView>
<celldesigner:innerPosition x="-2827.0" y="340.0"/>
<celldesigner:boxSize width="80.0" height="40.0"/>
<celldesigner:singleLine width="1.0"/>
<celldesigner:paint color="ff9bcbbb" scheme="Color"/>
</celldesigner:usualView>
<celldesigner:briefView>
<celldesigner:innerPosition x="0.0" y="0.0"/>
<celldesigner:boxSize width="80.0" height="60.0"/>
<celldesigner:singleLine width="1.0"/>
<celldesigner:paint color="3fff0000" scheme="Color"/>
</celldesigner:briefView>
<celldesigner:info state="empty" angle="-1.5707963267948966"/>
</celldesigner:speciesAlias>
<celldesigner:speciesAlias id="sa200" species="s199" compartmentAlias="ca1">
<celldesigner:activity>inactive</celldesigner:activity>
<celldesigner:bounds x="1113.0" y="1021.0" w="80.0" h="40.0"/>
<celldesigner:font size="12"/>
<celldesigner:view state="usual"/>
<celldesigner:usualView>
<celldesigner:innerPosition x="-5007.0" y="401.0"/>
<celldesigner:boxSize width="80.0" height="40.0"/>
<celldesigner:singleLine width="1.0"/>
<celldesigner:paint color="ff9bcbbb" scheme="Color"/>
</celldesigner:usualView>
<celldesigner:briefView>
<celldesigner:innerPosition x="0.0" y="0.0"/>
<celldesigner:boxSize width="80.0" height="60.0"/>
<celldesigner:singleLine width="1.0"/>
<celldesigner:paint color="3fff0000" scheme="Color"/>
</celldesigner:briefView>
<celldesigner:info state="empty" angle="-1.5707963267948966"/>
</celldesigner:speciesAlias>
<celldesigner:speciesAlias id="sa201" species="s202" compartmentAlias="ca1">
<celldesigner:activity>inactive</celldesigner:activity>
<celldesigner:bounds x="1113.0" y="1160.0" w="80.0" h="40.0"/>
<celldesigner:font size="12"/>
<celldesigner:view state="usual"/>
<celldesigner:usualView>
<celldesigner:innerPosition x="-5007.0" y="540.0"/>
<celldesigner:boxSize width="80.0" height="40.0"/>
<celldesigner:singleLine width="1.0"/>
<celldesigner:paint color="ff9bcbbb" scheme="Color"/>
</celldesigner:usualView>
<celldesigner:briefView>
<celldesigner:innerPosition x="0.0" y="0.0"/>
<celldesigner:boxSize width="80.0" height="60.0"/>
<celldesigner:singleLine width="1.0"/>
<celldesigner:paint color="3fff0000" scheme="Color"/>
</celldesigner:briefView>
<celldesigner:info state="empty" angle="-1.5707963267948966"/>
</celldesigner:speciesAlias>
<celldesigner:speciesAlias id="sa202" species="s200" compartmentAlias="ca1">
<celldesigner:activity>inactive</celldesigner:activity>
<celldesigner:bounds x="1113.0" y="1230.0" w="80.0" h="40.0"/>
<celldesigner:font size="12"/>
<celldesigner:view state="usual"/>
<celldesigner:usualView>
<celldesigner:innerPosition x="-5007.0" y="610.0"/>
<celldesigner:boxSize width="80.0" height="40.0"/>
<celldesigner:singleLine width="1.0"/>
<celldesigner:paint color="ff9bcbbb" scheme="Color"/>
</celldesigner:usualView>
<celldesigner:briefView>
<celldesigner:innerPosition x="0.0" y="0.0"/>
<celldesigner:boxSize width="80.0" height="60.0"/>
<celldesigner:singleLine width="1.0"/>
<celldesigner:paint color="3fff0000" scheme="Color"/>
</celldesigner:briefView>
<celldesigner:info state="empty" angle="-1.5707963267948966"/>
</celldesigner:speciesAlias>
<celldesigner:speciesAlias id="sa203" species="s683" compartmentAlias="ca1">
<celldesigner:activity>inactive</celldesigner:activity>
<celldesigner:bounds x="2540.0" y="1401.0" w="80.0" h="40.0"/>
<celldesigner:font size="12"/>
<celldesigner:view state="usual"/>
<celldesigner:usualView>
<celldesigner:innerPosition x="-3580.0" y="781.0"/>
<celldesigner:boxSize width="80.0" height="40.0"/>
<celldesigner:singleLine width="1.0"/>
<celldesigner:paint color="ffffecc1" scheme="Color"/>
</celldesigner:usualView>
<celldesigner:briefView>
<celldesigner:innerPosition x="0.0" y="0.0"/>
<celldesigner:boxSize width="80.0" height="60.0"/>
<celldesigner:singleLine width="1.0"/>
<celldesigner:paint color="3fff0000" scheme="Color"/>
</celldesigner:briefView>
<celldesigner:info state="empty" angle="-1.5707963267948966"/>
</celldesigner:speciesAlias>
<celldesigner:speciesAlias id="sa204" species="s683" compartmentAlias="ca1">
<celldesigner:activity>active</celldesigner:activity>
<celldesigner:bounds x="2793.0" y="1400.0" w="80.0" h="40.0"/>
<celldesigner:font size="12"/>
<celldesigner:view state="usual"/>
<celldesigner:usualView>
<celldesigner:innerPosition x="-3327.0" y="780.0"/>
<celldesigner:boxSize width="80.0" height="40.0"/>
<celldesigner:singleLine width="1.0"/>
<celldesigner:paint color="ffffecc1" scheme="Color"/>
</celldesigner:usualView>
<celldesigner:briefView>
<celldesigner:innerPosition x="0.0" y="0.0"/>
<celldesigner:boxSize width="80.0" height="60.0"/>
<celldesigner:singleLine width="1.0"/>
<celldesigner:paint color="3fff0000" scheme="Color"/>
</celldesigner:briefView>
<celldesigner:info state="empty" angle="-1.5707963267948966"/>
</celldesigner:speciesAlias>
<celldesigner:speciesAlias id="sa205" species="s194" compartmentAlias="ca1">
<celldesigner:activity>inactive</celldesigner:activity>
<celldesigner:bounds x="3218.0" y="1477.5" w="70.0" h="25.0"/>
<celldesigner:font size="12"/>
<celldesigner:view state="usual"/>
<celldesigner:usualView>
<celldesigner:innerPosition x="-2902.0" y="857.5"/>
<celldesigner:boxSize width="70.0" height="25.0"/>
<celldesigner:singleLine width="1.0"/>
<celldesigner:paint color="ee3d8152" scheme="Color"/>
</celldesigner:usualView>
<celldesigner:briefView>
<celldesigner:innerPosition x="0.0" y="0.0"/>
<celldesigner:boxSize width="80.0" height="60.0"/>
<celldesigner:singleLine width="1.0"/>
<celldesigner:paint color="3fff0000" scheme="Color"/>
</celldesigner:briefView>
<celldesigner:info state="empty" angle="-1.5707963267948966"/>
</celldesigner:speciesAlias>
<celldesigner:speciesAlias id="sa206" species="s82" compartmentAlias="ca1">
<celldesigner:activity>inactive</celldesigner:activity>
<celldesigner:bounds x="2948.0" y="1477.5" w="70.0" h="25.0"/>
<celldesigner:font size="12"/>
<celldesigner:view state="usual"/>
<celldesigner:usualView>
<celldesigner:innerPosition x="-3172.0" y="857.5"/>
<celldesigner:boxSize width="70.0" height="25.0"/>
<celldesigner:singleLine width="1.0"/>
<celldesigner:paint color="ee3d8152" scheme="Color"/>
</celldesigner:usualView>
<celldesigner:briefView>
<celldesigner:innerPosition x="0.0" y="0.0"/>
<celldesigner:boxSize width="80.0" height="60.0"/>
<celldesigner:singleLine width="1.0"/>
<celldesigner:paint color="3fff0000" scheme="Color"/>
</celldesigner:briefView>
<celldesigner:info state="empty" angle="-1.5707963267948966"/>
</celldesigner:speciesAlias>
<celldesigner:speciesAlias id="sa207" species="s682" compartmentAlias="ca1">
<celldesigner:activity>inactive</celldesigner:activity>
<celldesigner:bounds x="2650.0" y="1478.5" w="70.0" h="25.0"/>
<celldesigner:font size="12"/>
<celldesigner:view state="usual"/>
<celldesigner:usualView>
<celldesigner:innerPosition x="-3470.0" y="858.5"/>
<celldesigner:boxSize width="70.0" height="25.0"/>
<celldesigner:singleLine width="1.0"/>
<celldesigner:paint color="ee3d8152" scheme="Color"/>
</celldesigner:usualView>
<celldesigner:briefView>
<celldesigner:innerPosition x="0.0" y="0.0"/>
<celldesigner:boxSize width="80.0" height="60.0"/>
<celldesigner:singleLine width="1.0"/>
<celldesigner:paint color="3fff0000" scheme="Color"/>
</celldesigner:briefView>
<celldesigner:info state="empty" angle="-1.5707963267948966"/>
</celldesigner:speciesAlias>
<celldesigner:speciesAlias id="sa208" species="s153" compartmentAlias="ca1">
<celldesigner:activity>inactive</celldesigner:activity>
<celldesigner:bounds x="2828.0" y="1522.5" w="70.0" h="25.0"/>
<celldesigner:font size="12"/>
<celldesigner:view state="usual"/>
<celldesigner:usualView>
<celldesigner:innerPosition x="-3292.0" y="902.5"/>
<celldesigner:boxSize width="70.0" height="25.0"/>
<celldesigner:singleLine width="1.0"/>
<celldesigner:paint color="ee3d8152" scheme="Color"/>
</celldesigner:usualView>
<celldesigner:briefView>
<celldesigner:innerPosition x="0.0" y="0.0"/>
<celldesigner:boxSize width="80.0" height="60.0"/>
<celldesigner:singleLine width="1.0"/>
<celldesigner:paint color="3fff0000" scheme="Color"/>
</celldesigner:briefView>
<celldesigner:info state="empty" angle="-1.5707963267948966"/>
</celldesigner:speciesAlias>
<celldesigner:speciesAlias id="sa209" species="s149" compartmentAlias="ca1">
<celldesigner:activity>inactive</celldesigner:activity>
<celldesigner:bounds x="3077.0" y="1530.0" w="80.0" h="40.0"/>
<celldesigner:font size="12"/>
<celldesigner:view state="usual"/>
<celldesigner:usualView>
<celldesigner:innerPosition x="-3043.0" y="910.0"/>
<celldesigner:boxSize width="80.0" height="40.0"/>
<celldesigner:singleLine width="1.0"/>
<celldesigner:paint color="ff9bcbbb" scheme="Color"/>
</celldesigner:usualView>
<celldesigner:briefView>
<celldesigner:innerPosition x="0.0" y="0.0"/>
<celldesigner:boxSize width="80.0" height="60.0"/>
<celldesigner:singleLine width="1.0"/>
<celldesigner:paint color="3fff0000" scheme="Color"/>
</celldesigner:briefView>
<celldesigner:info state="empty" angle="-1.5707963267948966"/>
</celldesigner:speciesAlias>
<celldesigner:speciesAlias id="sa210" species="s1005" complexSpeciesAlias="csa21">
<celldesigner:activity>active</celldesigner:activity>
<celldesigner:bounds x="943.5625" y="536.5" w="80.0" h="50.0"/>
<celldesigner:font size="12"/>
<celldesigner:view state="usual"/>
<celldesigner:usualView>
<celldesigner:innerPosition x="22.4375" y="11.5"/>
<celldesigner:boxSize width="80.0" height="50.0"/>
<celldesigner:singleLine width="1.0"/>
<celldesigner:paint color="ff70b091" scheme="Color"/>
</celldesigner:usualView>
<celldesigner:briefView>
<celldesigner:innerPosition x="0.0" y="0.0"/>
<celldesigner:boxSize width="80.0" height="60.0"/>
<celldesigner:singleLine width="1.0"/>
<celldesigner:paint color="3fff0000" scheme="Color"/>
</celldesigner:briefView>
<celldesigner:info state="empty" angle="-1.5707963267948966"/>
</celldesigner:speciesAlias>
<celldesigner:speciesAlias id="sa211" species="s1012" complexSpeciesAlias="csa21">
<celldesigner:activity>inactive</celldesigner:activity>
<celldesigner:bounds x="1038.5625" y="539.0" w="70.0" h="25.0"/>
<celldesigner:font size="12"/>
<celldesigner:view state="usual"/>
<celldesigner:usualView>
<celldesigner:innerPosition x="117.4375" y="14.0"/>
<celldesigner:boxSize width="70.0" height="25.0"/>
<celldesigner:singleLine width="1.0"/>
<celldesigner:paint color="ee3d8152" scheme="Color"/>
</celldesigner:usualView>
<celldesigner:briefView>
<celldesigner:innerPosition x="0.0" y="0.0"/>
<celldesigner:boxSize width="80.0" height="60.0"/>
<celldesigner:singleLine width="1.0"/>
<celldesigner:paint color="3fff0000" scheme="Color"/>
</celldesigner:briefView>
<celldesigner:info state="empty" angle="-1.5707963267948966"/>
</celldesigner:speciesAlias>
<celldesigner:speciesAlias id="sa212" species="s1006" complexSpeciesAlias="csa21">
<celldesigner:activity>inactive</celldesigner:activity>
<celldesigner:bounds x="948.5625" y="529.0" w="70.0" h="25.0"/>
<celldesigner:font size="12"/>
<celldesigner:view state="usual"/>
<celldesigner:usualView>
<celldesigner:innerPosition x="27.4375" y="4.0"/>
<celldesigner:boxSize width="70.0" height="25.0"/>
<celldesigner:singleLine width="1.0"/>
<celldesigner:paint color="ee3d8152" scheme="Color"/>
</celldesigner:usualView>
<celldesigner:briefView>
<celldesigner:innerPosition x="0.0" y="0.0"/>
<celldesigner:boxSize width="80.0" height="60.0"/>
<celldesigner:singleLine width="1.0"/>
<celldesigner:paint color="3fff0000" scheme="Color"/>
</celldesigner:briefView>
<celldesigner:info state="empty" angle="-1.5707963267948966"/>
</celldesigner:speciesAlias>
<celldesigner:speciesAlias id="sa213" species="s1007" complexSpeciesAlias="csa35">
<celldesigner:activity>inactive</celldesigner:activity>
<celldesigner:bounds x="933.875" y="590.0" w="80.0" h="40.0"/>
<celldesigner:font size="12"/>
<celldesigner:view state="usual"/>
<celldesigner:usualView>
<celldesigner:innerPosition x="10.0" y="10.0"/>
<celldesigner:boxSize width="80.0" height="40.0"/>
<celldesigner:singleLine width="1.0"/>
<celldesigner:paint color="ff9bcbbb" scheme="Color"/>
</celldesigner:usualView>
<celldesigner:briefView>
<celldesigner:innerPosition x="0.0" y="0.0"/>
<celldesigner:boxSize width="80.0" height="60.0"/>
<celldesigner:singleLine width="1.0"/>
<celldesigner:paint color="3fff0000" scheme="Color"/>
</celldesigner:briefView>
<celldesigner:info state="empty" angle="-1.5707963267948966"/>
</celldesigner:speciesAlias>
<celldesigner:speciesAlias id="sa214" species="s1008" complexSpeciesAlias="csa35">
<celldesigner:activity>inactive</celldesigner:activity>
<celldesigner:bounds x="933.875" y="640.0" w="80.0" h="40.0"/>
<celldesigner:font size="12"/>
<celldesigner:view state="usual"/>
<celldesigner:usualView>
<celldesigner:innerPosition x="10.0" y="60.0"/>
<celldesigner:boxSize width="80.0" height="40.0"/>
<celldesigner:singleLine width="1.0"/>
<celldesigner:paint color="ff9bcbbb" scheme="Color"/>
</celldesigner:usualView>
<celldesigner:briefView>
<celldesigner:innerPosition x="0.0" y="0.0"/>
<celldesigner:boxSize width="80.0" height="60.0"/>
<celldesigner:singleLine width="1.0"/>
<celldesigner:paint color="3fff0000" scheme="Color"/>
</celldesigner:briefView>
<celldesigner:info state="empty" angle="-1.5707963267948966"/>
</celldesigner:speciesAlias>
<celldesigner:speciesAlias id="sa215" species="s1009" complexSpeciesAlias="csa35">
<celldesigner:activity>inactive</celldesigner:activity>
<celldesigner:bounds x="933.875" y="690.0" w="80.0" h="40.0"/>
<celldesigner:font size="12"/>
<celldesigner:view state="usual"/>
<celldesigner:usualView>
<celldesigner:innerPosition x="10.0" y="110.0"/>
<celldesigner:boxSize width="80.0" height="40.0"/>
<celldesigner:singleLine width="1.0"/>
<celldesigner:paint color="ff9bcbbb" scheme="Color"/>
</celldesigner:usualView>
<celldesigner:briefView>
<celldesigner:innerPosition x="0.0" y="0.0"/>
<celldesigner:boxSize width="80.0" height="60.0"/>
<celldesigner:singleLine width="1.0"/>
<celldesigner:paint color="3fff0000" scheme="Color"/>
</celldesigner:briefView>
<celldesigner:info state="empty" angle="-1.5707963267948966"/>
</celldesigner:speciesAlias>
<celldesigner:speciesAlias id="sa216" species="s1010" complexSpeciesAlias="csa35">
<celldesigner:activity>inactive</celldesigner:activity>
<celldesigner:bounds x="1023.875" y="610.0" w="80.0" h="40.0"/>
<celldesigner:font size="12"/>
<celldesigner:view state="usual"/>
<celldesigner:usualView>
<celldesigner:innerPosition x="100.0" y="30.0"/>
<celldesigner:boxSize width="80.0" height="40.0"/>
<celldesigner:singleLine width="1.0"/>
<celldesigner:paint color="ff9bcbbb" scheme="Color"/>
</celldesigner:usualView>
<celldesigner:briefView>
<celldesigner:innerPosition x="0.0" y="0.0"/>
<celldesigner:boxSize width="80.0" height="60.0"/>
<celldesigner:singleLine width="1.0"/>
<celldesigner:paint color="3fff0000" scheme="Color"/>
</celldesigner:briefView>
<celldesigner:info state="empty" angle="-1.5707963267948966"/>
</celldesigner:speciesAlias>
<celldesigner:speciesAlias id="sa217" species="s1011" complexSpeciesAlias="csa35">
<celldesigner:activity>inactive</celldesigner:activity>
<celldesigner:bounds x="1023.875" y="660.0" w="80.0" h="40.0"/>
<celldesigner:font size="12"/>
<celldesigner:view state="usual"/>
<celldesigner:usualView>
<celldesigner:innerPosition x="100.0" y="80.0"/>
<celldesigner:boxSize width="80.0" height="40.0"/>
<celldesigner:singleLine width="1.0"/>
<celldesigner:paint color="ff9bcbbb" scheme="Color"/>
</celldesigner:usualView>
<celldesigner:briefView>
<celldesigner:innerPosition x="0.0" y="0.0"/>
<celldesigner:boxSize width="80.0" height="60.0"/>
<celldesigner:singleLine width="1.0"/>
<celldesigner:paint color="3fff0000" scheme="Color"/>
</celldesigner:briefView>
<celldesigner:info state="empty" angle="-1.5707963267948966"/>
</celldesigner:speciesAlias>
<celldesigner:speciesAlias id="sa218" species="s674" complexSpeciesAlias="csa22">
<celldesigner:activity>inactive</celldesigner:activity>
<celldesigner:bounds x="628.3125" y="530.375" w="80.0" h="50.0"/>
<celldesigner:font size="12"/>
<celldesigner:view state="usual"/>
<celldesigner:usualView>
<celldesigner:innerPosition x="17.75" y="5.5"/>
<celldesigner:boxSize width="80.0" height="50.0"/>
<celldesigner:singleLine width="1.0"/>
<celldesigner:paint color="ff70b091" scheme="Color"/>
</celldesigner:usualView>
<celldesigner:briefView>
<celldesigner:innerPosition x="0.0" y="0.0"/>
<celldesigner:boxSize width="80.0" height="60.0"/>
<celldesigner:singleLine width="1.0"/>
<celldesigner:paint color="3fff0000" scheme="Color"/>
</celldesigner:briefView>
<celldesigner:info state="empty" angle="-1.5707963267948966"/>
</celldesigner:speciesAlias>
<celldesigner:speciesAlias id="sa219" species="s675" complexSpeciesAlias="csa22">
<celldesigner:activity>inactive</celldesigner:activity>
<celldesigner:bounds x="728.5625" y="539.0" w="70.0" h="25.0"/>
<celldesigner:font size="12"/>
<celldesigner:view state="usual"/>
<celldesigner:usualView>
<celldesigner:innerPosition x="118.0" y="14.125"/>
<celldesigner:boxSize width="70.0" height="25.0"/>
<celldesigner:singleLine width="1.0"/>
<celldesigner:paint color="ee3d8152" scheme="Color"/>
</celldesigner:usualView>
<celldesigner:briefView>
<celldesigner:innerPosition x="0.0" y="0.0"/>
<celldesigner:boxSize width="80.0" height="60.0"/>
<celldesigner:singleLine width="1.0"/>
<celldesigner:paint color="3fff0000" scheme="Color"/>
</celldesigner:briefView>
<celldesigner:info state="empty" angle="-1.5707963267948966"/>
</celldesigner:speciesAlias>
<celldesigner:speciesAlias id="sa220" species="s705" complexSpeciesAlias="csa36">
<celldesigner:activity>inactive</celldesigner:activity>
<celldesigner:bounds x="624.4375" y="590.125" w="80.0" h="40.0"/>
<celldesigner:font size="12"/>
<celldesigner:view state="usual"/>
<celldesigner:usualView>
<celldesigner:innerPosition x="10.0" y="10.0"/>
<celldesigner:boxSize width="80.0" height="40.0"/>
<celldesigner:singleLine width="1.0"/>
<celldesigner:paint color="ff9bcbbb" scheme="Color"/>
</celldesigner:usualView>
<celldesigner:briefView>
<celldesigner:innerPosition x="0.0" y="0.0"/>
<celldesigner:boxSize width="80.0" height="60.0"/>
<celldesigner:singleLine width="1.0"/>
<celldesigner:paint color="3fff0000" scheme="Color"/>
</celldesigner:briefView>
<celldesigner:info state="empty" angle="-1.5707963267948966"/>
</celldesigner:speciesAlias>
<celldesigner:speciesAlias id="sa221" species="s706" complexSpeciesAlias="csa36">
<celldesigner:activity>inactive</celldesigner:activity>
<celldesigner:bounds x="624.4375" y="640.125" w="80.0" h="40.0"/>
<celldesigner:font size="12"/>
<celldesigner:view state="usual"/>
<celldesigner:usualView>
<celldesigner:innerPosition x="10.0" y="60.0"/>
<celldesigner:boxSize width="80.0" height="40.0"/>
<celldesigner:singleLine width="1.0"/>
<celldesigner:paint color="ff9bcbbb" scheme="Color"/>
</celldesigner:usualView>
<celldesigner:briefView>
<celldesigner:innerPosition x="0.0" y="0.0"/>
<celldesigner:boxSize width="80.0" height="60.0"/>
<celldesigner:singleLine width="1.0"/>
<celldesigner:paint color="3fff0000" scheme="Color"/>
</celldesigner:briefView>
<celldesigner:info state="empty" angle="-1.5707963267948966"/>
</celldesigner:speciesAlias>
<celldesigner:speciesAlias id="sa222" species="s707" complexSpeciesAlias="csa36">
<celldesigner:activity>inactive</celldesigner:activity>
<celldesigner:bounds x="624.4375" y="690.125" w="80.0" h="40.0"/>
<celldesigner:font size="12"/>
<celldesigner:view state="usual"/>
<celldesigner:usualView>
<celldesigner:innerPosition x="10.0" y="110.0"/>
<celldesigner:boxSize width="80.0" height="40.0"/>
<celldesigner:singleLine width="1.0"/>
<celldesigner:paint color="ff9bcbbb" scheme="Color"/>
</celldesigner:usualView>
<celldesigner:briefView>
<celldesigner:innerPosition x="0.0" y="0.0"/>
<celldesigner:boxSize width="80.0" height="60.0"/>
<celldesigner:singleLine width="1.0"/>
<celldesigner:paint color="3fff0000" scheme="Color"/>
</celldesigner:briefView>
<celldesigner:info state="empty" angle="-1.5707963267948966"/>
</celldesigner:speciesAlias>
<celldesigner:speciesAlias id="sa223" species="s708" complexSpeciesAlias="csa36">
<celldesigner:activity>inactive</celldesigner:activity>
<celldesigner:bounds x="714.4375" y="610.125" w="80.0" h="40.0"/>
<celldesigner:font size="12"/>
<celldesigner:view state="usual"/>
<celldesigner:usualView>
<celldesigner:innerPosition x="100.0" y="30.0"/>
<celldesigner:boxSize width="80.0" height="40.0"/>
<celldesigner:singleLine width="1.0"/>
<celldesigner:paint color="ff9bcbbb" scheme="Color"/>
</celldesigner:usualView>
<celldesigner:briefView>
<celldesigner:innerPosition x="0.0" y="0.0"/>
<celldesigner:boxSize width="80.0" height="60.0"/>
<celldesigner:singleLine width="1.0"/>
<celldesigner:paint color="3fff0000" scheme="Color"/>
</celldesigner:briefView>
<celldesigner:info state="empty" angle="-1.5707963267948966"/>
</celldesigner:speciesAlias>
<celldesigner:speciesAlias id="sa224" species="s709" complexSpeciesAlias="csa36">
<celldesigner:activity>inactive</celldesigner:activity>
<celldesigner:bounds x="714.4375" y="660.125" w="80.0" h="40.0"/>
<celldesigner:font size="12"/>
<celldesigner:view state="usual"/>
<celldesigner:usualView>
<celldesigner:innerPosition x="100.0" y="80.0"/>
<celldesigner:boxSize width="80.0" height="40.0"/>
<celldesigner:singleLine width="1.0"/>
<celldesigner:paint color="ff9bcbbb" scheme="Color"/>
</celldesigner:usualView>
<celldesigner:briefView>
<celldesigner:innerPosition x="0.0" y="0.0"/>
<celldesigner:boxSize width="80.0" height="60.0"/>
<celldesigner:singleLine width="1.0"/>
<celldesigner:paint color="3fff0000" scheme="Color"/>
</celldesigner:briefView>
<celldesigner:info state="empty" angle="-1.5707963267948966"/>
</celldesigner:speciesAlias>
<celldesigner:speciesAlias id="sa225" species="s1020" complexSpeciesAlias="csa23">
<celldesigner:activity>inactive</celldesigner:activity>
<celldesigner:bounds x="2313.0" y="660.0" w="80.0" h="40.0"/>
<celldesigner:font size="12"/>
<celldesigner:view state="usual"/>
<celldesigner:usualView>
<celldesigner:innerPosition x="43.0" y="67.5"/>
<celldesigner:boxSize width="80.0" height="40.0"/>
<celldesigner:singleLine width="1.0"/>
<celldesigner:paint color="ff9bcbbb" scheme="Color"/>
</celldesigner:usualView>
<celldesigner:briefView>
<celldesigner:innerPosition x="0.0" y="0.0"/>
<celldesigner:boxSize width="80.0" height="60.0"/>
<celldesigner:singleLine width="1.0"/>
<celldesigner:paint color="3fff0000" scheme="Color"/>
</celldesigner:briefView>
<celldesigner:info state="empty" angle="-1.5707963267948966"/>
</celldesigner:speciesAlias>
<celldesigner:speciesAlias id="sa226" species="s1021" complexSpeciesAlias="csa23">
<celldesigner:activity>inactive</celldesigner:activity>
<celldesigner:bounds x="2271.5625" y="679.0" w="70.0" h="25.0"/>
<celldesigner:font size="12"/>
<celldesigner:view state="usual"/>
<celldesigner:usualView>
<celldesigner:innerPosition x="1.5625" y="86.5"/>
<celldesigner:boxSize width="70.0" height="25.0"/>
<celldesigner:singleLine width="1.0"/>
<celldesigner:paint color="ee3d8152" scheme="Color"/>
</celldesigner:usualView>
<celldesigner:briefView>
<celldesigner:innerPosition x="0.0" y="0.0"/>
<celldesigner:boxSize width="80.0" height="60.0"/>
<celldesigner:singleLine width="1.0"/>
<celldesigner:paint color="3fff0000" scheme="Color"/>
</celldesigner:briefView>
<celldesigner:info state="empty" angle="-1.5707963267948966"/>
</celldesigner:speciesAlias>
<celldesigner:speciesAlias id="sa227" species="s1019" complexSpeciesAlias="csa23">
<celldesigner:activity>active</celldesigner:activity>
<celldesigner:bounds x="2320.0" y="615.0" w="80.0" h="50.0"/>
<celldesigner:font size="12"/>
<celldesigner:view state="usual"/>
<celldesigner:usualView>
<celldesigner:innerPosition x="50.0" y="22.5"/>
<celldesigner:boxSize width="80.0" height="50.0"/>
<celldesigner:singleLine width="1.0"/>
<celldesigner:paint color="ff70b091" scheme="Color"/>
</celldesigner:usualView>
<celldesigner:briefView>
<celldesigner:innerPosition x="0.0" y="0.0"/>
<celldesigner:boxSize width="80.0" height="60.0"/>
<celldesigner:singleLine width="1.0"/>
<celldesigner:paint color="3fff0000" scheme="Color"/>
</celldesigner:briefView>
<celldesigner:info state="empty" angle="-1.5707963267948966"/>
</celldesigner:speciesAlias>
<celldesigner:speciesAlias id="sa228" species="s1017" complexSpeciesAlias="csa23">
<celldesigner:activity>inactive</celldesigner:activity>
<celldesigner:bounds x="2321.5625" y="599.0" w="70.0" h="25.0"/>
<celldesigner:font size="12"/>
<celldesigner:view state="usual"/>
<celldesigner:usualView>
<celldesigner:innerPosition x="51.5625" y="6.5"/>
<celldesigner:boxSize width="70.0" height="25.0"/>
<celldesigner:singleLine width="1.0"/>
<celldesigner:paint color="ee3d8152" scheme="Color"/>
</celldesigner:usualView>
<celldesigner:briefView>
<celldesigner:innerPosition x="0.0" y="0.0"/>
<celldesigner:boxSize width="80.0" height="60.0"/>
<celldesigner:singleLine width="1.0"/>
<celldesigner:paint color="3fff0000" scheme="Color"/>
</celldesigner:briefView>
<celldesigner:info state="empty" angle="-1.5707963267948966"/>
</celldesigner:speciesAlias>
<celldesigner:speciesAlias id="sa229" species="s1002" compartmentAlias="ca1">
<celldesigner:activity>inactive</celldesigner:activity>
<celldesigner:bounds x="1658.0" y="597.5" w="70.0" h="25.0"/>
<celldesigner:font size="12"/>
<celldesigner:view state="usual"/>
<celldesigner:usualView>
<celldesigner:innerPosition x="-4462.0" y="-22.5"/>
<celldesigner:boxSize width="70.0" height="25.0"/>
<celldesigner:singleLine width="1.0"/>
<celldesigner:paint color="ee3d8152" scheme="Color"/>
</celldesigner:usualView>
<celldesigner:briefView>
<celldesigner:innerPosition x="0.0" y="0.0"/>
<celldesigner:boxSize width="80.0" height="60.0"/>
<celldesigner:singleLine width="1.0"/>
<celldesigner:paint color="3fff0000" scheme="Color"/>
</celldesigner:briefView>
<celldesigner:info state="empty" angle="-1.5707963267948966"/>
</celldesigner:speciesAlias>
<celldesigner:speciesAlias id="sa230" species="s1000" complexSpeciesAlias="csa24">
<celldesigner:activity>active</celldesigner:activity>
<celldesigner:bounds x="1653.0" y="609.0" w="80.0" h="50.0"/>
<celldesigner:font size="12"/>
<celldesigner:view state="usual"/>
<celldesigner:usualView>
<celldesigner:innerPosition x="25.5" y="11.0"/>
<celldesigner:boxSize width="80.0" height="50.0"/>
<celldesigner:singleLine width="1.0"/>
<celldesigner:paint color="fffed976" scheme="Color"/>
</celldesigner:usualView>
<celldesigner:briefView>
<celldesigner:innerPosition x="0.0" y="0.0"/>
<celldesigner:boxSize width="80.0" height="60.0"/>
<celldesigner:singleLine width="1.0"/>
<celldesigner:paint color="3fff0000" scheme="Color"/>
</celldesigner:briefView>
<celldesigner:info state="empty" angle="-1.5707963267948966"/>
</celldesigner:speciesAlias>
<celldesigner:speciesAlias id="sa231" species="s1001" complexSpeciesAlias="csa24">
<celldesigner:activity>inactive</celldesigner:activity>
<celldesigner:bounds x="1656.0" y="654.0" w="80.0" h="40.0"/>
<celldesigner:font size="12"/>
<celldesigner:view state="usual"/>
<celldesigner:usualView>
<celldesigner:innerPosition x="28.5" y="56.0"/>
<celldesigner:boxSize width="80.0" height="40.0"/>
<celldesigner:singleLine width="1.0"/>
<celldesigner:paint color="ff9bcbbb" scheme="Color"/>
</celldesigner:usualView>
<celldesigner:briefView>
<celldesigner:innerPosition x="0.0" y="0.0"/>
<celldesigner:boxSize width="80.0" height="60.0"/>
<celldesigner:singleLine width="1.0"/>
<celldesigner:paint color="3fff0000" scheme="Color"/>
</celldesigner:briefView>
<celldesigner:info state="empty" angle="-1.5707963267948966"/>
</celldesigner:speciesAlias>
<celldesigner:speciesAlias id="sa232" species="s999" complexSpeciesAlias="csa24">
<celldesigner:activity>inactive</celldesigner:activity>
<celldesigner:bounds x="1661.5625" y="689.0" w="70.0" h="25.0"/>
<celldesigner:font size="12"/>
<celldesigner:view state="usual"/>
<celldesigner:usualView>
<celldesigner:innerPosition x="34.0625" y="91.0"/>
<celldesigner:boxSize width="70.0" height="25.0"/>
<celldesigner:singleLine width="1.0"/>
<celldesigner:paint color="ee3d8152" scheme="Color"/>
</celldesigner:usualView>
<celldesigner:briefView>
<celldesigner:innerPosition x="0.0" y="0.0"/>
<celldesigner:boxSize width="80.0" height="60.0"/>
<celldesigner:singleLine width="1.0"/>
<celldesigner:paint color="3fff0000" scheme="Color"/>
</celldesigner:briefView>
<celldesigner:info state="empty" angle="-1.5707963267948966"/>
</celldesigner:speciesAlias>
<celldesigner:speciesAlias id="sa233" species="s669" complexSpeciesAlias="csa25">
<celldesigner:activity>inactive</celldesigner:activity>
<celldesigner:bounds x="1383.0" y="614.0" w="80.0" h="50.0"/>
<celldesigner:font size="12"/>
<celldesigner:view state="usual"/>
<celldesigner:usualView>
<celldesigner:innerPosition x="25.5" y="15.0"/>
<celldesigner:boxSize width="80.0" height="50.0"/>
<celldesigner:singleLine width="1.0"/>
<celldesigner:paint color="fffed976" scheme="Color"/>
</celldesigner:usualView>
<celldesigner:briefView>
<celldesigner:innerPosition x="0.0" y="0.0"/>
<celldesigner:boxSize width="80.0" height="60.0"/>
<celldesigner:singleLine width="1.0"/>
<celldesigner:paint color="3fff0000" scheme="Color"/>
</celldesigner:briefView>
<celldesigner:info state="empty" angle="-1.5707963267948966"/>
</celldesigner:speciesAlias>
<celldesigner:speciesAlias id="sa234" species="s670" complexSpeciesAlias="csa25">
<celldesigner:activity>inactive</celldesigner:activity>
<celldesigner:bounds x="1386.0" y="659.0" w="80.0" h="40.0"/>
<celldesigner:font size="12"/>
<celldesigner:view state="usual"/>
<celldesigner:usualView>
<celldesigner:innerPosition x="28.5" y="60.0"/>
<celldesigner:boxSize width="80.0" height="40.0"/>
<celldesigner:singleLine width="1.0"/>
<celldesigner:paint color="ff9bcbbb" scheme="Color"/>
</celldesigner:usualView>
<celldesigner:briefView>
<celldesigner:innerPosition x="0.0" y="0.0"/>
<celldesigner:boxSize width="80.0" height="60.0"/>
<celldesigner:singleLine width="1.0"/>
<celldesigner:paint color="3fff0000" scheme="Color"/>
</celldesigner:briefView>
<celldesigner:info state="empty" angle="-1.5707963267948966"/>
</celldesigner:speciesAlias>
<celldesigner:speciesAlias id="sa235" species="s1014" complexSpeciesAlias="csa26">
<celldesigner:activity>inactive</celldesigner:activity>
<celldesigner:bounds x="2037.0" y="615.0" w="80.0" h="50.0"/>
<celldesigner:font size="12"/>
<celldesigner:view state="usual"/>
<celldesigner:usualView>
<celldesigner:innerPosition x="25.5" y="15.0"/>
<celldesigner:boxSize width="80.0" height="50.0"/>
<celldesigner:singleLine width="1.0"/>
<celldesigner:paint color="ff70b091" scheme="Color"/>
</celldesigner:usualView>
<celldesigner:briefView>
<celldesigner:innerPosition x="0.0" y="0.0"/>
<celldesigner:boxSize width="80.0" height="60.0"/>
<celldesigner:singleLine width="1.0"/>
<celldesigner:paint color="3fff0000" scheme="Color"/>
</celldesigner:briefView>
<celldesigner:info state="empty" angle="-1.5707963267948966"/>
</celldesigner:speciesAlias>
<celldesigner:speciesAlias id="sa236" species="s1015" complexSpeciesAlias="csa26">
<celldesigner:activity>inactive</celldesigner:activity>
<celldesigner:bounds x="2040.0" y="660.0" w="80.0" h="40.0"/>
<celldesigner:font size="12"/>
<celldesigner:view state="usual"/>
<celldesigner:usualView>
<celldesigner:innerPosition x="28.5" y="60.0"/>
<celldesigner:boxSize width="80.0" height="40.0"/>
<celldesigner:singleLine width="1.0"/>
<celldesigner:paint color="ff9bcbbb" scheme="Color"/>
</celldesigner:usualView>
<celldesigner:briefView>
<celldesigner:innerPosition x="0.0" y="0.0"/>
<celldesigner:boxSize width="80.0" height="60.0"/>
<celldesigner:singleLine width="1.0"/>
<celldesigner:paint color="3fff0000" scheme="Color"/>
</celldesigner:briefView>
<celldesigner:info state="empty" angle="-1.5707963267948966"/>
</celldesigner:speciesAlias>
<celldesigner:speciesAlias id="sa237" species="s1016" complexSpeciesAlias="csa26">
<celldesigner:activity>inactive</celldesigner:activity>
<celldesigner:bounds x="2051.5625" y="699.0" w="70.0" h="25.0"/>
<celldesigner:font size="12"/>
<celldesigner:view state="usual"/>
<celldesigner:usualView>
<celldesigner:innerPosition x="40.0625" y="99.0"/>
<celldesigner:boxSize width="70.0" height="25.0"/>
<celldesigner:singleLine width="1.0"/>
<celldesigner:paint color="ee3d8152" scheme="Color"/>
</celldesigner:usualView>
<celldesigner:briefView>
<celldesigner:innerPosition x="0.0" y="0.0"/>
<celldesigner:boxSize width="80.0" height="60.0"/>
<celldesigner:singleLine width="1.0"/>
<celldesigner:paint color="3fff0000" scheme="Color"/>
</celldesigner:briefView>
<celldesigner:info state="empty" angle="-1.5707963267948966"/>
</celldesigner:speciesAlias>
<celldesigner:speciesAlias id="sa238" species="s661" complexSpeciesAlias="csa27">
<celldesigner:activity>inactive</celldesigner:activity>
<celldesigner:bounds x="2856.5625" y="666.5" w="80.0" h="40.0"/>
<celldesigner:font size="12"/>
<celldesigner:view state="usual"/>
<celldesigner:usualView>
<celldesigner:innerPosition x="10.0" y="10.0"/>
<celldesigner:boxSize width="80.0" height="40.0"/>
<celldesigner:singleLine width="1.0"/>
<celldesigner:paint color="ff9bcbbb" scheme="Color"/>
</celldesigner:usualView>
<celldesigner:briefView>
<celldesigner:innerPosition x="0.0" y="0.0"/>
<celldesigner:boxSize width="80.0" height="60.0"/>
<celldesigner:singleLine width="1.0"/>
<celldesigner:paint color="3fff0000" scheme="Color"/>
</celldesigner:briefView>
<celldesigner:info state="empty" angle="-1.5707963267948966"/>
</celldesigner:speciesAlias>
<celldesigner:speciesAlias id="sa239" species="s205" complexSpeciesAlias="csa27">
<celldesigner:activity>inactive</celldesigner:activity>
<celldesigner:bounds x="2856.5625" y="706.5" w="80.0" h="40.0"/>
<celldesigner:font size="12"/>
<celldesigner:view state="usual"/>
<celldesigner:usualView>
<celldesigner:innerPosition x="10.0" y="50.0"/>
<celldesigner:boxSize width="80.0" height="40.0"/>
<celldesigner:singleLine width="1.0"/>
<celldesigner:paint color="ff9bcbbb" scheme="Color"/>
</celldesigner:usualView>
<celldesigner:briefView>
<celldesigner:innerPosition x="0.0" y="0.0"/>
<celldesigner:boxSize width="80.0" height="60.0"/>
<celldesigner:singleLine width="1.0"/>
<celldesigner:paint color="3fff0000" scheme="Color"/>
</celldesigner:briefView>
<celldesigner:info state="empty" angle="-1.5707963267948966"/>
</celldesigner:speciesAlias>
<celldesigner:speciesAlias id="sa240" species="s151" complexSpeciesAlias="csa28">
<celldesigner:activity>inactive</celldesigner:activity>
<celldesigner:bounds x="3513.0" y="735.0" w="80.0" h="40.0"/>
<celldesigner:font size="12"/>
<celldesigner:view state="usual"/>
<celldesigner:usualView>
<celldesigner:innerPosition x="10.0" y="60.0"/>
<celldesigner:boxSize width="80.0" height="40.0"/>
<celldesigner:singleLine width="1.0"/>
<celldesigner:paint color="ff9bcbbb" scheme="Color"/>
</celldesigner:usualView>
<celldesigner:briefView>
<celldesigner:innerPosition x="0.0" y="0.0"/>
<celldesigner:boxSize width="80.0" height="60.0"/>
<celldesigner:singleLine width="1.0"/>
<celldesigner:paint color="3fff0000" scheme="Color"/>
</celldesigner:briefView>
<celldesigner:info state="empty" angle="-1.5707963267948966"/>
</celldesigner:speciesAlias>
<celldesigner:speciesAlias id="sa241" species="s152" complexSpeciesAlias="csa28">
<celldesigner:activity>inactive</celldesigner:activity>
<celldesigner:bounds x="3513.0" y="685.0" w="80.0" h="40.0"/>
<celldesigner:font size="12"/>
<celldesigner:view state="usual"/>
<celldesigner:usualView>
<celldesigner:innerPosition x="10.0" y="10.0"/>
<celldesigner:boxSize width="80.0" height="40.0"/>
<celldesigner:singleLine width="1.0"/>
<celldesigner:paint color="ff9bcbbb" scheme="Color"/>
</celldesigner:usualView>
<celldesigner:briefView>
<celldesigner:innerPosition x="0.0" y="0.0"/>
<celldesigner:boxSize width="80.0" height="60.0"/>
<celldesigner:singleLine width="1.0"/>
<celldesigner:paint color="3fff0000" scheme="Color"/>
</celldesigner:briefView>
<celldesigner:info state="empty" angle="-1.5707963267948966"/>
</celldesigner:speciesAlias>
<celldesigner:speciesAlias id="sa242" species="s346" complexSpeciesAlias="csa28">
<celldesigner:activity>inactive</celldesigner:activity>
<celldesigner:bounds x="3513.0" y="785.0" w="80.0" h="40.0"/>
<celldesigner:font size="12"/>
<celldesigner:view state="usual"/>
<celldesigner:usualView>
<celldesigner:innerPosition x="10.0" y="110.0"/>
<celldesigner:boxSize width="80.0" height="40.0"/>
<celldesigner:singleLine width="1.0"/>
<celldesigner:paint color="ff9bcbbb" scheme="Color"/>
</celldesigner:usualView>
<celldesigner:briefView>
<celldesigner:innerPosition x="0.0" y="0.0"/>
<celldesigner:boxSize width="80.0" height="60.0"/>
<celldesigner:singleLine width="1.0"/>
<celldesigner:paint color="3fff0000" scheme="Color"/>
</celldesigner:briefView>
<celldesigner:info state="empty" angle="-1.5707963267948966"/>
</celldesigner:speciesAlias>
<celldesigner:speciesAlias id="sa248" species="s290" complexSpeciesAlias="csa30">
<celldesigner:activity>inactive</celldesigner:activity>
<celldesigner:bounds x="1361.5625" y="929.0" w="70.0" h="25.0"/>
<celldesigner:font size="12"/>
<celldesigner:view state="usual"/>
<celldesigner:usualView>
<celldesigner:innerPosition x="68.5625" y="179.0"/>
<celldesigner:boxSize width="70.0" height="25.0"/>
<celldesigner:singleLine width="1.0"/>
<celldesigner:paint color="ee3d8152" scheme="Color"/>
</celldesigner:usualView>
<celldesigner:briefView>
<celldesigner:innerPosition x="0.0" y="0.0"/>
<celldesigner:boxSize width="80.0" height="60.0"/>
<celldesigner:singleLine width="1.0"/>
<celldesigner:paint color="3fff0000" scheme="Color"/>
</celldesigner:briefView>
<celldesigner:info state="empty" angle="-1.5707963267948966"/>
</celldesigner:speciesAlias>
<celldesigner:speciesAlias id="sa249" species="s377" complexSpeciesAlias="csa37">
<celldesigner:activity>inactive</celldesigner:activity>
<celldesigner:bounds x="1308.0" y="765.0" w="80.0" h="40.0"/>
<celldesigner:font size="12"/>
<celldesigner:view state="usual"/>
<celldesigner:usualView>
<celldesigner:innerPosition x="10.0" y="10.0"/>
<celldesigner:boxSize width="80.0" height="40.0"/>
<celldesigner:singleLine width="1.0"/>
<celldesigner:paint color="ff9bcbbb" scheme="Color"/>
</celldesigner:usualView>
<celldesigner:briefView>
<celldesigner:innerPosition x="0.0" y="0.0"/>
<celldesigner:boxSize width="80.0" height="60.0"/>
<celldesigner:singleLine width="1.0"/>
<celldesigner:paint color="3fff0000" scheme="Color"/>
</celldesigner:briefView>
<celldesigner:info state="empty" angle="-1.5707963267948966"/>
</celldesigner:speciesAlias>
<celldesigner:speciesAlias id="sa250" species="s646" complexSpeciesAlias="csa37">
<celldesigner:activity>inactive</celldesigner:activity>
<celldesigner:bounds x="1308.0" y="815.0" w="80.0" h="40.0"/>
<celldesigner:font size="12"/>
<celldesigner:view state="usual"/>
<celldesigner:usualView>
<celldesigner:innerPosition x="10.0" y="60.0"/>
<celldesigner:boxSize width="80.0" height="40.0"/>
<celldesigner:singleLine width="1.0"/>
<celldesigner:paint color="ff9bcbbb" scheme="Color"/>
</celldesigner:usualView>
<celldesigner:briefView>
<celldesigner:innerPosition x="0.0" y="0.0"/>
<celldesigner:boxSize width="80.0" height="60.0"/>
<celldesigner:singleLine width="1.0"/>
<celldesigner:paint color="3fff0000" scheme="Color"/>
</celldesigner:briefView>
<celldesigner:info state="empty" angle="-1.5707963267948966"/>
</celldesigner:speciesAlias>
<celldesigner:speciesAlias id="sa251" species="s647" complexSpeciesAlias="csa37">
<celldesigner:activity>inactive</celldesigner:activity>
<celldesigner:bounds x="1308.0" y="865.0" w="80.0" h="40.0"/>
<celldesigner:font size="12"/>
<celldesigner:view state="usual"/>
<celldesigner:usualView>
<celldesigner:innerPosition x="10.0" y="110.0"/>
<celldesigner:boxSize width="80.0" height="40.0"/>
<celldesigner:singleLine width="1.0"/>
<celldesigner:paint color="ff9bcbbb" scheme="Color"/>
</celldesigner:usualView>
<celldesigner:briefView>
<celldesigner:innerPosition x="0.0" y="0.0"/>
<celldesigner:boxSize width="80.0" height="60.0"/>
<celldesigner:singleLine width="1.0"/>
<celldesigner:paint color="3fff0000" scheme="Color"/>
</celldesigner:briefView>
<celldesigner:info state="empty" angle="-1.5707963267948966"/>
</celldesigner:speciesAlias>
<celldesigner:speciesAlias id="sa252" species="s648" complexSpeciesAlias="csa37">
<celldesigner:activity>inactive</celldesigner:activity>
<celldesigner:bounds x="1398.0" y="785.0" w="80.0" h="40.0"/>
<celldesigner:font size="12"/>
<celldesigner:view state="usual"/>
<celldesigner:usualView>
<celldesigner:innerPosition x="100.0" y="30.0"/>
<celldesigner:boxSize width="80.0" height="40.0"/>
<celldesigner:singleLine width="1.0"/>
<celldesigner:paint color="ff9bcbbb" scheme="Color"/>
</celldesigner:usualView>
<celldesigner:briefView>
<celldesigner:innerPosition x="0.0" y="0.0"/>
<celldesigner:boxSize width="80.0" height="60.0"/>
<celldesigner:singleLine width="1.0"/>
<celldesigner:paint color="3fff0000" scheme="Color"/>
</celldesigner:briefView>
<celldesigner:info state="empty" angle="-1.5707963267948966"/>
</celldesigner:speciesAlias>
<celldesigner:speciesAlias id="sa253" species="s381" complexSpeciesAlias="csa37">
<celldesigner:activity>inactive</celldesigner:activity>
<celldesigner:bounds x="1398.0" y="835.0" w="80.0" h="40.0"/>
<celldesigner:font size="12"/>
<celldesigner:view state="usual"/>
<celldesigner:usualView>
<celldesigner:innerPosition x="100.0" y="80.0"/>
<celldesigner:boxSize width="80.0" height="40.0"/>
<celldesigner:singleLine width="1.0"/>
<celldesigner:paint color="ff9bcbbb" scheme="Color"/>
</celldesigner:usualView>
<celldesigner:briefView>
<celldesigner:innerPosition x="0.0" y="0.0"/>
<celldesigner:boxSize width="80.0" height="60.0"/>
<celldesigner:singleLine width="1.0"/>
<celldesigner:paint color="3fff0000" scheme="Color"/>
</celldesigner:briefView>
<celldesigner:info state="empty" angle="-1.5707963267948966"/>
</celldesigner:speciesAlias>
<celldesigner:speciesAlias id="sa254" species="s134" complexSpeciesAlias="csa31">
<celldesigner:activity>inactive</celldesigner:activity>
<celldesigner:bounds x="2663.0" y="818.0" w="80.0" h="40.0"/>
<celldesigner:font size="12"/>
<celldesigner:view state="usual"/>
<celldesigner:usualView>
<celldesigner:innerPosition x="10.0" y="0.5"/>
<celldesigner:boxSize width="80.0" height="40.0"/>
<celldesigner:singleLine width="1.0"/>
<celldesigner:paint color="ff9bcbbb" scheme="Color"/>
</celldesigner:usualView>
<celldesigner:briefView>
<celldesigner:innerPosition x="0.0" y="0.0"/>
<celldesigner:boxSize width="80.0" height="60.0"/>
<celldesigner:singleLine width="1.0"/>
<celldesigner:paint color="3fff0000" scheme="Color"/>
</celldesigner:briefView>
<celldesigner:info state="empty" angle="-1.5707963267948966"/>
</celldesigner:speciesAlias>
<celldesigner:speciesAlias id="sa255" species="s135" complexSpeciesAlias="csa31">
<celldesigner:activity>inactive</celldesigner:activity>
<celldesigner:bounds x="2671.5625" y="859.0" w="70.0" h="25.0"/>
<celldesigner:font size="12"/>
<celldesigner:view state="usual"/>
<celldesigner:usualView>
<celldesigner:innerPosition x="18.5625" y="41.5"/>
<celldesigner:boxSize width="70.0" height="25.0"/>
<celldesigner:singleLine width="1.0"/>
<celldesigner:paint color="ee3d8152" scheme="Color"/>
</celldesigner:usualView>
<celldesigner:briefView>
<celldesigner:innerPosition x="0.0" y="0.0"/>
<celldesigner:boxSize width="80.0" height="60.0"/>
<celldesigner:singleLine width="1.0"/>
<celldesigner:paint color="3fff0000" scheme="Color"/>
</celldesigner:briefView>
<celldesigner:info state="empty" angle="-1.5707963267948966"/>
</celldesigner:speciesAlias>
<celldesigner:speciesAlias id="sa256" species="s232" complexSpeciesAlias="csa32">
<celldesigner:activity>inactive</celldesigner:activity>
<celldesigner:bounds x="3956.5625000000005" y="941.5" w="80.0" h="40.0"/>
<celldesigner:font size="12"/>
<celldesigner:view state="usual"/>
<celldesigner:usualView>
<celldesigner:innerPosition x="10.0" y="60.0"/>
<celldesigner:boxSize width="80.0" height="40.0"/>
<celldesigner:singleLine width="1.0"/>
<celldesigner:paint color="ffffecc1" scheme="Color"/>
</celldesigner:usualView>
<celldesigner:briefView>
<celldesigner:innerPosition x="0.0" y="0.0"/>
<celldesigner:boxSize width="80.0" height="60.0"/>
<celldesigner:singleLine width="1.0"/>
<celldesigner:paint color="3fff0000" scheme="Color"/>
</celldesigner:briefView>
<celldesigner:info state="empty" angle="-1.5707963267948966"/>
</celldesigner:speciesAlias>
<celldesigner:speciesAlias id="sa257" species="s233" complexSpeciesAlias="csa32">
<celldesigner:activity>inactive</celldesigner:activity>
<celldesigner:bounds x="3956.5625000000005" y="901.5" w="80.0" h="40.0"/>
<celldesigner:font size="12"/>
<celldesigner:view state="usual"/>
<celldesigner:usualView>
<celldesigner:innerPosition x="10.0" y="20.0"/>
<celldesigner:boxSize width="80.0" height="40.0"/>
<celldesigner:singleLine width="1.0"/>
<celldesigner:paint color="ff9bcbbb" scheme="Color"/>
</celldesigner:usualView>
<celldesigner:briefView>
<celldesigner:innerPosition x="0.0" y="0.0"/>
<celldesigner:boxSize width="80.0" height="60.0"/>
<celldesigner:singleLine width="1.0"/>
<celldesigner:paint color="3fff0000" scheme="Color"/>
</celldesigner:briefView>
<celldesigner:info state="empty" angle="-1.5707963267948966"/>
</celldesigner:speciesAlias>
<celldesigner:speciesAlias id="sa258" species="s225" complexSpeciesAlias="csa33">
<celldesigner:activity>inactive</celldesigner:activity>
<celldesigner:bounds x="1326.5625" y="1024.0" w="80.0" h="40.0"/>
<celldesigner:font size="12"/>
<celldesigner:view state="usual"/>
<celldesigner:usualView>
<celldesigner:innerPosition x="20.0" y="10.0"/>
<celldesigner:boxSize width="80.0" height="40.0"/>
<celldesigner:singleLine width="1.0"/>
<celldesigner:paint color="ff9bcbbb" scheme="Color"/>
</celldesigner:usualView>
<celldesigner:briefView>
<celldesigner:innerPosition x="0.0" y="0.0"/>
<celldesigner:boxSize width="80.0" height="60.0"/>
<celldesigner:singleLine width="1.0"/>
<celldesigner:paint color="3fff0000" scheme="Color"/>
</celldesigner:briefView>
<celldesigner:info state="empty" angle="-1.5707963267948966"/>
</celldesigner:speciesAlias>
<celldesigner:speciesAlias id="sa259" species="s354" complexSpeciesAlias="csa38">
<celldesigner:activity>inactive</celldesigner:activity>
<celldesigner:bounds x="1326.5625" y="1079.0" w="80.0" h="40.0"/>
<celldesigner:font size="12"/>
<celldesigner:view state="usual"/>
<celldesigner:usualView>
<celldesigner:innerPosition x="10.0" y="10.0"/>
<celldesigner:boxSize width="80.0" height="40.0"/>
<celldesigner:singleLine width="1.0"/>
<celldesigner:paint color="ff9bcbbb" scheme="Color"/>
</celldesigner:usualView>
<celldesigner:briefView>
<celldesigner:innerPosition x="0.0" y="0.0"/>
<celldesigner:boxSize width="80.0" height="60.0"/>
<celldesigner:singleLine width="1.0"/>
<celldesigner:paint color="3fff0000" scheme="Color"/>
</celldesigner:briefView>
<celldesigner:info state="empty" angle="-1.5707963267948966"/>
</celldesigner:speciesAlias>
<celldesigner:speciesAlias id="sa260" species="s355" complexSpeciesAlias="csa38">
<celldesigner:activity>inactive</celldesigner:activity>
<celldesigner:bounds x="1326.5625" y="1129.0" w="80.0" h="40.0"/>
<celldesigner:font size="12"/>
<celldesigner:view state="usual"/>
<celldesigner:usualView>
<celldesigner:innerPosition x="10.0" y="60.0"/>
<celldesigner:boxSize width="80.0" height="40.0"/>
<celldesigner:singleLine width="1.0"/>
<celldesigner:paint color="ff9bcbbb" scheme="Color"/>
</celldesigner:usualView>
<celldesigner:briefView>
<celldesigner:innerPosition x="0.0" y="0.0"/>
<celldesigner:boxSize width="80.0" height="60.0"/>
<celldesigner:singleLine width="1.0"/>
<celldesigner:paint color="3fff0000" scheme="Color"/>
</celldesigner:briefView>
<celldesigner:info state="empty" angle="-1.5707963267948966"/>
</celldesigner:speciesAlias>
<celldesigner:speciesAlias id="sa261" species="s224" complexSpeciesAlias="csa34">
<celldesigner:activity>inactive</celldesigner:activity>
<celldesigner:bounds x="1326.5625" y="1341.5" w="80.0" h="40.0"/>
<celldesigner:font size="12"/>
<celldesigner:view state="usual"/>
<celldesigner:usualView>
<celldesigner:innerPosition x="20.0" y="15.0"/>
<celldesigner:boxSize width="80.0" height="40.0"/>
<celldesigner:singleLine width="1.0"/>
<celldesigner:paint color="ff9bcbbb" scheme="Color"/>
</celldesigner:usualView>
<celldesigner:briefView>
<celldesigner:innerPosition x="0.0" y="0.0"/>
<celldesigner:boxSize width="80.0" height="60.0"/>
<celldesigner:singleLine width="1.0"/>
<celldesigner:paint color="3fff0000" scheme="Color"/>
</celldesigner:briefView>
<celldesigner:info state="empty" angle="-1.5707963267948966"/>
</celldesigner:speciesAlias>
<celldesigner:speciesAlias id="sa262" species="s357" complexSpeciesAlias="csa39">
<celldesigner:activity>inactive</celldesigner:activity>
<celldesigner:bounds x="1326.5625" y="1396.5" w="80.0" h="40.0"/>
<celldesigner:font size="12"/>
<celldesigner:view state="usual"/>
<celldesigner:usualView>
<celldesigner:innerPosition x="10.0" y="10.0"/>
<celldesigner:boxSize width="80.0" height="40.0"/>
<celldesigner:singleLine width="1.0"/>
<celldesigner:paint color="ff9bcbbb" scheme="Color"/>
</celldesigner:usualView>
<celldesigner:briefView>
<celldesigner:innerPosition x="0.0" y="0.0"/>
<celldesigner:boxSize width="80.0" height="60.0"/>
<celldesigner:singleLine width="1.0"/>
<celldesigner:paint color="3fff0000" scheme="Color"/>
</celldesigner:briefView>
<celldesigner:info state="empty" angle="-1.5707963267948966"/>
</celldesigner:speciesAlias>
<celldesigner:speciesAlias id="sa263" species="s358" complexSpeciesAlias="csa39">
<celldesigner:activity>inactive</celldesigner:activity>
<celldesigner:bounds x="1326.5625" y="1446.5" w="80.0" h="40.0"/>
<celldesigner:font size="12"/>
<celldesigner:view state="usual"/>
<celldesigner:usualView>
<celldesigner:innerPosition x="10.0" y="60.0"/>
<celldesigner:boxSize width="80.0" height="40.0"/>
<celldesigner:singleLine width="1.0"/>
<celldesigner:paint color="ff9bcbbb" scheme="Color"/>
</celldesigner:usualView>
<celldesigner:briefView>
<celldesigner:innerPosition x="0.0" y="0.0"/>
<celldesigner:boxSize width="80.0" height="60.0"/>
<celldesigner:singleLine width="1.0"/>
<celldesigner:paint color="3fff0000" scheme="Color"/>
</celldesigner:briefView>
<celldesigner:info state="empty" angle="-1.5707963267948966"/>
</celldesigner:speciesAlias>
</celldesigner:listOfSpeciesAliases>
<celldesigner:listOfGroups/>
<celldesigner:listOfProteins>
<celldesigner:protein id="pr34" name="ADORA2B" type="RECEPTOR"/>
<celldesigner:protein id="pr2" name="CFTR" type="ION_CHANNEL">
<celldesigner:listOfModificationResidues>
<celldesigner:modificationResidue angle="1.9634954084936207" id="rs1" side="none"/>
<celldesigner:modificationResidue angle="4.319689898685965" id="rs2" side="none"/>
</celldesigner:listOfModificationResidues>
</celldesigner:protein>
<celldesigner:protein id="pr61" name="KCNN4" type="ION_CHANNEL"/>
<celldesigner:protein id="pr59" name="SLC26A3" type="ION_CHANNEL"/>
<celldesigner:protein id="pr58" name="ANO1" type="ION_CHANNEL"/>
<celldesigner:protein id="pr57" name="SLC26A9" type="ION_CHANNEL"/>
<celldesigner:protein id="pr53" name="PDZK1" type="GENERIC"/>
<celldesigner:protein id="pr52" name="ABCC4" type="ION_CHANNEL"/>
<celldesigner:protein id="pr49" name="CLCN3" type="ION_CHANNEL"/>
<celldesigner:protein id="pr46" name="SLC26A6" type="ION_CHANNEL"/>
<celldesigner:protein id="pr41" name="SCNN1A" type="ION_CHANNEL"/>
<celldesigner:protein id="pr8" name="ADRB2" type="RECEPTOR"/>
<celldesigner:protein id="pr35" name="LPAR2" type="RECEPTOR"/>
<celldesigner:protein id="pr30" name="ANXA5" type="GENERIC"/>
<celldesigner:protein id="pr5" name="SLC9A3R1" type="GENERIC">
<celldesigner:listOfModificationResidues>
<celldesigner:modificationResidue angle="1.1780972450961724" id="rs1" side="none"/>
</celldesigner:listOfModificationResidues>
</celldesigner:protein>
<celldesigner:protein id="pr54" name="SLC9A3R2" type="GENERIC"/>
<celldesigner:protein id="pr31" name="SHANK2" type="GENERIC"/>
<celldesigner:protein id="pr6" name="EZR" type="GENERIC"/>
<celldesigner:protein id="pr1" name="PRKACA" type="GENERIC"/>
<celldesigner:protein id="pr56" name="SNAP23" type="GENERIC"/>
<celldesigner:protein id="pr27" name="STX1A" type="GENERIC"/>
<celldesigner:protein id="pr55" name="FLNA" type="GENERIC"/>
<celldesigner:protein id="pr28" name="STXBP1" type="GENERIC"/>
<celldesigner:protein id="pr22" name="RACK1" type="GENERIC"/>
<celldesigner:protein id="pr17" name="PRKCE" type="GENERIC"/>
<celldesigner:protein id="pr21" name="PPM1A" type="GENERIC"/>
<celldesigner:protein id="pr19" name="PRKAA2" type="GENERIC"/>
<celldesigner:protein id="pr42" name="WNK1" type="GENERIC"/>
<celldesigner:protein id="pr33" name="CSNK2A1" type="GENERIC"/>
<celldesigner:protein id="pr23" name="ANXA2" type="GENERIC">
<celldesigner:listOfModificationResidues>
<celldesigner:modificationResidue angle="1.9634954084936207" id="rs1" side="none"/>
</celldesigner:listOfModificationResidues>
</celldesigner:protein>
<celldesigner:protein id="pr24" name="S100A10" type="GENERIC"/>
<celldesigner:protein id="pr7" name="ADCY1" type="GENERIC"/>
<celldesigner:protein id="pr14" name="PDE4D" type="GENERIC"/>
<celldesigner:protein id="pr67" name="GNAI1" type="GENERIC"/>
<celldesigner:protein id="pr68" name="GNAI2" type="GENERIC"/>
<celldesigner:protein id="pr69" name="GNAI3" type="GENERIC"/>
<celldesigner:protein id="pr70" name="GNAO1" type="GENERIC"/>
<celldesigner:protein id="pr71" name="GNAZ" type="GENERIC"/>
<celldesigner:protein id="pr13" name="GNAS" type="GENERIC"/>
<celldesigner:protein id="pr62" name="PPP2R5E" type="GENERIC"/>
<celldesigner:protein id="pr63" name="PPP2R1A" type="GENERIC"/>
<celldesigner:protein id="pr64" name="PPP2CA" type="GENERIC"/>
<celldesigner:protein id="pr25" name="PPP3CA" type="GENERIC">
<celldesigner:listOfModificationResidues>
<celldesigner:modificationResidue angle="1.9634954084936207" id="rs1" side="none"/>
</celldesigner:listOfModificationResidues>
</celldesigner:protein>
<celldesigner:protein id="pr65" name="PPP3R1" type="GENERIC"/>
<celldesigner:protein id="pr66" name="PPP3R2" type="GENERIC"/>
</celldesigner:listOfProteins>
<celldesigner:listOfGenes/>
<celldesigner:listOfRNAs/>
<celldesigner:listOfAntisenseRNAs/>
<celldesigner:listOfLayers/>
<celldesigner:listOfBlockDiagrams/>
</celldesigner:extension>
</annotation>
<listOfUnitDefinitions>
<unitDefinition metaid="substance" id="substance" name="substance">
<listOfUnits>
<unit metaid="CDMT00144" kind="mole"/>
</listOfUnits>
</unitDefinition>
<unitDefinition metaid="volume" id="volume" name="volume">
<listOfUnits>
<unit metaid="CDMT00145" kind="litre"/>
</listOfUnits>
</unitDefinition>
<unitDefinition metaid="area" id="area" name="area">
<listOfUnits>
<unit metaid="CDMT00146" kind="metre" exponent="2"/>
</listOfUnits>
</unitDefinition>
<unitDefinition metaid="length" id="length" name="length">
<listOfUnits>
<unit metaid="CDMT00147" kind="metre"/>
</listOfUnits>
</unitDefinition>
<unitDefinition metaid="time" id="time" name="time">
<listOfUnits>
<unit metaid="CDMT00148" kind="second"/>
</listOfUnits>
</unitDefinition>
</listOfUnitDefinitions>
<listOfCompartments>
<compartment metaid="default" id="default" size="1" units="volume"/>
<compartment metaid="c1" id="c1" name="Cell" size="1" units="volume" outside="default">
<annotation>
<celldesigner:extension>
<celldesigner:name>Cell</celldesigner:name>
</celldesigner:extension>
</annotation>
</compartment>
</listOfCompartments>
<listOfSpecies>
<species metaid="s250" id="s250" name="LPA" compartment="default" initialAmount="0" charge="0">
<annotation>
<celldesigner:extension>
<celldesigner:positionToCompartment>inside</celldesigner:positionToCompartment>
<celldesigner:speciesIdentity>
<celldesigner:class>SIMPLE_MOLECULE</celldesigner:class>
<celldesigner:name>LPA</celldesigner:name>
</celldesigner:speciesIdentity>
</celldesigner:extension>
<rdf:RDF xmlns:rdf="http://www.w3.org/1999/02/22-rdf-syntax-ns#" xmlns:dc="http://purl.org/dc/elements/1.1/" xmlns:dcterms="http://purl.org/dc/terms/" xmlns:vCard="http://www.w3.org/2001/vcard-rdf/3.0#" xmlns:bqbiol="http://biomodels.net/biology-qualifiers/" xmlns:bqmodel="http://biomodels.net/model-qualifiers/">
<rdf:Description rdf:about="#s250">
<bqbiol:is>
<rdf:Bag>
<rdf:li rdf:resource="urn:miriam:pubchem.compound:53478601"/>
</rdf:Bag>
</bqbiol:is>
<bqbiol:is>
<rdf:Bag>
<rdf:li rdf:resource="urn:miriam:obo.chebi:CHEBI%3A74330"/>
</rdf:Bag>
</bqbiol:is>
</rdf:Description>
</rdf:RDF>
</annotation>
</species>
<species metaid="s271" id="s271" name="Cl-" compartment="c1" initialAmount="0" charge="0">
<annotation>
<celldesigner:extension>
<celldesigner:positionToCompartment>inside</celldesigner:positionToCompartment>
<celldesigner:speciesIdentity>
<celldesigner:class>ION</celldesigner:class>
<celldesigner:name>Cl-</celldesigner:name>
</celldesigner:speciesIdentity>
</celldesigner:extension>
</annotation>
</species>
<species metaid="s928" id="s928" name="Na+" compartment="c1" initialAmount="0" charge="0">
<annotation>
<celldesigner:extension>
<celldesigner:positionToCompartment>inside</celldesigner:positionToCompartment>
<celldesigner:speciesIdentity>
<celldesigner:class>ION</celldesigner:class>
<celldesigner:name>Na+</celldesigner:name>
</celldesigner:speciesIdentity>
</celldesigner:extension>
</annotation>
</species>
<species metaid="s249" id="s249" name="ADO" compartment="default" initialAmount="0" charge="0">
<annotation>
<celldesigner:extension>
<celldesigner:positionToCompartment>inside</celldesigner:positionToCompartment>
<celldesigner:speciesIdentity>
<celldesigner:class>SIMPLE_MOLECULE</celldesigner:class>
<celldesigner:name>ADO</celldesigner:name>
</celldesigner:speciesIdentity>
</celldesigner:extension>
<rdf:RDF xmlns:rdf="http://www.w3.org/1999/02/22-rdf-syntax-ns#" xmlns:dc="http://purl.org/dc/elements/1.1/" xmlns:dcterms="http://purl.org/dc/terms/" xmlns:vCard="http://www.w3.org/2001/vcard-rdf/3.0#" xmlns:bqbiol="http://biomodels.net/biology-qualifiers/" xmlns:bqmodel="http://biomodels.net/model-qualifiers/">
<rdf:Description rdf:about="#s249">
<bqbiol:is>
<rdf:Bag>
<rdf:li rdf:resource="urn:miriam:pubchem.compound:60961"/>
</rdf:Bag>
</bqbiol:is>
<bqbiol:is>
<rdf:Bag>
<rdf:li rdf:resource="urn:miriam:obo.chebi:CHEBI%3A16335"/>
</rdf:Bag>
</bqbiol:is>
<bqmodel:isDescribedBy>
<rdf:Bag>
<rdf:li rdf:resource="urn:miriam:pubmed:11707576"/>
<rdf:li rdf:resource="urn:miriam:pubmed:9950763"/>
</rdf:Bag>
</bqmodel:isDescribedBy>
</rdf:Description>
</rdf:RDF>
</annotation>
</species>
<species metaid="s242" id="s242" name="HCO3-" compartment="default" initialAmount="0" charge="0">
<annotation>
<celldesigner:extension>
<celldesigner:positionToCompartment>inside</celldesigner:positionToCompartment>
<celldesigner:speciesIdentity>
<celldesigner:class>ION</celldesigner:class>
<celldesigner:name>HCO3-</celldesigner:name>
</celldesigner:speciesIdentity>
</celldesigner:extension>
</annotation>
</species>
<species metaid="s82" id="s82" name="cAMP" compartment="c1" initialAmount="0" charge="0">
<notes>
<html xmlns="http://www.w3.org/1999/xhtml">
<head>
<title/>
</head>
<body>PMID: 1716180, Functional
PMID:11845310, Functional
</body>
</html>
</notes>
<annotation>
<celldesigner:extension>
<celldesigner:positionToCompartment>inside</celldesigner:positionToCompartment>
<celldesigner:speciesIdentity>
<celldesigner:class>SIMPLE_MOLECULE</celldesigner:class>
<celldesigner:name>cAMP</celldesigner:name>
</celldesigner:speciesIdentity>
<celldesigner:listOfCatalyzedReactions>
<celldesigner:catalyzed reaction="re72"/>
</celldesigner:listOfCatalyzedReactions>
</celldesigner:extension>
<rdf:RDF xmlns:rdf="http://www.w3.org/1999/02/22-rdf-syntax-ns#" xmlns:dc="http://purl.org/dc/elements/1.1/" xmlns:dcterms="http://purl.org/dc/terms/" xmlns:vCard="http://www.w3.org/2001/vcard-rdf/3.0#" xmlns:bqbiol="http://biomodels.net/biology-qualifiers/" xmlns:bqmodel="http://biomodels.net/model-qualifiers/">
<rdf:Description rdf:about="#s82">
<bqbiol:is>
<rdf:Bag>
<rdf:li rdf:resource="urn:miriam:obo.chebi:CHEBI%3A17489"/>
</rdf:Bag>
</bqbiol:is>
<bqbiol:is>
<rdf:Bag>
<rdf:li rdf:resource="urn:miriam:pubchem.compound:6076"/>
</rdf:Bag>
</bqbiol:is>
</rdf:Description>
</rdf:RDF>
</annotation>
</species>
<species metaid="s323" id="s323" name="GSH" compartment="c1" initialAmount="0" charge="0">
<annotation>
<celldesigner:extension>
<celldesigner:positionToCompartment>inside</celldesigner:positionToCompartment>
<celldesigner:speciesIdentity>
<celldesigner:class>SIMPLE_MOLECULE</celldesigner:class>
<celldesigner:name>GSH</celldesigner:name>
</celldesigner:speciesIdentity>
</celldesigner:extension>
</annotation>
</species>
<species metaid="s260" id="s260" name="ADORA2B" compartment="c1" initialAmount="0" charge="0">
<notes>
<html xmlns="http://www.w3.org/1999/xhtml">
<head>
<title/>
</head>
<body>PMID:11707576
PMID: 9950763
</body>
</html>
</notes>
<annotation>
<celldesigner:extension>
<celldesigner:positionToCompartment>transmembrane</celldesigner:positionToCompartment>
<celldesigner:speciesIdentity>
<celldesigner:class>PROTEIN</celldesigner:class>
<celldesigner:proteinReference>pr34</celldesigner:proteinReference>
</celldesigner:speciesIdentity>
</celldesigner:extension>
<rdf:RDF xmlns:rdf="http://www.w3.org/1999/02/22-rdf-syntax-ns#" xmlns:dc="http://purl.org/dc/elements/1.1/" xmlns:dcterms="http://purl.org/dc/terms/" xmlns:vCard="http://www.w3.org/2001/vcard-rdf/3.0#" xmlns:bqbiol="http://biomodels.net/biology-qualifiers/" xmlns:bqmodel="http://biomodels.net/model-qualifiers/">
<rdf:Description rdf:about="#s260">
<bqbiol:is>
<rdf:Bag>
<rdf:li rdf:resource="urn:miriam:hgnc:264"/>
</rdf:Bag>
</bqbiol:is>
<bqbiol:is>
<rdf:Bag>
<rdf:li rdf:resource="urn:miriam:uniprot:P29275"/>
</rdf:Bag>
</bqbiol:is>
<bqmodel:isDescribedBy>
<rdf:Bag>
<rdf:li rdf:resource="urn:miriam:pubmed:11707576"/>
<rdf:li rdf:resource="urn:miriam:pubmed:9950763"/>
</rdf:Bag>
</bqmodel:isDescribedBy>
</rdf:Description>
</rdf:RDF>
</annotation>
</species>
<species metaid="s688" id="s688" name="CFTR" compartment="c1" initialAmount="0" charge="0">
<annotation>
<celldesigner:extension>
<celldesigner:positionToCompartment>transmembrane</celldesigner:positionToCompartment>
<celldesigner:speciesIdentity>
<celldesigner:class>PROTEIN</celldesigner:class>
<celldesigner:proteinReference>pr2</celldesigner:proteinReference>
</celldesigner:speciesIdentity>
</celldesigner:extension>
<rdf:RDF xmlns:rdf="http://www.w3.org/1999/02/22-rdf-syntax-ns#" xmlns:dc="http://purl.org/dc/elements/1.1/" xmlns:dcterms="http://purl.org/dc/terms/" xmlns:vCard="http://www.w3.org/2001/vcard-rdf/3.0#" xmlns:bqbiol="http://biomodels.net/biology-qualifiers/" xmlns:bqmodel="http://biomodels.net/model-qualifiers/">
<rdf:Description rdf:about="#s688">
<bqbiol:is>
<rdf:Bag>
<rdf:li rdf:resource="urn:miriam:uniprot:P13569"/>
</rdf:Bag>
</bqbiol:is>
</rdf:Description>
</rdf:RDF>
</annotation>
</species>
<species metaid="s341" id="s341" name="KCNN4" compartment="c1" initialAmount="0" charge="0">
<notes>
<html xmlns="http://www.w3.org/1999/xhtml">
<head>
<title/>
</head>
<body>PMID:29915289
PMID:27092946
</body>
</html>
</notes>
<annotation>
<celldesigner:extension>
<celldesigner:positionToCompartment>innerSurface</celldesigner:positionToCompartment>
<celldesigner:speciesIdentity>
<celldesigner:class>PROTEIN</celldesigner:class>
<celldesigner:proteinReference>pr61</celldesigner:proteinReference>
</celldesigner:speciesIdentity>
<celldesigner:listOfCatalyzedReactions>
<celldesigner:catalyzed reaction="re84"/>
</celldesigner:listOfCatalyzedReactions>
</celldesigner:extension>
<rdf:RDF xmlns:rdf="http://www.w3.org/1999/02/22-rdf-syntax-ns#" xmlns:dc="http://purl.org/dc/elements/1.1/" xmlns:dcterms="http://purl.org/dc/terms/" xmlns:vCard="http://www.w3.org/2001/vcard-rdf/3.0#" xmlns:bqbiol="http://biomodels.net/biology-qualifiers/" xmlns:bqmodel="http://biomodels.net/model-qualifiers/">
<rdf:Description rdf:about="#s341">
<bqbiol:is>
<rdf:Bag>
<rdf:li rdf:resource="urn:miriam:uniprot:O15554"/>
<rdf:li rdf:resource="urn:miriam:hgnc:6293"/>
</rdf:Bag>
</bqbiol:is>
<bqmodel:isDescribedBy>
<rdf:Bag>
<rdf:li rdf:resource="urn:miriam:pubmed:21909392"/>
<rdf:li rdf:resource="urn:miriam:pubmed:27092946"/>
</rdf:Bag>
</bqmodel:isDescribedBy>
</rdf:Description>
</rdf:RDF>
</annotation>
</species>
<species metaid="s339" id="s339" name="SLC26A3" compartment="c1" initialAmount="0" charge="0">
<notes>
<html xmlns="http://www.w3.org/1999/xhtml">
<head>
<title/>
</head>
<body>PMID:15048129
PMID:16002564
</body>
</html>
</notes>
<annotation>
<celldesigner:extension>
<celldesigner:positionToCompartment>innerSurface</celldesigner:positionToCompartment>
<celldesigner:speciesIdentity>
<celldesigner:class>PROTEIN</celldesigner:class>
<celldesigner:proteinReference>pr59</celldesigner:proteinReference>
</celldesigner:speciesIdentity>
<celldesigner:listOfCatalyzedReactions>
<celldesigner:catalyzed reaction="re85"/>
<celldesigner:catalyzed reaction="re89"/>
</celldesigner:listOfCatalyzedReactions>
</celldesigner:extension>
<rdf:RDF xmlns:rdf="http://www.w3.org/1999/02/22-rdf-syntax-ns#" xmlns:dc="http://purl.org/dc/elements/1.1/" xmlns:dcterms="http://purl.org/dc/terms/" xmlns:vCard="http://www.w3.org/2001/vcard-rdf/3.0#" xmlns:bqbiol="http://biomodels.net/biology-qualifiers/" xmlns:bqmodel="http://biomodels.net/model-qualifiers/">
<rdf:Description rdf:about="#s339">
<bqbiol:is>
<rdf:Bag>
<rdf:li rdf:resource="urn:miriam:uniprot:P40879"/>
<rdf:li rdf:resource="urn:miriam:hgnc:3018"/>
</rdf:Bag>
</bqbiol:is>
<bqmodel:isDescribedBy>
<rdf:Bag>
<rdf:li rdf:resource="urn:miriam:pubmed:15048129"/>
<rdf:li rdf:resource="urn:miriam:pubmed:16002564"/>
</rdf:Bag>
</bqmodel:isDescribedBy>
</rdf:Description>
</rdf:RDF>
</annotation>
</species>
<species metaid="s337" id="s337" name="ANO1" compartment="c1" initialAmount="0" charge="0">
<notes>
<html xmlns="http://www.w3.org/1999/xhtml">
<head>
<title/>
</head>
<body>PMID: 22178883
PMID: 29331508
</body>
</html>
</notes>
<annotation>
<celldesigner:extension>
<celldesigner:positionToCompartment>innerSurface</celldesigner:positionToCompartment>
<celldesigner:speciesIdentity>
<celldesigner:class>PROTEIN</celldesigner:class>
<celldesigner:proteinReference>pr58</celldesigner:proteinReference>
</celldesigner:speciesIdentity>
<celldesigner:listOfCatalyzedReactions>
<celldesigner:catalyzed reaction="re84"/>
</celldesigner:listOfCatalyzedReactions>
</celldesigner:extension>
<rdf:RDF xmlns:rdf="http://www.w3.org/1999/02/22-rdf-syntax-ns#" xmlns:dc="http://purl.org/dc/elements/1.1/" xmlns:dcterms="http://purl.org/dc/terms/" xmlns:vCard="http://www.w3.org/2001/vcard-rdf/3.0#" xmlns:bqbiol="http://biomodels.net/biology-qualifiers/" xmlns:bqmodel="http://biomodels.net/model-qualifiers/">
<rdf:Description rdf:about="#s337">
<bqbiol:is>
<rdf:Bag>
<rdf:li rdf:resource="urn:miriam:uniprot:Q5XXA6"/>
<rdf:li rdf:resource="urn:miriam:hgnc:21625"/>
</rdf:Bag>
</bqbiol:is>
<bqmodel:isDescribedBy>
<rdf:Bag>
<rdf:li rdf:resource="urn:miriam:pubmed:22178883"/>
<rdf:li rdf:resource="urn:miriam:pubmed:29331508"/>
</rdf:Bag>
</bqmodel:isDescribedBy>
</rdf:Description>
</rdf:RDF>
</annotation>
</species>
<species metaid="s336" id="s336" name="SLC26A9" compartment="c1" initialAmount="0" charge="0">
<notes>
<html xmlns="http://www.w3.org/1999/xhtml">
<head>
<title/>
</head>
<body>PMID: 18769029
PMID: 20658517
</body>
</html>
</notes>
<annotation>
<celldesigner:extension>
<celldesigner:positionToCompartment>innerSurface</celldesigner:positionToCompartment>
<celldesigner:speciesIdentity>
<celldesigner:class>PROTEIN</celldesigner:class>
<celldesigner:proteinReference>pr57</celldesigner:proteinReference>
</celldesigner:speciesIdentity>
<celldesigner:listOfCatalyzedReactions>
<celldesigner:catalyzed reaction="re84"/>
<celldesigner:catalyzed reaction="re85"/>
</celldesigner:listOfCatalyzedReactions>
</celldesigner:extension>
<rdf:RDF xmlns:rdf="http://www.w3.org/1999/02/22-rdf-syntax-ns#" xmlns:dc="http://purl.org/dc/elements/1.1/" xmlns:dcterms="http://purl.org/dc/terms/" xmlns:vCard="http://www.w3.org/2001/vcard-rdf/3.0#" xmlns:bqbiol="http://biomodels.net/biology-qualifiers/" xmlns:bqmodel="http://biomodels.net/model-qualifiers/">
<rdf:Description rdf:about="#s336">
<bqbiol:is>
<rdf:Bag>
<rdf:li rdf:resource="urn:miriam:uniprot:Q7LBE3"/>
<rdf:li rdf:resource="urn:miriam:hgnc:14469"/>
</rdf:Bag>
</bqbiol:is>
<bqmodel:isDescribedBy>
<rdf:Bag>
<rdf:li rdf:resource="urn:miriam:pubmed:18769029"/>
<rdf:li rdf:resource="urn:miriam:pubmed:20658517"/>
</rdf:Bag>
</bqmodel:isDescribedBy>
</rdf:Description>
</rdf:RDF>
</annotation>
</species>
<species metaid="s330" id="s330" name="PDZK1" compartment="c1" initialAmount="0" charge="0">
<notes>
<html xmlns="http://www.w3.org/1999/xhtml">
<head>
<title/>
</head>
<body>PMID:18045536
PMID:12471024
PMID:11051556
</body>
</html>
</notes>
<annotation>
<celldesigner:extension>
<celldesigner:positionToCompartment>innerSurface</celldesigner:positionToCompartment>
<celldesigner:speciesIdentity>
<celldesigner:class>PROTEIN</celldesigner:class>
<celldesigner:proteinReference>pr53</celldesigner:proteinReference>
</celldesigner:speciesIdentity>
</celldesigner:extension>
<rdf:RDF xmlns:rdf="http://www.w3.org/1999/02/22-rdf-syntax-ns#" xmlns:dc="http://purl.org/dc/elements/1.1/" xmlns:dcterms="http://purl.org/dc/terms/" xmlns:vCard="http://www.w3.org/2001/vcard-rdf/3.0#" xmlns:bqbiol="http://biomodels.net/biology-qualifiers/" xmlns:bqmodel="http://biomodels.net/model-qualifiers/">
<rdf:Description rdf:about="#s330">
<bqbiol:is>
<rdf:Bag>
<rdf:li rdf:resource="urn:miriam:uniprot:Q5T2W1"/>
</rdf:Bag>
</bqbiol:is>
<bqmodel:is>
<rdf:Bag>
<rdf:li rdf:resource="urn:miriam:hgnc:8821"/>
</rdf:Bag>
</bqmodel:is>
<bqmodel:isDescribedBy>
<rdf:Bag>
<rdf:li rdf:resource="urn:miriam:pubmed:18045536"/>
<rdf:li rdf:resource="urn:miriam:pubmed:12471024"/>
<rdf:li rdf:resource="urn:miriam:pubmed:11051556"/>
</rdf:Bag>
</bqmodel:isDescribedBy>
</rdf:Description>
</rdf:RDF>
</annotation>
</species>
<species metaid="s327" id="s327" name="ABCC4" compartment="c1" initialAmount="0" charge="0">
<notes>
<html xmlns="http://www.w3.org/1999/xhtml">
<head>
<title/>
</head>
<body>PMID:18045536
PMID:25762723
</body>
</html>
</notes>
<annotation>
<celldesigner:extension>
<celldesigner:positionToCompartment>innerSurface</celldesigner:positionToCompartment>
<celldesigner:speciesIdentity>
<celldesigner:class>PROTEIN</celldesigner:class>
<celldesigner:proteinReference>pr52</celldesigner:proteinReference>
</celldesigner:speciesIdentity>
<celldesigner:listOfCatalyzedReactions>
<celldesigner:catalyzed reaction="re88"/>
</celldesigner:listOfCatalyzedReactions>
</celldesigner:extension>
<rdf:RDF xmlns:rdf="http://www.w3.org/1999/02/22-rdf-syntax-ns#" xmlns:dc="http://purl.org/dc/elements/1.1/" xmlns:dcterms="http://purl.org/dc/terms/" xmlns:vCard="http://www.w3.org/2001/vcard-rdf/3.0#" xmlns:bqbiol="http://biomodels.net/biology-qualifiers/" xmlns:bqmodel="http://biomodels.net/model-qualifiers/">
<rdf:Description rdf:about="#s327">
<bqbiol:is>
<rdf:Bag>
<rdf:li rdf:resource="urn:miriam:uniprot:O15439"/>
<rdf:li rdf:resource="urn:miriam:hgnc:55"/>
</rdf:Bag>
</bqbiol:is>
<bqmodel:isDescribedBy>
<rdf:Bag>
<rdf:li rdf:resource="urn:miriam:pubmed:18045536"/>
<rdf:li rdf:resource="urn:miriam:pubmed:25762723"/>
</rdf:Bag>
</bqmodel:isDescribedBy>
</rdf:Description>
</rdf:RDF>
</annotation>
</species>
<species metaid="s319" id="s319" name="CLCN3" compartment="c1" initialAmount="0" charge="0">
<notes>
<html xmlns="http://www.w3.org/1999/xhtml">
<head>
<title/>
</head>
<body>PMID: 7541313
PMID: 7683773
PMID: 7493947
</body>
</html>
</notes>
<annotation>
<celldesigner:extension>
<celldesigner:positionToCompartment>innerSurface</celldesigner:positionToCompartment>
<celldesigner:speciesIdentity>
<celldesigner:class>PROTEIN</celldesigner:class>
<celldesigner:proteinReference>pr49</celldesigner:proteinReference>
</celldesigner:speciesIdentity>
<celldesigner:listOfCatalyzedReactions>
<celldesigner:catalyzed reaction="re84"/>
</celldesigner:listOfCatalyzedReactions>
</celldesigner:extension>
<rdf:RDF xmlns:rdf="http://www.w3.org/1999/02/22-rdf-syntax-ns#" xmlns:dc="http://purl.org/dc/elements/1.1/" xmlns:dcterms="http://purl.org/dc/terms/" xmlns:vCard="http://www.w3.org/2001/vcard-rdf/3.0#" xmlns:bqbiol="http://biomodels.net/biology-qualifiers/" xmlns:bqmodel="http://biomodels.net/model-qualifiers/">
<rdf:Description rdf:about="#s319">
<bqbiol:is>
<rdf:Bag>
<rdf:li rdf:resource="urn:miriam:uniprot:P51790"/>
<rdf:li rdf:resource="urn:miriam:hgnc:2021"/>
</rdf:Bag>
</bqbiol:is>
<bqmodel:isDescribedBy>
<rdf:Bag>
<rdf:li rdf:resource="urn:miriam:pubmed:7541313"/>
<rdf:li rdf:resource="urn:miriam:pubmed:12471024"/>
</rdf:Bag>
</bqmodel:isDescribedBy>
</rdf:Description>
</rdf:RDF>
</annotation>
</species>
<species metaid="s314" id="s314" name="SLC26A6" compartment="c1" initialAmount="0" charge="0">
<notes>
<html xmlns="http://www.w3.org/1999/xhtml">
<head>
<title/>
</head>
<body>PMID:12411484
PMID:15048129
</body>
</html>
</notes>
<annotation>
<celldesigner:extension>
<celldesigner:positionToCompartment>innerSurface</celldesigner:positionToCompartment>
<celldesigner:speciesIdentity>
<celldesigner:class>PROTEIN</celldesigner:class>
<celldesigner:proteinReference>pr46</celldesigner:proteinReference>
</celldesigner:speciesIdentity>
<celldesigner:listOfCatalyzedReactions>
<celldesigner:catalyzed reaction="re85"/>
<celldesigner:catalyzed reaction="re89"/>
</celldesigner:listOfCatalyzedReactions>
</celldesigner:extension>
<rdf:RDF xmlns:rdf="http://www.w3.org/1999/02/22-rdf-syntax-ns#" xmlns:dc="http://purl.org/dc/elements/1.1/" xmlns:dcterms="http://purl.org/dc/terms/" xmlns:vCard="http://www.w3.org/2001/vcard-rdf/3.0#" xmlns:bqbiol="http://biomodels.net/biology-qualifiers/" xmlns:bqmodel="http://biomodels.net/model-qualifiers/">
<rdf:Description rdf:about="#s314">
<bqbiol:hasVersion>
<rdf:Bag>
<rdf:li rdf:resource="urn:miriam:uniprot:Q9BXS9"/>
<rdf:li rdf:resource="urn:miriam:uniprot:P40879"/>
<rdf:li rdf:resource="urn:miriam:hgnc:14472"/>
<rdf:li rdf:resource="urn:miriam:hgnc:3018"/>
</rdf:Bag>
</bqbiol:hasVersion>
<bqmodel:isDescribedBy>
<rdf:Bag>
<rdf:li rdf:resource="urn:miriam:pubmed:12411484"/>
<rdf:li rdf:resource="urn:miriam:pubmed:15048129"/>
</rdf:Bag>
</bqmodel:isDescribedBy>
</rdf:Description>
</rdf:RDF>
</annotation>
</species>
<species metaid="s303" id="s303" name="SCNN1A" compartment="c1" initialAmount="0" charge="0">
<notes>
<html xmlns="http://www.w3.org/1999/xhtml">
<head>
<title/>
</head>
<body>PMID: 10220462
PMID: 7543698 
</body>
</html>
</notes>
<annotation>
<celldesigner:extension>
<celldesigner:positionToCompartment>innerSurface</celldesigner:positionToCompartment>
<celldesigner:speciesIdentity>
<celldesigner:class>PROTEIN</celldesigner:class>
<celldesigner:proteinReference>pr41</celldesigner:proteinReference>
</celldesigner:speciesIdentity>
<celldesigner:listOfCatalyzedReactions>
<celldesigner:catalyzed reaction="re87"/>
</celldesigner:listOfCatalyzedReactions>
</celldesigner:extension>
<rdf:RDF xmlns:rdf="http://www.w3.org/1999/02/22-rdf-syntax-ns#" xmlns:dc="http://purl.org/dc/elements/1.1/" xmlns:dcterms="http://purl.org/dc/terms/" xmlns:vCard="http://www.w3.org/2001/vcard-rdf/3.0#" xmlns:bqbiol="http://biomodels.net/biology-qualifiers/" xmlns:bqmodel="http://biomodels.net/model-qualifiers/">
<rdf:Description rdf:about="#s303">
<bqbiol:is>
<rdf:Bag>
<rdf:li rdf:resource="urn:miriam:uniprot:P37088"/>
<rdf:li rdf:resource="urn:miriam:hgnc:HGNC%3A10599"/>
</rdf:Bag>
</bqbiol:is>
<bqmodel:isDescribedBy>
<rdf:Bag>
<rdf:li rdf:resource="urn:miriam:pubmed:10220462"/>
<rdf:li rdf:resource="urn:miriam:pubmed:20935229"/>
<rdf:li rdf:resource="urn:miriam:pubmed:19156256"/>
</rdf:Bag>
</bqmodel:isDescribedBy>
</rdf:Description>
</rdf:RDF>
</annotation>
</species>
<species metaid="s288" id="s288" name="LPAR2" compartment="c1" initialAmount="0" charge="0">
<notes>
<html xmlns="http://www.w3.org/1999/xhtml">
<head>
<title/>
</head>
<body>PMID: 16203867
PMID: 24613836
PMID: 21299497
</body>
</html>
</notes>
<annotation>
<celldesigner:extension>
<celldesigner:positionToCompartment>transmembrane</celldesigner:positionToCompartment>
<celldesigner:speciesIdentity>
<celldesigner:class>PROTEIN</celldesigner:class>
<celldesigner:proteinReference>pr35</celldesigner:proteinReference>
</celldesigner:speciesIdentity>
</celldesigner:extension>
<rdf:RDF xmlns:rdf="http://www.w3.org/1999/02/22-rdf-syntax-ns#" xmlns:dc="http://purl.org/dc/elements/1.1/" xmlns:dcterms="http://purl.org/dc/terms/" xmlns:vCard="http://www.w3.org/2001/vcard-rdf/3.0#" xmlns:bqbiol="http://biomodels.net/biology-qualifiers/" xmlns:bqmodel="http://biomodels.net/model-qualifiers/">
<rdf:Description rdf:about="#s288">
<bqbiol:is>
<rdf:Bag>
<rdf:li rdf:resource="urn:miriam:uniprot:Q9HBW0"/>
</rdf:Bag>
</bqbiol:is>
<bqbiol:is>
<rdf:Bag>
<rdf:li rdf:resource="urn:miriam:hgnc:3168"/>
</rdf:Bag>
</bqbiol:is>
<bqmodel:isDescribedBy>
<rdf:Bag>
<rdf:li rdf:resource="urn:miriam:pubmed:16203867"/>
<rdf:li rdf:resource="urn:miriam:pubmed:24613836"/>
<rdf:li rdf:resource="urn:miriam:pubmed:21299497"/>
</rdf:Bag>
</bqmodel:isDescribedBy>
</rdf:Description>
</rdf:RDF>
</annotation>
</species>
<species metaid="s234" id="s234" name="ANXA5" compartment="c1" initialAmount="0" charge="0">
<notes>
<html xmlns="http://www.w3.org/1999/xhtml">
<head>
<title/>
</head>
<body>PMID: 17869070
PMID: 21067452
</body>
</html>
</notes>
<annotation>
<celldesigner:extension>
<celldesigner:positionToCompartment>inside</celldesigner:positionToCompartment>
<celldesigner:speciesIdentity>
<celldesigner:class>PROTEIN</celldesigner:class>
<celldesigner:proteinReference>pr30</celldesigner:proteinReference>
</celldesigner:speciesIdentity>
</celldesigner:extension>
<rdf:RDF xmlns:rdf="http://www.w3.org/1999/02/22-rdf-syntax-ns#" xmlns:dc="http://purl.org/dc/elements/1.1/" xmlns:dcterms="http://purl.org/dc/terms/" xmlns:vCard="http://www.w3.org/2001/vcard-rdf/3.0#" xmlns:bqbiol="http://biomodels.net/biology-qualifiers/" xmlns:bqmodel="http://biomodels.net/model-qualifiers/">
<rdf:Description rdf:about="#s234">
<bqbiol:is>
<rdf:Bag>
<rdf:li rdf:resource="urn:miriam:uniprot:P08758"/>
</rdf:Bag>
</bqbiol:is>
<bqbiol:is>
<rdf:Bag>
<rdf:li rdf:resource="urn:miriam:hgnc:HGNC%3A543"/>
</rdf:Bag>
</bqbiol:is>
<bqmodel:isDescribedBy>
<rdf:Bag>
<rdf:li rdf:resource="urn:miriam:pubmed:17869070"/>
<rdf:li rdf:resource="urn:miriam:pubmed:21067452"/>
</rdf:Bag>
</bqmodel:isDescribedBy>
</rdf:Description>
</rdf:RDF>
</annotation>
</species>
<species metaid="s687" id="s687" name="SLC9A3R1" compartment="c1" initialAmount="0" charge="0">
<notes>
<html xmlns="http://www.w3.org/1999/xhtml">
<head>
<title/>
</head>
<body>PMID:12502786, GST-pull down assay
PMID: 11158634, Two hybrid
PMID: 16129695, SAXS
</body>
</html>
</notes>
<annotation>
<celldesigner:extension>
<celldesigner:positionToCompartment>inside</celldesigner:positionToCompartment>
<celldesigner:speciesIdentity>
<celldesigner:class>PROTEIN</celldesigner:class>
<celldesigner:proteinReference>pr5</celldesigner:proteinReference>
</celldesigner:speciesIdentity>
</celldesigner:extension>
<rdf:RDF xmlns:rdf="http://www.w3.org/1999/02/22-rdf-syntax-ns#" xmlns:dc="http://purl.org/dc/elements/1.1/" xmlns:dcterms="http://purl.org/dc/terms/" xmlns:vCard="http://www.w3.org/2001/vcard-rdf/3.0#" xmlns:bqbiol="http://biomodels.net/biology-qualifiers/" xmlns:bqmodel="http://biomodels.net/model-qualifiers/">
<rdf:Description rdf:about="#s687">
<bqbiol:is>
<rdf:Bag>
<rdf:li rdf:resource="urn:miriam:uniprot:O14745"/>
<rdf:li rdf:resource="urn:miriam:hgnc:11075"/>
</rdf:Bag>
</bqbiol:is>
<bqmodel:is>
<rdf:Bag>
<rdf:li rdf:resource="urn:miriam:pubmed:12502786"/>
<rdf:li rdf:resource="urn:miriam:pubmed:25990958"/>
<rdf:li rdf:resource="urn:miriam:pubmed:16129695"/>
</rdf:Bag>
</bqmodel:is>
</rdf:Description>
</rdf:RDF>
</annotation>
</species>
<species metaid="s192" id="s192" name="SLC9A3R1" compartment="c1" initialAmount="0" charge="0">
<annotation>
<celldesigner:extension>
<celldesigner:positionToCompartment>inside</celldesigner:positionToCompartment>
<celldesigner:speciesIdentity>
<celldesigner:class>PROTEIN</celldesigner:class>
<celldesigner:proteinReference>pr5</celldesigner:proteinReference>
<celldesigner:state>
<celldesigner:listOfModifications>
<celldesigner:modification residue="rs1" state="phosphorylated"/>
</celldesigner:listOfModifications>
</celldesigner:state>
</celldesigner:speciesIdentity>
</celldesigner:extension>
<rdf:RDF xmlns:rdf="http://www.w3.org/1999/02/22-rdf-syntax-ns#" xmlns:dc="http://purl.org/dc/elements/1.1/" xmlns:dcterms="http://purl.org/dc/terms/" xmlns:vCard="http://www.w3.org/2001/vcard-rdf/3.0#" xmlns:bqbiol="http://biomodels.net/biology-qualifiers/" xmlns:bqmodel="http://biomodels.net/model-qualifiers/">
<rdf:Description rdf:about="#s192">
<bqbiol:is>
<rdf:Bag>
<rdf:li rdf:resource="urn:miriam:uniprot:O14745"/>
<rdf:li rdf:resource="urn:miriam:hgnc:11075"/>
</rdf:Bag>
</bqbiol:is>
<bqmodel:isDescribedBy>
<rdf:Bag>
<rdf:li rdf:resource="urn:miriam:pubmed:12502786"/>
<rdf:li rdf:resource="urn:miriam:pubmed:11158634"/>
<rdf:li rdf:resource="urn:miriam:pubmed:16129695"/>
</rdf:Bag>
</bqmodel:isDescribedBy>
</rdf:Description>
</rdf:RDF>
</annotation>
</species>
<species metaid="s331" id="s331" name="SLC9A3R2" compartment="c1" initialAmount="0" charge="0">
<notes>
<html xmlns="http://www.w3.org/1999/xhtml">
<head>
<title/>
</head>
<body>PMID:10893422
PMID:19221439
PMID:24613836
</body>
</html>
</notes>
<annotation>
<celldesigner:extension>
<celldesigner:positionToCompartment>inside</celldesigner:positionToCompartment>
<celldesigner:speciesIdentity>
<celldesigner:class>PROTEIN</celldesigner:class>
<celldesigner:proteinReference>pr54</celldesigner:proteinReference>
</celldesigner:speciesIdentity>
</celldesigner:extension>
<rdf:RDF xmlns:rdf="http://www.w3.org/1999/02/22-rdf-syntax-ns#" xmlns:dc="http://purl.org/dc/elements/1.1/" xmlns:dcterms="http://purl.org/dc/terms/" xmlns:vCard="http://www.w3.org/2001/vcard-rdf/3.0#" xmlns:bqbiol="http://biomodels.net/biology-qualifiers/" xmlns:bqmodel="http://biomodels.net/model-qualifiers/">
<rdf:Description rdf:about="#s331">
<bqmodel:is>
<rdf:Bag>
<rdf:li rdf:resource="urn:miriam:uniprot:Q15599"/>
<rdf:li rdf:resource="urn:miriam:hgnc:11076"/>
</rdf:Bag>
</bqmodel:is>
<bqmodel:isDescribedBy>
<rdf:Bag>
<rdf:li rdf:resource="urn:miriam:pubmed:10893422"/>
<rdf:li rdf:resource="urn:miriam:pubmed:24613836"/>
</rdf:Bag>
</bqmodel:isDescribedBy>
</rdf:Description>
</rdf:RDF>
</annotation>
</species>
<species metaid="s682" id="s682" name="ATP" compartment="c1" initialAmount="0" charge="0">
<annotation>
<celldesigner:extension>
<celldesigner:positionToCompartment>inside</celldesigner:positionToCompartment>
<celldesigner:speciesIdentity>
<celldesigner:class>SIMPLE_MOLECULE</celldesigner:class>
<celldesigner:name>ATP</celldesigner:name>
</celldesigner:speciesIdentity>
</celldesigner:extension>
<rdf:RDF xmlns:rdf="http://www.w3.org/1999/02/22-rdf-syntax-ns#" xmlns:dc="http://purl.org/dc/elements/1.1/" xmlns:dcterms="http://purl.org/dc/terms/" xmlns:vCard="http://www.w3.org/2001/vcard-rdf/3.0#" xmlns:bqbiol="http://biomodels.net/biology-qualifiers/" xmlns:bqmodel="http://biomodels.net/model-qualifiers/">
<rdf:Description rdf:about="#s682">
<bqmodel:is>
<rdf:Bag>
<rdf:li rdf:resource="urn:miriam:pubchem.substance:5957"/>
</rdf:Bag>
</bqmodel:is>
<bqbiol:is>
<rdf:Bag>
<rdf:li rdf:resource="urn:miriam:obo.chebi:CHEBI%3A15422"/>
</rdf:Bag>
</bqbiol:is>
</rdf:Description>
</rdf:RDF>
</annotation>
</species>
<species metaid="s241" id="s241" name="HCO3(-)" compartment="c1" initialAmount="0" charge="0">
<annotation>
<celldesigner:extension>
<celldesigner:positionToCompartment>inside</celldesigner:positionToCompartment>
<celldesigner:speciesIdentity>
<celldesigner:class>ION</celldesigner:class>
<celldesigner:name>HCO3(-)</celldesigner:name>
</celldesigner:speciesIdentity>
</celldesigner:extension>
<rdf:RDF xmlns:rdf="http://www.w3.org/1999/02/22-rdf-syntax-ns#" xmlns:dc="http://purl.org/dc/elements/1.1/" xmlns:dcterms="http://purl.org/dc/terms/" xmlns:vCard="http://www.w3.org/2001/vcard-rdf/3.0#" xmlns:bqbiol="http://biomodels.net/biology-qualifiers/" xmlns:bqmodel="http://biomodels.net/model-qualifiers/">
<rdf:Description rdf:about="#s241">
<bqbiol:is>
<rdf:Bag>
<rdf:li rdf:resource="urn:miriam:pubchem.compound:769"/>
</rdf:Bag>
</bqbiol:is>
<bqbiol:is>
<rdf:Bag>
<rdf:li rdf:resource="urn:miriam:obo.chebi:CHEBI%3A17544"/>
</rdf:Bag>
</bqbiol:is>
<bqmodel:isDescribedBy>
<rdf:Bag>
<rdf:li rdf:resource="urn:miriam:pubmed:16414184"/>
<rdf:li rdf:resource="urn:miriam:pubmed:28869532"/>
<rdf:li rdf:resource="urn:miriam:pubmed:26335950"/>
<rdf:li rdf:resource="urn:miriam:pubmed:27714410"/>
</rdf:Bag>
</bqmodel:isDescribedBy>
</rdf:Description>
</rdf:RDF>
</annotation>
</species>
<species metaid="s235" id="s235" name="SHANK2" compartment="c1" initialAmount="0" charge="0">
<notes>
<html xmlns="http://www.w3.org/1999/xhtml">
<head>
<title/>
</head>
<body>PMID: 17244609
PMID: 14679199
</body>
</html>
</notes>
<annotation>
<celldesigner:extension>
<celldesigner:positionToCompartment>inside</celldesigner:positionToCompartment>
<celldesigner:speciesIdentity>
<celldesigner:class>PROTEIN</celldesigner:class>
<celldesigner:proteinReference>pr31</celldesigner:proteinReference>
</celldesigner:speciesIdentity>
</celldesigner:extension>
<rdf:RDF xmlns:rdf="http://www.w3.org/1999/02/22-rdf-syntax-ns#" xmlns:dc="http://purl.org/dc/elements/1.1/" xmlns:dcterms="http://purl.org/dc/terms/" xmlns:vCard="http://www.w3.org/2001/vcard-rdf/3.0#" xmlns:bqbiol="http://biomodels.net/biology-qualifiers/" xmlns:bqmodel="http://biomodels.net/model-qualifiers/">
<rdf:Description rdf:about="#s235">
<bqbiol:is>
<rdf:Bag>
<rdf:li rdf:resource="urn:miriam:uniprot:Q9UPX8"/>
</rdf:Bag>
</bqbiol:is>
<bqbiol:is>
<rdf:Bag>
<rdf:li rdf:resource="urn:miriam:hgnc:HGNC%3A14295"/>
</rdf:Bag>
</bqbiol:is>
<bqmodel:isDescribedBy>
<rdf:Bag>
<rdf:li rdf:resource="urn:miriam:pubmed:17244609"/>
<rdf:li rdf:resource="urn:miriam:pubmed:14679199"/>
</rdf:Bag>
</bqmodel:isDescribedBy>
</rdf:Description>
</rdf:RDF>
</annotation>
</species>
<species metaid="s686" id="s686" name="EZR" compartment="c1" initialAmount="0" charge="0">
<notes>
<html xmlns="http://www.w3.org/1999/xhtml">
<head>
<title/>
</head>
<body>PMID: 10799517, CoIP
PMID: 16129695, SAXS
</body>
</html>
</notes>
<annotation>
<celldesigner:extension>
<celldesigner:positionToCompartment>inside</celldesigner:positionToCompartment>
<celldesigner:speciesIdentity>
<celldesigner:class>PROTEIN</celldesigner:class>
<celldesigner:proteinReference>pr6</celldesigner:proteinReference>
</celldesigner:speciesIdentity>
</celldesigner:extension>
<rdf:RDF xmlns:rdf="http://www.w3.org/1999/02/22-rdf-syntax-ns#" xmlns:dc="http://purl.org/dc/elements/1.1/" xmlns:dcterms="http://purl.org/dc/terms/" xmlns:vCard="http://www.w3.org/2001/vcard-rdf/3.0#" xmlns:bqbiol="http://biomodels.net/biology-qualifiers/" xmlns:bqmodel="http://biomodels.net/model-qualifiers/">
<rdf:Description rdf:about="#s686">
<bqbiol:is>
<rdf:Bag>
<rdf:li rdf:resource="urn:miriam:uniprot:P15311"/>
<rdf:li rdf:resource="urn:miriam:hgnc:12691"/>
</rdf:Bag>
</bqbiol:is>
<bqmodel:isDescribedBy>
<rdf:Bag>
<rdf:li rdf:resource="urn:miriam:pubmed:10799517"/>
<rdf:li rdf:resource="urn:miriam:pubmed:16129695"/>
<rdf:li rdf:resource="urn:miriam:pubmed:10893422"/>
<rdf:li rdf:resource="urn:miriam:pubmed:26823603"/>
</rdf:Bag>
</bqmodel:isDescribedBy>
</rdf:Description>
</rdf:RDF>
</annotation>
</species>
<species metaid="s685" id="s685" name="PRKACA" compartment="c1" initialAmount="0" charge="0">
<notes>
<html xmlns="http://www.w3.org/1999/xhtml">
<head>
<title/>
</head>
<body>PMID: 10799517, CoIP
PMID: 14602047, Enyzmatic_Assay
</body>
</html>
</notes>
<annotation>
<celldesigner:extension>
<celldesigner:positionToCompartment>inside</celldesigner:positionToCompartment>
<celldesigner:speciesIdentity>
<celldesigner:class>PROTEIN</celldesigner:class>
<celldesigner:proteinReference>pr1</celldesigner:proteinReference>
</celldesigner:speciesIdentity>
<celldesigner:listOfCatalyzedReactions>
<celldesigner:catalyzed reaction="re76"/>
<celldesigner:catalyzed reaction="re81"/>
</celldesigner:listOfCatalyzedReactions>
</celldesigner:extension>
<rdf:RDF xmlns:rdf="http://www.w3.org/1999/02/22-rdf-syntax-ns#" xmlns:dc="http://purl.org/dc/elements/1.1/" xmlns:dcterms="http://purl.org/dc/terms/" xmlns:vCard="http://www.w3.org/2001/vcard-rdf/3.0#" xmlns:bqbiol="http://biomodels.net/biology-qualifiers/" xmlns:bqmodel="http://biomodels.net/model-qualifiers/">
<rdf:Description rdf:about="#s685">
<bqbiol:is>
<rdf:Bag>
<rdf:li rdf:resource="urn:miriam:uniprot:P17612"/>
</rdf:Bag>
</bqbiol:is>
<bqbiol:isEncodedBy>
<rdf:Bag>
<rdf:li rdf:resource="urn:miriam:hgnc:9380"/>
</rdf:Bag>
</bqbiol:isEncodedBy>
<bqmodel:isDescribedBy>
<rdf:Bag>
<rdf:li rdf:resource="urn:miriam:pubmed:10799517"/>
<rdf:li rdf:resource="urn:miriam:pubmed:14602047"/>
<rdf:li rdf:resource="urn:miriam:pubmed:9922375"/>
</rdf:Bag>
</bqmodel:isDescribedBy>
</rdf:Description>
</rdf:RDF>
</annotation>
</species>
<species metaid="s335" id="s335" name="SNAP23" compartment="c1" initialAmount="0" charge="0">
<notes>
<html xmlns="http://www.w3.org/1999/xhtml">
<head>
<title/>
</head>
<body>PMID:12209004
PMID:22892532
</body>
</html>
</notes>
<annotation>
<celldesigner:extension>
<celldesigner:positionToCompartment>inside</celldesigner:positionToCompartment>
<celldesigner:speciesIdentity>
<celldesigner:class>PROTEIN</celldesigner:class>
<celldesigner:proteinReference>pr56</celldesigner:proteinReference>
</celldesigner:speciesIdentity>
<celldesigner:listOfCatalyzedReactions>
<celldesigner:catalyzed reaction="re73"/>
</celldesigner:listOfCatalyzedReactions>
</celldesigner:extension>
<rdf:RDF xmlns:rdf="http://www.w3.org/1999/02/22-rdf-syntax-ns#" xmlns:dc="http://purl.org/dc/elements/1.1/" xmlns:dcterms="http://purl.org/dc/terms/" xmlns:vCard="http://www.w3.org/2001/vcard-rdf/3.0#" xmlns:bqbiol="http://biomodels.net/biology-qualifiers/" xmlns:bqmodel="http://biomodels.net/model-qualifiers/">
<rdf:Description rdf:about="#s335">
<bqbiol:is>
<rdf:Bag>
<rdf:li rdf:resource="urn:miriam:uniprot:O00161"/>
<rdf:li rdf:resource="urn:miriam:hgnc:11131"/>
</rdf:Bag>
</bqbiol:is>
<bqmodel:isDescribedBy>
<rdf:Bag>
<rdf:li rdf:resource="urn:miriam:pubmed:12209004"/>
<rdf:li rdf:resource="urn:miriam:pubmed:22892532"/>
</rdf:Bag>
</bqmodel:isDescribedBy>
</rdf:Description>
</rdf:RDF>
</annotation>
</species>
<species metaid="s690" id="s690" name="GDP" compartment="c1" initialAmount="0" charge="0">
<annotation>
<celldesigner:extension>
<celldesigner:positionToCompartment>inside</celldesigner:positionToCompartment>
<celldesigner:speciesIdentity>
<celldesigner:class>SIMPLE_MOLECULE</celldesigner:class>
<celldesigner:name>GDP</celldesigner:name>
</celldesigner:speciesIdentity>
</celldesigner:extension>
<rdf:RDF xmlns:rdf="http://www.w3.org/1999/02/22-rdf-syntax-ns#" xmlns:dc="http://purl.org/dc/elements/1.1/" xmlns:dcterms="http://purl.org/dc/terms/" xmlns:vCard="http://www.w3.org/2001/vcard-rdf/3.0#" xmlns:bqbiol="http://biomodels.net/biology-qualifiers/" xmlns:bqmodel="http://biomodels.net/model-qualifiers/">
<rdf:Description rdf:about="#s690">
<bqbiol:is>
<rdf:Bag>
<rdf:li rdf:resource="urn:miriam:obo.chebi:CHEBI%3A17552"/>
</rdf:Bag>
</bqbiol:is>
</rdf:Description>
</rdf:RDF>
</annotation>
</species>
<species metaid="s691" id="s691" name="GTP" compartment="c1" initialAmount="0" charge="0">
<annotation>
<celldesigner:extension>
<celldesigner:positionToCompartment>inside</celldesigner:positionToCompartment>
<celldesigner:speciesIdentity>
<celldesigner:class>SIMPLE_MOLECULE</celldesigner:class>
<celldesigner:name>GTP</celldesigner:name>
</celldesigner:speciesIdentity>
</celldesigner:extension>
<rdf:RDF xmlns:rdf="http://www.w3.org/1999/02/22-rdf-syntax-ns#" xmlns:dc="http://purl.org/dc/elements/1.1/" xmlns:dcterms="http://purl.org/dc/terms/" xmlns:vCard="http://www.w3.org/2001/vcard-rdf/3.0#" xmlns:bqbiol="http://biomodels.net/biology-qualifiers/" xmlns:bqmodel="http://biomodels.net/model-qualifiers/">
<rdf:Description rdf:about="#s691">
<bqbiol:is>
<rdf:Bag>
<rdf:li rdf:resource="urn:miriam:obo.chebi:CHEBI%3A15996"/>
</rdf:Bag>
</bqbiol:is>
</rdf:Description>
</rdf:RDF>
</annotation>
</species>
<species metaid="s228" id="s228" name="STX1A" compartment="c1" initialAmount="0" charge="0">
<notes>
<html xmlns="http://www.w3.org/1999/xhtml">
<head>
<title/>
</head>
<body>PMID: 11865034
PMID:10675364
PMID: 9724814
</body>
</html>
</notes>
<annotation>
<celldesigner:extension>
<celldesigner:positionToCompartment>inside</celldesigner:positionToCompartment>
<celldesigner:speciesIdentity>
<celldesigner:class>PROTEIN</celldesigner:class>
<celldesigner:proteinReference>pr27</celldesigner:proteinReference>
</celldesigner:speciesIdentity>
<celldesigner:listOfCatalyzedReactions>
<celldesigner:catalyzed reaction="re73"/>
</celldesigner:listOfCatalyzedReactions>
</celldesigner:extension>
<rdf:RDF xmlns:rdf="http://www.w3.org/1999/02/22-rdf-syntax-ns#" xmlns:dc="http://purl.org/dc/elements/1.1/" xmlns:dcterms="http://purl.org/dc/terms/" xmlns:vCard="http://www.w3.org/2001/vcard-rdf/3.0#" xmlns:bqbiol="http://biomodels.net/biology-qualifiers/" xmlns:bqmodel="http://biomodels.net/model-qualifiers/">
<rdf:Description rdf:about="#s228">
<bqbiol:is>
<rdf:Bag>
<rdf:li rdf:resource="urn:miriam:uniprot:Q16623"/>
</rdf:Bag>
</bqbiol:is>
<bqbiol:is>
<rdf:Bag>
<rdf:li rdf:resource="urn:miriam:hgnc:HGNC%3A11433"/>
</rdf:Bag>
</bqbiol:is>
<bqmodel:isDescribedBy>
<rdf:Bag>
<rdf:li rdf:resource="urn:miriam:pubmed:11865034"/>
<rdf:li rdf:resource="urn:miriam:pubmed:10675364"/>
<rdf:li rdf:resource="urn:miriam:pubmed:9724814"/>
</rdf:Bag>
</bqmodel:isDescribedBy>
</rdf:Description>
</rdf:RDF>
</annotation>
</species>
<species metaid="s334" id="s334" name="FLNA" compartment="c1" initialAmount="0" charge="0">
<notes>
<html xmlns="http://www.w3.org/1999/xhtml">
<head>
<title/>
</head>
<body>PMID:20351098
PMID:20351101
</body>
</html>
</notes>
<annotation>
<celldesigner:extension>
<celldesigner:positionToCompartment>inside</celldesigner:positionToCompartment>
<celldesigner:speciesIdentity>
<celldesigner:class>PROTEIN</celldesigner:class>
<celldesigner:proteinReference>pr55</celldesigner:proteinReference>
</celldesigner:speciesIdentity>
</celldesigner:extension>
<rdf:RDF xmlns:rdf="http://www.w3.org/1999/02/22-rdf-syntax-ns#" xmlns:dc="http://purl.org/dc/elements/1.1/" xmlns:dcterms="http://purl.org/dc/terms/" xmlns:vCard="http://www.w3.org/2001/vcard-rdf/3.0#" xmlns:bqbiol="http://biomodels.net/biology-qualifiers/" xmlns:bqmodel="http://biomodels.net/model-qualifiers/">
<rdf:Description rdf:about="#s334">
<bqbiol:is>
<rdf:Bag>
<rdf:li rdf:resource="urn:miriam:uniprot:P21333"/>
<rdf:li rdf:resource="urn:miriam:hgnc:3754"/>
</rdf:Bag>
</bqbiol:is>
<bqmodel:isDescribedBy>
<rdf:Bag>
<rdf:li rdf:resource="urn:miriam:pubmed:17235394"/>
<rdf:li rdf:resource="urn:miriam:pubmed:20351101"/>
</rdf:Bag>
</bqmodel:isDescribedBy>
</rdf:Description>
</rdf:RDF>
</annotation>
</species>
<species metaid="s229" id="s229" name="STXBP1" compartment="c1" initialAmount="0" charge="0">
<notes>
<html xmlns="http://www.w3.org/1999/xhtml">
<head>
<title/>
</head>
<body>PMID:9724814
PMID: 10675364
</body>
</html>
</notes>
<annotation>
<celldesigner:extension>
<celldesigner:positionToCompartment>inside</celldesigner:positionToCompartment>
<celldesigner:speciesIdentity>
<celldesigner:class>PROTEIN</celldesigner:class>
<celldesigner:proteinReference>pr28</celldesigner:proteinReference>
</celldesigner:speciesIdentity>
</celldesigner:extension>
<rdf:RDF xmlns:rdf="http://www.w3.org/1999/02/22-rdf-syntax-ns#" xmlns:dc="http://purl.org/dc/elements/1.1/" xmlns:dcterms="http://purl.org/dc/terms/" xmlns:vCard="http://www.w3.org/2001/vcard-rdf/3.0#" xmlns:bqbiol="http://biomodels.net/biology-qualifiers/" xmlns:bqmodel="http://biomodels.net/model-qualifiers/">
<rdf:Description rdf:about="#s229">
<bqbiol:is>
<rdf:Bag>
<rdf:li rdf:resource="urn:miriam:uniprot:P61764"/>
</rdf:Bag>
</bqbiol:is>
<bqbiol:is>
<rdf:Bag>
<rdf:li rdf:resource="urn:miriam:hgnc:HGNC%3A11444"/>
</rdf:Bag>
</bqbiol:is>
<bqmodel:isDescribedBy>
<rdf:Bag>
<rdf:li rdf:resource="urn:miriam:pubmed:9724814"/>
<rdf:li rdf:resource="urn:miriam:pubmed:10675364"/>
</rdf:Bag>
</bqmodel:isDescribedBy>
</rdf:Description>
</rdf:RDF>
</annotation>
</species>
<species metaid="s198" id="s198" name="RACK1" compartment="c1" initialAmount="0" charge="0">
<notes>
<html xmlns="http://www.w3.org/1999/xhtml">
<head>
<title/>
</head>
<body>PMID: 11956211
PMID: 15075202
</body>
</html>
</notes>
<annotation>
<celldesigner:extension>
<celldesigner:positionToCompartment>inside</celldesigner:positionToCompartment>
<celldesigner:speciesIdentity>
<celldesigner:class>PROTEIN</celldesigner:class>
<celldesigner:proteinReference>pr22</celldesigner:proteinReference>
</celldesigner:speciesIdentity>
</celldesigner:extension>
<rdf:RDF xmlns:rdf="http://www.w3.org/1999/02/22-rdf-syntax-ns#" xmlns:dc="http://purl.org/dc/elements/1.1/" xmlns:dcterms="http://purl.org/dc/terms/" xmlns:vCard="http://www.w3.org/2001/vcard-rdf/3.0#" xmlns:bqbiol="http://biomodels.net/biology-qualifiers/" xmlns:bqmodel="http://biomodels.net/model-qualifiers/">
<rdf:Description rdf:about="#s198">
<bqbiol:is>
<rdf:Bag>
<rdf:li rdf:resource="urn:miriam:uniprot:P63244"/>
</rdf:Bag>
</bqbiol:is>
<bqbiol:is>
<rdf:Bag>
<rdf:li rdf:resource="urn:miriam:hgnc:HGNC%3A4399"/>
</rdf:Bag>
</bqbiol:is>
<bqmodel:isDescribedBy>
<rdf:Bag>
<rdf:li rdf:resource="urn:miriam:pubmed:11956211"/>
<rdf:li rdf:resource="urn:miriam:pubmed:15075202"/>
</rdf:Bag>
</bqmodel:isDescribedBy>
</rdf:Description>
</rdf:RDF>
</annotation>
</species>
<species metaid="s190" id="s190" name="PRKCE" compartment="c1" initialAmount="0" charge="0">
<notes>
<html xmlns="http://www.w3.org/1999/xhtml">
<head>
<title/>
</head>
<body>PMID:14695900
PMID: 12588899
</body>
</html>
</notes>
<annotation>
<celldesigner:extension>
<celldesigner:positionToCompartment>inside</celldesigner:positionToCompartment>
<celldesigner:speciesIdentity>
<celldesigner:class>PROTEIN</celldesigner:class>
<celldesigner:proteinReference>pr17</celldesigner:proteinReference>
</celldesigner:speciesIdentity>
<celldesigner:listOfCatalyzedReactions>
<celldesigner:catalyzed reaction="re76"/>
<celldesigner:catalyzed reaction="re78"/>
</celldesigner:listOfCatalyzedReactions>
</celldesigner:extension>
<rdf:RDF xmlns:rdf="http://www.w3.org/1999/02/22-rdf-syntax-ns#" xmlns:dc="http://purl.org/dc/elements/1.1/" xmlns:dcterms="http://purl.org/dc/terms/" xmlns:vCard="http://www.w3.org/2001/vcard-rdf/3.0#" xmlns:bqbiol="http://biomodels.net/biology-qualifiers/" xmlns:bqmodel="http://biomodels.net/model-qualifiers/">
<rdf:Description rdf:about="#s190">
<bqbiol:is>
<rdf:Bag>
<rdf:li rdf:resource="urn:miriam:uniprot:Q02156"/>
</rdf:Bag>
</bqbiol:is>
<bqbiol:isEncodedBy>
<rdf:Bag>
<rdf:li rdf:resource="urn:miriam:hgnc:9401"/>
</rdf:Bag>
</bqbiol:isEncodedBy>
<bqmodel:isDescribedBy>
<rdf:Bag>
<rdf:li rdf:resource="urn:miriam:pubmed:11956211"/>
<rdf:li rdf:resource="urn:miriam:pubmed:17613530"/>
</rdf:Bag>
</bqmodel:isDescribedBy>
</rdf:Description>
</rdf:RDF>
</annotation>
</species>
<species metaid="s698" id="s698" name="Ca(2+)" compartment="c1" initialAmount="0" charge="0">
<annotation>
<celldesigner:extension>
<celldesigner:positionToCompartment>inside</celldesigner:positionToCompartment>
<celldesigner:speciesIdentity>
<celldesigner:class>ION</celldesigner:class>
<celldesigner:name>Ca(2+)</celldesigner:name>
</celldesigner:speciesIdentity>
</celldesigner:extension>
<rdf:RDF xmlns:rdf="http://www.w3.org/1999/02/22-rdf-syntax-ns#" xmlns:dc="http://purl.org/dc/elements/1.1/" xmlns:dcterms="http://purl.org/dc/terms/" xmlns:vCard="http://www.w3.org/2001/vcard-rdf/3.0#" xmlns:bqbiol="http://biomodels.net/biology-qualifiers/" xmlns:bqmodel="http://biomodels.net/model-qualifiers/">
<rdf:Description rdf:about="#s698">
<bqbiol:is>
<rdf:Bag>
<rdf:li rdf:resource="urn:miriam:pubchem.compound:271"/>
<rdf:li rdf:resource="urn:miriam:obo.chebi:CHEBI%3A29108"/>
</rdf:Bag>
</bqbiol:is>
</rdf:Description>
</rdf:RDF>
</annotation>
</species>
<species metaid="s196" id="s196" name="PPM1A" compartment="c1" initialAmount="0" charge="0">
<notes>
<html xmlns="http://www.w3.org/1999/xhtml">
<head>
<title/>
</head>
<body>PMID: 10506164
PMID: 9612228
</body>
</html>
</notes>
<annotation>
<celldesigner:extension>
<celldesigner:positionToCompartment>inside</celldesigner:positionToCompartment>
<celldesigner:speciesIdentity>
<celldesigner:class>PROTEIN</celldesigner:class>
<celldesigner:proteinReference>pr21</celldesigner:proteinReference>
</celldesigner:speciesIdentity>
<celldesigner:listOfCatalyzedReactions>
<celldesigner:catalyzed reaction="re77"/>
</celldesigner:listOfCatalyzedReactions>
</celldesigner:extension>
<rdf:RDF xmlns:rdf="http://www.w3.org/1999/02/22-rdf-syntax-ns#" xmlns:dc="http://purl.org/dc/elements/1.1/" xmlns:dcterms="http://purl.org/dc/terms/" xmlns:vCard="http://www.w3.org/2001/vcard-rdf/3.0#" xmlns:bqbiol="http://biomodels.net/biology-qualifiers/" xmlns:bqmodel="http://biomodels.net/model-qualifiers/">
<rdf:Description rdf:about="#s196">
<bqbiol:is>
<rdf:Bag>
<rdf:li rdf:resource="urn:miriam:uniprot:P35813"/>
</rdf:Bag>
</bqbiol:is>
<bqbiol:is>
<rdf:Bag>
<rdf:li rdf:resource="urn:miriam:hgnc:HGNC%3A9275"/>
</rdf:Bag>
</bqbiol:is>
<bqmodel:isDescribedBy>
<rdf:Bag>
<rdf:li rdf:resource="urn:miriam:pubmed:10506164"/>
<rdf:li rdf:resource="urn:miriam:pubmed:9612228"/>
</rdf:Bag>
</bqmodel:isDescribedBy>
</rdf:Description>
</rdf:RDF>
</annotation>
</species>
<species metaid="s695" id="s695" name="PRKAA2" compartment="c1" initialAmount="0" charge="0">
<notes>
<html xmlns="http://www.w3.org/1999/xhtml">
<head>
<title/>
</head>
<body>PMID: 12427743
PMID: 12519745
PMID: 29662080
</body>
</html>
</notes>
<annotation>
<celldesigner:extension>
<celldesigner:positionToCompartment>inside</celldesigner:positionToCompartment>
<celldesigner:speciesIdentity>
<celldesigner:class>PROTEIN</celldesigner:class>
<celldesigner:proteinReference>pr19</celldesigner:proteinReference>
</celldesigner:speciesIdentity>
<celldesigner:listOfCatalyzedReactions>
<celldesigner:catalyzed reaction="re73"/>
<celldesigner:catalyzed reaction="re76"/>
</celldesigner:listOfCatalyzedReactions>
</celldesigner:extension>
<rdf:RDF xmlns:rdf="http://www.w3.org/1999/02/22-rdf-syntax-ns#" xmlns:dc="http://purl.org/dc/elements/1.1/" xmlns:dcterms="http://purl.org/dc/terms/" xmlns:vCard="http://www.w3.org/2001/vcard-rdf/3.0#" xmlns:bqbiol="http://biomodels.net/biology-qualifiers/" xmlns:bqmodel="http://biomodels.net/model-qualifiers/">
<rdf:Description rdf:about="#s695">
<bqbiol:hasVersion>
<rdf:Bag>
<rdf:li rdf:resource="urn:miriam:uniprot:P54646"/>
<rdf:li rdf:resource="urn:miriam:uniprot:Q13131"/>
</rdf:Bag>
</bqbiol:hasVersion>
<bqbiol:isEncodedBy>
<rdf:Bag>
<rdf:li rdf:resource="urn:miriam:hgnc:9376"/>
<rdf:li rdf:resource="urn:miriam:hgnc:9377"/>
</rdf:Bag>
</bqbiol:isEncodedBy>
<bqmodel:isDescribedBy>
<rdf:Bag>
<rdf:li rdf:resource="urn:miriam:pubmed:12427743"/>
<rdf:li rdf:resource="urn:miriam:pubmed:12519745"/>
<rdf:li rdf:resource="urn:miriam:pubmed:29662080"/>
<rdf:li rdf:resource="urn:miriam:pubmed:15611099"/>
</rdf:Bag>
</bqmodel:isDescribedBy>
</rdf:Description>
</rdf:RDF>
</annotation>
</species>
<species metaid="s307" id="s307" name="WNK1" compartment="c1" initialAmount="0" charge="0">
<notes>
<html xmlns="http://www.w3.org/1999/xhtml">
<head>
<title/>
</head>
<body>PMID: 17194447
PMID: 31561038
</body>
</html>
</notes>
<annotation>
<celldesigner:extension>
<celldesigner:positionToCompartment>inside</celldesigner:positionToCompartment>
<celldesigner:speciesIdentity>
<celldesigner:class>PROTEIN</celldesigner:class>
<celldesigner:proteinReference>pr42</celldesigner:proteinReference>
</celldesigner:speciesIdentity>
<celldesigner:listOfCatalyzedReactions>
<celldesigner:catalyzed reaction="re84"/>
<celldesigner:catalyzed reaction="re85"/>
</celldesigner:listOfCatalyzedReactions>
</celldesigner:extension>
<rdf:RDF xmlns:rdf="http://www.w3.org/1999/02/22-rdf-syntax-ns#" xmlns:dc="http://purl.org/dc/elements/1.1/" xmlns:dcterms="http://purl.org/dc/terms/" xmlns:vCard="http://www.w3.org/2001/vcard-rdf/3.0#" xmlns:bqbiol="http://biomodels.net/biology-qualifiers/" xmlns:bqmodel="http://biomodels.net/model-qualifiers/">
<rdf:Description rdf:about="#s307">
<bqbiol:is>
<rdf:Bag>
<rdf:li rdf:resource="urn:miriam:uniprot:Q9H4A3"/>
<rdf:li rdf:resource="urn:miriam:hgnc:14540"/>
</rdf:Bag>
</bqbiol:is>
<bqmodel:isDescribedBy>
<rdf:Bag>
<rdf:li rdf:resource="urn:miriam:pubmed:17194447"/>
<rdf:li rdf:resource="urn:miriam:pubmed:31561038"/>
</rdf:Bag>
</bqmodel:isDescribedBy>
</rdf:Description>
</rdf:RDF>
</annotation>
</species>
<species metaid="s245" id="s245" name="CSNK2A1" compartment="c1" initialAmount="0" charge="0">
<notes>
<html xmlns="http://www.w3.org/1999/xhtml">
<head>
<title/>
</head>
<body> PMID:19910675
</body>
</html>
</notes>
<annotation>
<celldesigner:extension>
<celldesigner:positionToCompartment>inside</celldesigner:positionToCompartment>
<celldesigner:speciesIdentity>
<celldesigner:class>PROTEIN</celldesigner:class>
<celldesigner:proteinReference>pr33</celldesigner:proteinReference>
</celldesigner:speciesIdentity>
<celldesigner:listOfCatalyzedReactions>
<celldesigner:catalyzed reaction="re76"/>
</celldesigner:listOfCatalyzedReactions>
</celldesigner:extension>
<rdf:RDF xmlns:rdf="http://www.w3.org/1999/02/22-rdf-syntax-ns#" xmlns:dc="http://purl.org/dc/elements/1.1/" xmlns:dcterms="http://purl.org/dc/terms/" xmlns:vCard="http://www.w3.org/2001/vcard-rdf/3.0#" xmlns:bqbiol="http://biomodels.net/biology-qualifiers/" xmlns:bqmodel="http://biomodels.net/model-qualifiers/">
<rdf:Description rdf:about="#s245">
<bqbiol:is>
<rdf:Bag>
<rdf:li rdf:resource="urn:miriam:uniprot:P68400"/>
</rdf:Bag>
</bqbiol:is>
<bqbiol:is>
<rdf:Bag>
<rdf:li rdf:resource="urn:miriam:hgnc:2457"/>
</rdf:Bag>
</bqbiol:is>
<bqmodel:isDescribedBy>
<rdf:Bag>
<rdf:li rdf:resource="urn:miriam:pubmed:19910675"/>
<rdf:li rdf:resource="urn:miriam:pubmed:24058532"/>
</rdf:Bag>
</bqmodel:isDescribedBy>
</rdf:Description>
</rdf:RDF>
</annotation>
</species>
<species metaid="s199" id="s199" name="ANXA2" compartment="c1" initialAmount="0" charge="0">
<notes>
<html xmlns="http://www.w3.org/1999/xhtml">
<head>
<title/>
</head>
<body>PMID: 17581860
PMID: 18346874
</body>
</html>
</notes>
<annotation>
<celldesigner:extension>
<celldesigner:positionToCompartment>inside</celldesigner:positionToCompartment>
<celldesigner:speciesIdentity>
<celldesigner:class>PROTEIN</celldesigner:class>
<celldesigner:proteinReference>pr23</celldesigner:proteinReference>
<celldesigner:state>
<celldesigner:listOfModifications>
<celldesigner:modification residue="rs1" state="phosphorylated"/>
</celldesigner:listOfModifications>
</celldesigner:state>
</celldesigner:speciesIdentity>
</celldesigner:extension>
<rdf:RDF xmlns:rdf="http://www.w3.org/1999/02/22-rdf-syntax-ns#" xmlns:dc="http://purl.org/dc/elements/1.1/" xmlns:dcterms="http://purl.org/dc/terms/" xmlns:vCard="http://www.w3.org/2001/vcard-rdf/3.0#" xmlns:bqbiol="http://biomodels.net/biology-qualifiers/" xmlns:bqmodel="http://biomodels.net/model-qualifiers/">
<rdf:Description rdf:about="#s199">
<bqbiol:is>
<rdf:Bag>
<rdf:li rdf:resource="urn:miriam:uniprot:P07355"/>
</rdf:Bag>
</bqbiol:is>
<bqbiol:is>
<rdf:Bag>
<rdf:li rdf:resource="urn:miriam:hgnc:HGNC%3A537"/>
</rdf:Bag>
</bqbiol:is>
<bqmodel:isDescribedBy>
<rdf:Bag>
<rdf:li rdf:resource="urn:miriam:pubmed:17581860"/>
<rdf:li rdf:resource="urn:miriam:pubmed:18346874"/>
</rdf:Bag>
</bqmodel:isDescribedBy>
</rdf:Description>
</rdf:RDF>
</annotation>
</species>
<species metaid="s202" id="s202" name="ANXA2" compartment="c1" initialAmount="0" charge="0">
<notes>
<html xmlns="http://www.w3.org/1999/xhtml">
<head>
<title/>
</head>
<body>PMID: 17581860
PMID: 18346874
</body>
</html>
</notes>
<annotation>
<celldesigner:extension>
<celldesigner:positionToCompartment>inside</celldesigner:positionToCompartment>
<celldesigner:speciesIdentity>
<celldesigner:class>PROTEIN</celldesigner:class>
<celldesigner:proteinReference>pr23</celldesigner:proteinReference>
<celldesigner:state>
<celldesigner:listOfModifications>
<celldesigner:modification residue="rs1" state="empty"/>
</celldesigner:listOfModifications>
</celldesigner:state>
</celldesigner:speciesIdentity>
</celldesigner:extension>
<rdf:RDF xmlns:rdf="http://www.w3.org/1999/02/22-rdf-syntax-ns#" xmlns:dc="http://purl.org/dc/elements/1.1/" xmlns:dcterms="http://purl.org/dc/terms/" xmlns:vCard="http://www.w3.org/2001/vcard-rdf/3.0#" xmlns:bqbiol="http://biomodels.net/biology-qualifiers/" xmlns:bqmodel="http://biomodels.net/model-qualifiers/">
<rdf:Description rdf:about="#s202">
<bqbiol:is>
<rdf:Bag>
<rdf:li rdf:resource="urn:miriam:uniprot:P07355"/>
</rdf:Bag>
</bqbiol:is>
<bqbiol:is>
<rdf:Bag>
<rdf:li rdf:resource="urn:miriam:hgnc:HGNC%3A537"/>
</rdf:Bag>
</bqbiol:is>
</rdf:Description>
</rdf:RDF>
</annotation>
</species>
<species metaid="s200" id="s200" name="S100A10" compartment="c1" initialAmount="0" charge="0">
<notes>
<html xmlns="http://www.w3.org/1999/xhtml">
<head>
<title/>
</head>
<body>PMID: 17581860
PMID: 18346874
</body>
</html>
</notes>
<annotation>
<celldesigner:extension>
<celldesigner:positionToCompartment>inside</celldesigner:positionToCompartment>
<celldesigner:speciesIdentity>
<celldesigner:class>PROTEIN</celldesigner:class>
<celldesigner:proteinReference>pr24</celldesigner:proteinReference>
</celldesigner:speciesIdentity>
</celldesigner:extension>
<rdf:RDF xmlns:rdf="http://www.w3.org/1999/02/22-rdf-syntax-ns#" xmlns:dc="http://purl.org/dc/elements/1.1/" xmlns:dcterms="http://purl.org/dc/terms/" xmlns:vCard="http://www.w3.org/2001/vcard-rdf/3.0#" xmlns:bqbiol="http://biomodels.net/biology-qualifiers/" xmlns:bqmodel="http://biomodels.net/model-qualifiers/">
<rdf:Description rdf:about="#s200">
<bqbiol:is>
<rdf:Bag>
<rdf:li rdf:resource="urn:miriam:uniprot:P60903"/>
</rdf:Bag>
</bqbiol:is>
<bqbiol:is>
<rdf:Bag>
<rdf:li rdf:resource="urn:miriam:hgnc:HGNC%3A10487"/>
</rdf:Bag>
</bqbiol:is>
<bqmodel:isDescribedBy>
<rdf:Bag>
<rdf:li rdf:resource="urn:miriam:pubmed:17581860"/>
<rdf:li rdf:resource="urn:miriam:pubmed:18346874"/>
</rdf:Bag>
</bqmodel:isDescribedBy>
</rdf:Description>
</rdf:RDF>
</annotation>
</species>
<species metaid="s683" id="s683" name="ADCY1" compartment="c1" initialAmount="0" charge="0">
<notes>
<html xmlns="http://www.w3.org/1999/xhtml">
<head>
<title/>
</head>
<body>PMID: 9950763
PMID: 11707576
</body>
</html>
</notes>
<annotation>
<celldesigner:extension>
<celldesigner:positionToCompartment>inside</celldesigner:positionToCompartment>
<celldesigner:speciesIdentity>
<celldesigner:class>PROTEIN</celldesigner:class>
<celldesigner:proteinReference>pr7</celldesigner:proteinReference>
</celldesigner:speciesIdentity>
<celldesigner:listOfCatalyzedReactions>
<celldesigner:catalyzed reaction="re70"/>
</celldesigner:listOfCatalyzedReactions>
</celldesigner:extension>
<rdf:RDF xmlns:rdf="http://www.w3.org/1999/02/22-rdf-syntax-ns#" xmlns:dc="http://purl.org/dc/elements/1.1/" xmlns:dcterms="http://purl.org/dc/terms/" xmlns:vCard="http://www.w3.org/2001/vcard-rdf/3.0#" xmlns:bqbiol="http://biomodels.net/biology-qualifiers/" xmlns:bqmodel="http://biomodels.net/model-qualifiers/">
<rdf:Description rdf:about="#s683">
<bqbiol:hasVersion>
<rdf:Bag>
<rdf:li rdf:resource="urn:miriam:uniprot:Q08828"/>
<rdf:li rdf:resource="urn:miriam:hgnc:232"/>
</rdf:Bag>
</bqbiol:hasVersion>
<bqmodel:isDescribedBy>
<rdf:Bag>
<rdf:li rdf:resource="urn:miriam:pubmed:9950763"/>
<rdf:li rdf:resource="urn:miriam:pubmed:11707576"/>
</rdf:Bag>
</bqmodel:isDescribedBy>
</rdf:Description>
</rdf:RDF>
</annotation>
</species>
<species metaid="s194" id="s194" name="AMP" compartment="c1" initialAmount="0" charge="0">
<annotation>
<celldesigner:extension>
<celldesigner:positionToCompartment>inside</celldesigner:positionToCompartment>
<celldesigner:speciesIdentity>
<celldesigner:class>SIMPLE_MOLECULE</celldesigner:class>
<celldesigner:name>AMP</celldesigner:name>
</celldesigner:speciesIdentity>
</celldesigner:extension>
<rdf:RDF xmlns:rdf="http://www.w3.org/1999/02/22-rdf-syntax-ns#" xmlns:dc="http://purl.org/dc/elements/1.1/" xmlns:dcterms="http://purl.org/dc/terms/" xmlns:vCard="http://www.w3.org/2001/vcard-rdf/3.0#" xmlns:bqbiol="http://biomodels.net/biology-qualifiers/" xmlns:bqmodel="http://biomodels.net/model-qualifiers/">
<rdf:Description rdf:about="#s194">
<bqbiol:is>
<rdf:Bag>
<rdf:li rdf:resource="urn:miriam:pubchem.compound:6083"/>
</rdf:Bag>
</bqbiol:is>
<bqbiol:is>
<rdf:Bag>
<rdf:li rdf:resource="urn:miriam:obo.chebi:CHEBI%3A16027"/>
</rdf:Bag>
</bqbiol:is>
</rdf:Description>
</rdf:RDF>
</annotation>
</species>
<species metaid="s153" id="s153" name="PPi" compartment="c1" initialAmount="0" charge="0">
<annotation>
<celldesigner:extension>
<celldesigner:positionToCompartment>inside</celldesigner:positionToCompartment>
<celldesigner:speciesIdentity>
<celldesigner:class>SIMPLE_MOLECULE</celldesigner:class>
<celldesigner:name>PPi</celldesigner:name>
</celldesigner:speciesIdentity>
</celldesigner:extension>
<rdf:RDF xmlns:rdf="http://www.w3.org/1999/02/22-rdf-syntax-ns#" xmlns:dc="http://purl.org/dc/elements/1.1/" xmlns:dcterms="http://purl.org/dc/terms/" xmlns:vCard="http://www.w3.org/2001/vcard-rdf/3.0#" xmlns:bqbiol="http://biomodels.net/biology-qualifiers/" xmlns:bqmodel="http://biomodels.net/model-qualifiers/">
<rdf:Description rdf:about="#s153">
<bqbiol:is>
<rdf:Bag>
<rdf:li rdf:resource="urn:miriam:obo.chebi:CHEBI%3A18361"/>
</rdf:Bag>
</bqbiol:is>
</rdf:Description>
</rdf:RDF>
</annotation>
</species>
<species metaid="s149" id="s149" name="PDE4D" compartment="c1" initialAmount="0" charge="0">
<notes>
<html xmlns="http://www.w3.org/1999/xhtml">
<head>
<title/>
</head>
<body>PMID:15611099
PMID:26545902
PMID: 17244609
</body>
</html>
</notes>
<annotation>
<celldesigner:extension>
<celldesigner:positionToCompartment>inside</celldesigner:positionToCompartment>
<celldesigner:speciesIdentity>
<celldesigner:class>PROTEIN</celldesigner:class>
<celldesigner:proteinReference>pr14</celldesigner:proteinReference>
</celldesigner:speciesIdentity>
<celldesigner:listOfCatalyzedReactions>
<celldesigner:catalyzed reaction="re75"/>
</celldesigner:listOfCatalyzedReactions>
</celldesigner:extension>
<rdf:RDF xmlns:rdf="http://www.w3.org/1999/02/22-rdf-syntax-ns#" xmlns:dc="http://purl.org/dc/elements/1.1/" xmlns:dcterms="http://purl.org/dc/terms/" xmlns:vCard="http://www.w3.org/2001/vcard-rdf/3.0#" xmlns:bqbiol="http://biomodels.net/biology-qualifiers/" xmlns:bqmodel="http://biomodels.net/model-qualifiers/">
<rdf:Description rdf:about="#s149">
<bqbiol:is>
<rdf:Bag>
<rdf:li rdf:resource="urn:miriam:uniprot:Q08499"/>
</rdf:Bag>
</bqbiol:is>
<bqbiol:is>
<rdf:Bag>
<rdf:li rdf:resource="urn:miriam:hgnc:HGNC%3A8783"/>
</rdf:Bag>
</bqbiol:is>
<bqmodel:isDescribedBy>
<rdf:Bag>
<rdf:li rdf:resource="urn:miriam:pubmed:15611099"/>
<rdf:li rdf:resource="urn:miriam:pubmed:26545902"/>
<rdf:li rdf:resource="urn:miriam:pubmed:17244609"/>
</rdf:Bag>
</bqmodel:isDescribedBy>
</rdf:Description>
</rdf:RDF>
</annotation>
</species>
<species metaid="s1003" id="s1003" name="Receptor Complex" compartment="c1" initialAmount="0" charge="0">
<notes>
<html xmlns="http://www.w3.org/1999/xhtml">
<head>
<title/>
</head>
<body>PMID: 16203867
PMID: 24613836
PMID: 21299497
</body>
</html>
</notes>
<annotation>
<celldesigner:extension>
<celldesigner:positionToCompartment>transmembrane</celldesigner:positionToCompartment>
<celldesigner:speciesIdentity>
<celldesigner:class>COMPLEX</celldesigner:class>
<celldesigner:name>Receptor Complex</celldesigner:name>
</celldesigner:speciesIdentity>
</celldesigner:extension>
<rdf:RDF xmlns:rdf="http://www.w3.org/1999/02/22-rdf-syntax-ns#" xmlns:dc="http://purl.org/dc/elements/1.1/" xmlns:dcterms="http://purl.org/dc/terms/" xmlns:vCard="http://www.w3.org/2001/vcard-rdf/3.0#" xmlns:bqbiol="http://biomodels.net/biology-qualifiers/" xmlns:bqmodel="http://biomodels.net/model-qualifiers/">
<rdf:Description rdf:about="#s1003">
<bqbiol:hasPart>
<rdf:Bag>
<rdf:li rdf:resource="urn:miriam:uniprot:Q9HBW0"/>
</rdf:Bag>
</bqbiol:hasPart>
<bqbiol:hasPart>
<rdf:Bag>
<rdf:li rdf:resource="urn:miriam:hgnc:3168"/>
</rdf:Bag>
</bqbiol:hasPart>
<bqbiol:hasPart>
<rdf:Bag>
<rdf:li rdf:resource="urn:miriam:uniprot:P63096"/>
</rdf:Bag>
</bqbiol:hasPart>
<bqbiol:hasPart>
<rdf:Bag>
<rdf:li rdf:resource="urn:miriam:hgnc:4384"/>
</rdf:Bag>
</bqbiol:hasPart>
</rdf:Description>
</rdf:RDF>
</annotation>
</species>
<species metaid="s672" id="s672" name="Receptor Complex" compartment="c1" initialAmount="0" charge="0">
<notes>
<html xmlns="http://www.w3.org/1999/xhtml">
<head>
<title/>
</head>
<body>PMID: 16203867
PMID: 24613836
PMID: 21299497
</body>
</html>
</notes>
<annotation>
<celldesigner:extension>
<celldesigner:positionToCompartment>transmembrane</celldesigner:positionToCompartment>
<celldesigner:speciesIdentity>
<celldesigner:class>COMPLEX</celldesigner:class>
<celldesigner:name>Receptor Complex</celldesigner:name>
</celldesigner:speciesIdentity>
</celldesigner:extension>
<rdf:RDF xmlns:rdf="http://www.w3.org/1999/02/22-rdf-syntax-ns#" xmlns:dc="http://purl.org/dc/elements/1.1/" xmlns:dcterms="http://purl.org/dc/terms/" xmlns:vCard="http://www.w3.org/2001/vcard-rdf/3.0#" xmlns:bqbiol="http://biomodels.net/biology-qualifiers/" xmlns:bqmodel="http://biomodels.net/model-qualifiers/">
<rdf:Description rdf:about="#s672">
<bqbiol:hasPart>
<rdf:Bag>
<rdf:li rdf:resource="urn:miriam:uniprot:Q9HBW0"/>
</rdf:Bag>
</bqbiol:hasPart>
<bqbiol:hasPart>
<rdf:Bag>
<rdf:li rdf:resource="urn:miriam:hgnc:3168"/>
</rdf:Bag>
</bqbiol:hasPart>
<bqbiol:hasPart>
<rdf:Bag>
<rdf:li rdf:resource="urn:miriam:uniprot:P63096"/>
</rdf:Bag>
</bqbiol:hasPart>
<bqbiol:hasPart>
<rdf:Bag>
<rdf:li rdf:resource="urn:miriam:hgnc:4384"/>
</rdf:Bag>
</bqbiol:hasPart>
</rdf:Description>
</rdf:RDF>
</annotation>
</species>
<species metaid="s1018" id="s1018" name="Receptor Complex" compartment="c1" initialAmount="0" charge="0">
<annotation>
<celldesigner:extension>
<celldesigner:positionToCompartment>transmembrane</celldesigner:positionToCompartment>
<celldesigner:speciesIdentity>
<celldesigner:class>COMPLEX</celldesigner:class>
<celldesigner:name>Receptor Complex</celldesigner:name>
</celldesigner:speciesIdentity>
</celldesigner:extension>
<rdf:RDF xmlns:rdf="http://www.w3.org/1999/02/22-rdf-syntax-ns#" xmlns:dc="http://purl.org/dc/elements/1.1/" xmlns:dcterms="http://purl.org/dc/terms/" xmlns:vCard="http://www.w3.org/2001/vcard-rdf/3.0#" xmlns:bqbiol="http://biomodels.net/biology-qualifiers/" xmlns:bqmodel="http://biomodels.net/model-qualifiers/">
<rdf:Description rdf:about="#s1018">
<bqbiol:hasPart>
<rdf:Bag>
<rdf:li rdf:resource="urn:miriam:uniprot:P07550"/>
<rdf:li rdf:resource="urn:miriam:uniprot:P63092"/>
<rdf:li rdf:resource="urn:miriam:obo.chebi:CHEBI%3A17552"/>
</rdf:Bag>
</bqbiol:hasPart>
</rdf:Description>
</rdf:RDF>
</annotation>
</species>
<species metaid="s998" id="s998" name="Receptor Complex" compartment="c1" initialAmount="0" charge="0">
<annotation>
<celldesigner:extension>
<celldesigner:positionToCompartment>transmembrane</celldesigner:positionToCompartment>
<celldesigner:speciesIdentity>
<celldesigner:class>COMPLEX</celldesigner:class>
<celldesigner:name>Receptor Complex</celldesigner:name>
</celldesigner:speciesIdentity>
</celldesigner:extension>
<rdf:RDF xmlns:rdf="http://www.w3.org/1999/02/22-rdf-syntax-ns#" xmlns:dc="http://purl.org/dc/elements/1.1/" xmlns:dcterms="http://purl.org/dc/terms/" xmlns:vCard="http://www.w3.org/2001/vcard-rdf/3.0#" xmlns:bqbiol="http://biomodels.net/biology-qualifiers/" xmlns:bqmodel="http://biomodels.net/model-qualifiers/">
<rdf:Description rdf:about="#s998">
<bqbiol:hasPart>
<rdf:Bag>
<rdf:li rdf:resource="urn:miriam:uniprot:P07550"/>
<rdf:li rdf:resource="urn:miriam:obo.chebi:CHEBI%3A17552"/>
<rdf:li rdf:resource="urn:miriam:uniprot:P63092"/>
</rdf:Bag>
</bqbiol:hasPart>
<bqmodel:isDescribedBy>
<rdf:Bag>
<rdf:li rdf:resource="urn:miriam:pubmed:11707576"/>
<rdf:li rdf:resource="urn:miriam:pubmed:9950763"/>
</rdf:Bag>
</bqmodel:isDescribedBy>
</rdf:Description>
</rdf:RDF>
</annotation>
</species>
<species metaid="s668" id="s668" name="Receptor Complex" compartment="c1" initialAmount="0" charge="0">
<annotation>
<celldesigner:extension>
<celldesigner:positionToCompartment>transmembrane</celldesigner:positionToCompartment>
<celldesigner:speciesIdentity>
<celldesigner:class>COMPLEX</celldesigner:class>
<celldesigner:name>Receptor Complex</celldesigner:name>
</celldesigner:speciesIdentity>
</celldesigner:extension>
<rdf:RDF xmlns:rdf="http://www.w3.org/1999/02/22-rdf-syntax-ns#" xmlns:dc="http://purl.org/dc/elements/1.1/" xmlns:dcterms="http://purl.org/dc/terms/" xmlns:vCard="http://www.w3.org/2001/vcard-rdf/3.0#" xmlns:bqbiol="http://biomodels.net/biology-qualifiers/" xmlns:bqmodel="http://biomodels.net/model-qualifiers/">
<rdf:Description rdf:about="#s668">
<bqbiol:hasPart>
<rdf:Bag>
<rdf:li rdf:resource="urn:miriam:uniprot:P07550"/>
<rdf:li rdf:resource="urn:miriam:obo.chebi:CHEBI%3A17552"/>
<rdf:li rdf:resource="urn:miriam:uniprot:P63092"/>
</rdf:Bag>
</bqbiol:hasPart>
<bqmodel:isDescribedBy>
<rdf:Bag>
<rdf:li rdf:resource="urn:miriam:pubmed:11707576"/>
<rdf:li rdf:resource="urn:miriam:pubmed:9950763"/>
</rdf:Bag>
</bqmodel:isDescribedBy>
</rdf:Description>
</rdf:RDF>
</annotation>
</species>
<species metaid="s1013" id="s1013" name="Receptor Complex" compartment="c1" initialAmount="0" charge="0">
<annotation>
<celldesigner:extension>
<celldesigner:positionToCompartment>transmembrane</celldesigner:positionToCompartment>
<celldesigner:speciesIdentity>
<celldesigner:class>COMPLEX</celldesigner:class>
<celldesigner:name>Receptor Complex</celldesigner:name>
</celldesigner:speciesIdentity>
</celldesigner:extension>
<rdf:RDF xmlns:rdf="http://www.w3.org/1999/02/22-rdf-syntax-ns#" xmlns:dc="http://purl.org/dc/elements/1.1/" xmlns:dcterms="http://purl.org/dc/terms/" xmlns:vCard="http://www.w3.org/2001/vcard-rdf/3.0#" xmlns:bqbiol="http://biomodels.net/biology-qualifiers/" xmlns:bqmodel="http://biomodels.net/model-qualifiers/">
<rdf:Description rdf:about="#s1013">
<bqbiol:hasPart>
<rdf:Bag>
<rdf:li rdf:resource="urn:miriam:uniprot:P07550"/>
<rdf:li rdf:resource="urn:miriam:uniprot:P63092"/>
<rdf:li rdf:resource="urn:miriam:obo.chebi:CHEBI%3A17552"/>
</rdf:Bag>
</bqbiol:hasPart>
</rdf:Description>
</rdf:RDF>
</annotation>
</species>
<species metaid="s203" id="s203" name="Anx2-S100A10" compartment="c1" initialAmount="0" charge="0">
<notes>
<html xmlns="http://www.w3.org/1999/xhtml">
<head>
<title/>
</head>
<body>PMID: 17581860
PMID: 18346874
</body>
</html>
</notes>
<annotation>
<celldesigner:extension>
<celldesigner:positionToCompartment>inside</celldesigner:positionToCompartment>
<celldesigner:speciesIdentity>
<celldesigner:class>COMPLEX</celldesigner:class>
<celldesigner:name>Anx2-S100A10</celldesigner:name>
</celldesigner:speciesIdentity>
</celldesigner:extension>
<rdf:RDF xmlns:rdf="http://www.w3.org/1999/02/22-rdf-syntax-ns#" xmlns:dc="http://purl.org/dc/elements/1.1/" xmlns:dcterms="http://purl.org/dc/terms/" xmlns:vCard="http://www.w3.org/2001/vcard-rdf/3.0#" xmlns:bqbiol="http://biomodels.net/biology-qualifiers/" xmlns:bqmodel="http://biomodels.net/model-qualifiers/">
<rdf:Description rdf:about="#s203">
<bqbiol:hasPart>
<rdf:Bag>
<rdf:li rdf:resource="urn:miriam:uniprot:P07355"/>
</rdf:Bag>
</bqbiol:hasPart>
<bqbiol:hasPart>
<rdf:Bag>
<rdf:li rdf:resource="urn:miriam:uniprot:P60903"/>
</rdf:Bag>
</bqbiol:hasPart>
<bqmodel:isDescribedBy>
<rdf:Bag>
<rdf:li rdf:resource="urn:miriam:pubmed:17581860"/>
<rdf:li rdf:resource="urn:miriam:pubmed:18346874"/>
</rdf:Bag>
</bqmodel:isDescribedBy>
</rdf:Description>
</rdf:RDF>
</annotation>
</species>
<species metaid="s343" id="s343" name="PP2A" compartment="c1" initialAmount="0" charge="0">
<annotation>
<celldesigner:extension>
<celldesigner:positionToCompartment>inside</celldesigner:positionToCompartment>
<celldesigner:speciesIdentity>
<celldesigner:class>COMPLEX</celldesigner:class>
<celldesigner:name>PP2A</celldesigner:name>
</celldesigner:speciesIdentity>
<celldesigner:listOfCatalyzedReactions>
<celldesigner:catalyzed reaction="re77"/>
</celldesigner:listOfCatalyzedReactions>
</celldesigner:extension>
<rdf:RDF xmlns:rdf="http://www.w3.org/1999/02/22-rdf-syntax-ns#" xmlns:dc="http://purl.org/dc/elements/1.1/" xmlns:dcterms="http://purl.org/dc/terms/" xmlns:vCard="http://www.w3.org/2001/vcard-rdf/3.0#" xmlns:bqbiol="http://biomodels.net/biology-qualifiers/" xmlns:bqmodel="http://biomodels.net/model-qualifiers/">
<rdf:Description rdf:about="#s343">
<bqmodel:isDescribedBy>
<rdf:Bag>
<rdf:li rdf:resource="urn:miriam:pubmed:16239222"/>
<rdf:li rdf:resource="urn:miriam:pubmed:15936019"/>
</rdf:Bag>
</bqmodel:isDescribedBy>
</rdf:Description>
</rdf:RDF>
</annotation>
</species>
<species metaid="s292" id="s292" name="G-protein_i" compartment="c1" initialAmount="0" charge="0">
<annotation>
<celldesigner:extension>
<celldesigner:positionToCompartment>inside</celldesigner:positionToCompartment>
<celldesigner:speciesIdentity>
<celldesigner:class>COMPLEX</celldesigner:class>
<celldesigner:name>G-protein_i</celldesigner:name>
</celldesigner:speciesIdentity>
<celldesigner:listOfCatalyzedReactions>
<celldesigner:catalyzed reaction="re71"/>
</celldesigner:listOfCatalyzedReactions>
</celldesigner:extension>
<rdf:RDF xmlns:rdf="http://www.w3.org/1999/02/22-rdf-syntax-ns#" xmlns:dc="http://purl.org/dc/elements/1.1/" xmlns:dcterms="http://purl.org/dc/terms/" xmlns:vCard="http://www.w3.org/2001/vcard-rdf/3.0#" xmlns:bqbiol="http://biomodels.net/biology-qualifiers/" xmlns:bqmodel="http://biomodels.net/model-qualifiers/">
<rdf:Description rdf:about="#s292">
<bqbiol:hasPart>
<rdf:Bag>
<rdf:li rdf:resource="urn:miriam:uniprot:P63096"/>
</rdf:Bag>
</bqbiol:hasPart>
<bqbiol:hasPart>
<rdf:Bag>
<rdf:li rdf:resource="urn:miriam:hgnc:4384"/>
<rdf:li rdf:resource="urn:miriam:obo.chebi:CHEBI%3A15996"/>
</rdf:Bag>
</bqbiol:hasPart>
<bqmodel:isDescribedBy>
<rdf:Bag>
<rdf:li rdf:resource="urn:miriam:pubmed:16203867"/>
<rdf:li rdf:resource="urn:miriam:pubmed:24613836"/>
<rdf:li rdf:resource="urn:miriam:pubmed:21299497"/>
</rdf:Bag>
</bqmodel:isDescribedBy>
</rdf:Description>
</rdf:RDF>
</annotation>
</species>
<species metaid="s138" id="s138" name="G-protein" compartment="c1" initialAmount="0" charge="0">
<annotation>
<celldesigner:extension>
<celldesigner:positionToCompartment>inside</celldesigner:positionToCompartment>
<celldesigner:speciesIdentity>
<celldesigner:class>COMPLEX</celldesigner:class>
<celldesigner:name>G-protein</celldesigner:name>
</celldesigner:speciesIdentity>
<celldesigner:listOfCatalyzedReactions>
<celldesigner:catalyzed reaction="re71"/>
</celldesigner:listOfCatalyzedReactions>
</celldesigner:extension>
<rdf:RDF xmlns:rdf="http://www.w3.org/1999/02/22-rdf-syntax-ns#" xmlns:dc="http://purl.org/dc/elements/1.1/" xmlns:dcterms="http://purl.org/dc/terms/" xmlns:vCard="http://www.w3.org/2001/vcard-rdf/3.0#" xmlns:bqbiol="http://biomodels.net/biology-qualifiers/" xmlns:bqmodel="http://biomodels.net/model-qualifiers/">
<rdf:Description rdf:about="#s138">
<bqbiol:hasPart>
<rdf:Bag>
<rdf:li rdf:resource="urn:miriam:uniprot:P63092"/>
</rdf:Bag>
</bqbiol:hasPart>
<bqbiol:hasPart>
<rdf:Bag>
<rdf:li rdf:resource="urn:miriam:hgnc:4392"/>
</rdf:Bag>
</bqbiol:hasPart>
<bqbiol:hasPart>
<rdf:Bag>
<rdf:li rdf:resource="urn:miriam:obo.chebi:CHEBI%3A15996"/>
</rdf:Bag>
</bqbiol:hasPart>
<bqmodel:isDescribedBy>
<rdf:Bag>
<rdf:li rdf:resource="urn:miriam:pubmed:12502786"/>
<rdf:li rdf:resource="urn:miriam:pubmed:25178873"/>
<rdf:li rdf:resource="urn:miriam:pubmed:11707576"/>
<rdf:li rdf:resource="urn:miriam:pubmed:9950763"/>
<rdf:li rdf:resource="urn:miriam:pubmed:11155209"/>
</rdf:Bag>
</bqmodel:isDescribedBy>
</rdf:Description>
</rdf:RDF>
</annotation>
</species>
<species metaid="s342" id="s342" name="STX1A_STXBP1" compartment="c1" initialAmount="0" charge="0">
<notes>
<html xmlns="http://www.w3.org/1999/xhtml">
<head>
<title/>
</head>
<body>PMID:9724814
PMID: 10675364
</body>
</html>
</notes>
<annotation>
<celldesigner:extension>
<celldesigner:positionToCompartment>inside</celldesigner:positionToCompartment>
<celldesigner:speciesIdentity>
<celldesigner:class>COMPLEX</celldesigner:class>
<celldesigner:name>STX1A_STXBP1</celldesigner:name>
</celldesigner:speciesIdentity>
</celldesigner:extension>
<rdf:RDF xmlns:rdf="http://www.w3.org/1999/02/22-rdf-syntax-ns#" xmlns:dc="http://purl.org/dc/elements/1.1/" xmlns:dcterms="http://purl.org/dc/terms/" xmlns:vCard="http://www.w3.org/2001/vcard-rdf/3.0#" xmlns:bqbiol="http://biomodels.net/biology-qualifiers/" xmlns:bqmodel="http://biomodels.net/model-qualifiers/">
<rdf:Description rdf:about="#s342">
<bqbiol:hasPart>
<rdf:Bag>
<rdf:li rdf:resource="urn:miriam:uniprot:P61764"/>
</rdf:Bag>
</bqbiol:hasPart>
<bqbiol:hasPart>
<rdf:Bag>
<rdf:li rdf:resource="urn:miriam:uniprot:Q16623"/>
</rdf:Bag>
</bqbiol:hasPart>
<bqmodel:isDescribedBy>
<rdf:Bag>
<rdf:li rdf:resource="urn:miriam:pubmed:9724814"/>
<rdf:li rdf:resource="urn:miriam:pubmed:10675364"/>
</rdf:Bag>
</bqmodel:isDescribedBy>
</rdf:Description>
</rdf:RDF>
</annotation>
</species>
<species metaid="s349" id="s349" name="PP2B" compartment="c1" initialAmount="0" charge="0">
<annotation>
<celldesigner:extension>
<celldesigner:positionToCompartment>inside</celldesigner:positionToCompartment>
<celldesigner:speciesIdentity>
<celldesigner:class>COMPLEX</celldesigner:class>
<celldesigner:name>PP2B</celldesigner:name>
</celldesigner:speciesIdentity>
<celldesigner:listOfCatalyzedReactions>
<celldesigner:catalyzed reaction="re80"/>
</celldesigner:listOfCatalyzedReactions>
</celldesigner:extension>
</annotation>
</species>
<species metaid="s347" id="s347" name="PP2B" compartment="c1" initialAmount="0" charge="0">
<annotation>
<celldesigner:extension>
<celldesigner:positionToCompartment>inside</celldesigner:positionToCompartment>
<celldesigner:speciesIdentity>
<celldesigner:class>COMPLEX</celldesigner:class>
<celldesigner:name>PP2B</celldesigner:name>
</celldesigner:speciesIdentity>
</celldesigner:extension>
<rdf:RDF xmlns:rdf="http://www.w3.org/1999/02/22-rdf-syntax-ns#" xmlns:dc="http://purl.org/dc/elements/1.1/" xmlns:dcterms="http://purl.org/dc/terms/" xmlns:vCard="http://www.w3.org/2001/vcard-rdf/3.0#" xmlns:bqbiol="http://biomodels.net/biology-qualifiers/" xmlns:bqmodel="http://biomodels.net/model-qualifiers/">
<rdf:Description rdf:about="#s347">
<bqmodel:isDescribedBy>
<rdf:Bag>
<rdf:li rdf:resource="urn:miriam:pubmed:17581860"/>
<rdf:li rdf:resource="urn:miriam:pubmed:18346874"/>
</rdf:Bag>
</bqmodel:isDescribedBy>
</rdf:Description>
</rdf:RDF>
</annotation>
</species>
<species metaid="s1002" id="s1002" name="ADO" compartment="c1" charge="0">
<annotation>
<celldesigner:extension>
<celldesigner:positionToCompartment>outerSurface</celldesigner:positionToCompartment>
<celldesigner:speciesIdentity>
<celldesigner:class>SIMPLE_MOLECULE</celldesigner:class>
<celldesigner:name>ADO</celldesigner:name>
</celldesigner:speciesIdentity>
</celldesigner:extension>
</annotation>
</species>
<species metaid="s22" id="s22" name="Cl-" compartment="default" initialAmount="0">
<annotation>
<celldesigner:extension>
<celldesigner:positionToCompartment>inside</celldesigner:positionToCompartment>
<celldesigner:speciesIdentity>
<celldesigner:class>ION</celldesigner:class>
<celldesigner:name>Cl-</celldesigner:name>
</celldesigner:speciesIdentity>
</celldesigner:extension>
</annotation>
</species>
<species metaid="s23" id="s23" name="Na+" compartment="default" initialAmount="0">
<annotation>
<celldesigner:extension>
<celldesigner:positionToCompartment>inside</celldesigner:positionToCompartment>
<celldesigner:speciesIdentity>
<celldesigner:class>ION</celldesigner:class>
<celldesigner:name>Na+</celldesigner:name>
</celldesigner:speciesIdentity>
</celldesigner:extension>
</annotation>
</species>
<species metaid="s24" id="s24" name="cAMP" compartment="default" initialAmount="0">
<notes>
<html xmlns="http://www.w3.org/1999/xhtml">
<head>
<title/>
</head>
<body>PMID: 1716180, Functional
PMID:11845310, Functional
</body>
</html>
</notes>
<annotation>
<celldesigner:extension>
<celldesigner:positionToCompartment>inside</celldesigner:positionToCompartment>
<celldesigner:speciesIdentity>
<celldesigner:class>SIMPLE_MOLECULE</celldesigner:class>
<celldesigner:name>cAMP</celldesigner:name>
</celldesigner:speciesIdentity>
</celldesigner:extension>
<rdf:RDF xmlns:rdf="http://www.w3.org/1999/02/22-rdf-syntax-ns#" xmlns:dc="http://purl.org/dc/elements/1.1/" xmlns:dcterms="http://purl.org/dc/terms/" xmlns:vCard="http://www.w3.org/2001/vcard-rdf/3.0#" xmlns:bqbiol="http://biomodels.net/biology-qualifiers/" xmlns:bqmodel="http://biomodels.net/model-qualifiers/">
<rdf:Description rdf:about="#s24">
<bqbiol:is>
<rdf:Bag>
<rdf:li rdf:resource="urn:miriam:obo.chebi:CHEBI%3A17489"/>
</rdf:Bag>
</bqbiol:is>
<bqbiol:is>
<rdf:Bag>
<rdf:li rdf:resource="urn:miriam:pubchem.compound:6076"/>
</rdf:Bag>
</bqbiol:is>
</rdf:Description>
</rdf:RDF>
</annotation>
</species>
<species metaid="s25" id="s25" name="GSH" compartment="default" initialAmount="0">
<annotation>
<celldesigner:extension>
<celldesigner:positionToCompartment>inside</celldesigner:positionToCompartment>
<celldesigner:speciesIdentity>
<celldesigner:class>SIMPLE_MOLECULE</celldesigner:class>
<celldesigner:name>GSH</celldesigner:name>
</celldesigner:speciesIdentity>
</celldesigner:extension>
</annotation>
</species>
<species metaid="s26" id="s26" name="Epinephrine" compartment="default" initialAmount="0">
<notes>
<html xmlns="http://www.w3.org/1999/xhtml">
<head>
<title/>
</head>
<body>PMID:12502786
PMID: 25178873
</body>
</html>
</notes>
<annotation>
<celldesigner:extension>
<celldesigner:positionToCompartment>inside</celldesigner:positionToCompartment>
<celldesigner:speciesIdentity>
<celldesigner:class>SIMPLE_MOLECULE</celldesigner:class>
<celldesigner:name>Epinephrine</celldesigner:name>
</celldesigner:speciesIdentity>
</celldesigner:extension>
<rdf:RDF xmlns:rdf="http://www.w3.org/1999/02/22-rdf-syntax-ns#" xmlns:dc="http://purl.org/dc/elements/1.1/" xmlns:dcterms="http://purl.org/dc/terms/" xmlns:vCard="http://www.w3.org/2001/vcard-rdf/3.0#" xmlns:bqbiol="http://biomodels.net/biology-qualifiers/" xmlns:bqmodel="http://biomodels.net/model-qualifiers/">
<rdf:Description rdf:about="#s26">
<bqbiol:is>
<rdf:Bag>
<rdf:li rdf:resource="urn:miriam:pubchem.compound:5816"/>
</rdf:Bag>
</bqbiol:is>
<bqbiol:is>
<rdf:Bag>
<rdf:li rdf:resource="urn:miriam:obo.chebi:CHEBI%3A28918"/>
</rdf:Bag>
</bqbiol:is>
<bqmodel:isDescribedBy>
<rdf:Bag>
<rdf:li rdf:resource="urn:miriam:pubmed:12502786"/>
<rdf:li rdf:resource="urn:miriam:pubmed:25178873"/>
</rdf:Bag>
</bqmodel:isDescribedBy>
</rdf:Description>
</rdf:RDF>
</annotation>
</species>
<species metaid="s27" id="s27" name="CFTR" compartment="c1" initialAmount="0">
<annotation>
<celldesigner:extension>
<celldesigner:positionToCompartment>innerSurface</celldesigner:positionToCompartment>
<celldesigner:speciesIdentity>
<celldesigner:class>PROTEIN</celldesigner:class>
<celldesigner:proteinReference>pr2</celldesigner:proteinReference>
</celldesigner:speciesIdentity>
</celldesigner:extension>
<rdf:RDF xmlns:rdf="http://www.w3.org/1999/02/22-rdf-syntax-ns#" xmlns:dc="http://purl.org/dc/elements/1.1/" xmlns:dcterms="http://purl.org/dc/terms/" xmlns:vCard="http://www.w3.org/2001/vcard-rdf/3.0#" xmlns:bqbiol="http://biomodels.net/biology-qualifiers/" xmlns:bqmodel="http://biomodels.net/model-qualifiers/">
<rdf:Description rdf:about="#s27">
<bqbiol:is>
<rdf:Bag>
<rdf:li rdf:resource="urn:miriam:uniprot:P13569"/>
</rdf:Bag>
</bqbiol:is>
</rdf:Description>
</rdf:RDF>
</annotation>
</species>
<species metaid="s28" id="s28" name="CFTR" compartment="c1" initialAmount="0">
<annotation>
<celldesigner:extension>
<celldesigner:positionToCompartment>innerSurface</celldesigner:positionToCompartment>
<celldesigner:speciesIdentity>
<celldesigner:class>PROTEIN</celldesigner:class>
<celldesigner:proteinReference>pr2</celldesigner:proteinReference>
<celldesigner:state>
<celldesigner:listOfModifications>
<celldesigner:modification residue="rs1" state="phosphorylated"/>
</celldesigner:listOfModifications>
</celldesigner:state>
</celldesigner:speciesIdentity>
<celldesigner:listOfCatalyzedReactions>
<celldesigner:catalyzed reaction="re84"/>
<celldesigner:catalyzed reaction="re85"/>
<celldesigner:catalyzed reaction="re86"/>
</celldesigner:listOfCatalyzedReactions>
</celldesigner:extension>
<rdf:RDF xmlns:rdf="http://www.w3.org/1999/02/22-rdf-syntax-ns#" xmlns:dc="http://purl.org/dc/elements/1.1/" xmlns:dcterms="http://purl.org/dc/terms/" xmlns:vCard="http://www.w3.org/2001/vcard-rdf/3.0#" xmlns:bqbiol="http://biomodels.net/biology-qualifiers/" xmlns:bqmodel="http://biomodels.net/model-qualifiers/">
<rdf:Description rdf:about="#s28">
<bqbiol:is>
<rdf:Bag>
<rdf:li rdf:resource="urn:miriam:uniprot:P13569"/>
</rdf:Bag>
</bqbiol:is>
</rdf:Description>
</rdf:RDF>
</annotation>
</species>
<species metaid="s29" id="s29" name="ADRB2" compartment="c1" initialAmount="0">
<notes>
<html xmlns="http://www.w3.org/1999/xhtml">
<head>
<title/>
</head>
<body>PMID:12502786, CoIP
 PMID: 25178873, CoIP
</body>
</html>
</notes>
<annotation>
<celldesigner:extension>
<celldesigner:positionToCompartment>transmembrane</celldesigner:positionToCompartment>
<celldesigner:speciesIdentity>
<celldesigner:class>PROTEIN</celldesigner:class>
<celldesigner:proteinReference>pr8</celldesigner:proteinReference>
</celldesigner:speciesIdentity>
</celldesigner:extension>
<rdf:RDF xmlns:rdf="http://www.w3.org/1999/02/22-rdf-syntax-ns#" xmlns:dc="http://purl.org/dc/elements/1.1/" xmlns:dcterms="http://purl.org/dc/terms/" xmlns:vCard="http://www.w3.org/2001/vcard-rdf/3.0#" xmlns:bqbiol="http://biomodels.net/biology-qualifiers/" xmlns:bqmodel="http://biomodels.net/model-qualifiers/">
<rdf:Description rdf:about="#s29">
<bqbiol:is>
<rdf:Bag>
<rdf:li rdf:resource="urn:miriam:uniprot:P07550"/>
<rdf:li rdf:resource="urn:miriam:hgnc:286"/>
</rdf:Bag>
</bqbiol:is>
<bqmodel:isDescribedBy>
<rdf:Bag>
<rdf:li rdf:resource="urn:miriam:pubmed:12502786"/>
<rdf:li rdf:resource="urn:miriam:pubmed:25178873"/>
</rdf:Bag>
</bqmodel:isDescribedBy>
</rdf:Description>
</rdf:RDF>
</annotation>
</species>
</listOfSpecies>
<listOfReactions>
<reaction metaid="re43" id="re47" reversible="false">
<annotation>
<celldesigner:extension>
<celldesigner:reactionType>BOOLEAN_LOGIC_GATE</celldesigner:reactionType>
<celldesigner:baseReactants>
<celldesigner:baseReactant species="s235" alias="sa174"/>
<celldesigner:baseReactant species="s192" alias="sa167"/>
</celldesigner:baseReactants>
<celldesigner:baseProducts>
<celldesigner:baseProduct species="s27" alias="sa160">
<celldesigner:linkAnchor position="NNE"/>
</celldesigner:baseProduct>
</celldesigner:baseProducts>
<celldesigner:connectScheme connectPolicy="direct"/>
<celldesigner:editPoints>0.07894989998573898,-0.35560627220465424 1.0390868349383169,-0.14244154224317018 2993.0,680.0</celldesigner:editPoints>
<celldesigner:line width="1.0" color="ff000000"/>
<celldesigner:listOfGateMember>
<celldesigner:GateMember type="BOOLEAN_LOGIC_GATE_NOT" aliases="sa174,sa167" modificationType="REDUCED_MODULATION" targetLineIndex="-1,1" editPoints="0.07894989998573898,-0.35560627220465424 1.0390868349383169,-0.14244154224317018 2993.0,680.0">
<celldesigner:connectScheme connectPolicy="direct">
<celldesigner:listOfLineDirection>
<celldesigner:lineDirection index="0" value="unknown"/>
<celldesigner:lineDirection index="1" value="unknown"/>
<celldesigner:lineDirection index="2" value="unknown"/>
</celldesigner:listOfLineDirection>
</celldesigner:connectScheme>
<celldesigner:line width="1.0" color="ff000000"/>
</celldesigner:GateMember>
<celldesigner:GateMember type="REDUCED_MODULATION" aliases="sa174" targetLineIndex="-1,0" editPoints="0.7191011235955997,-0.4494382022470358">
<celldesigner:connectScheme connectPolicy="direct">
<celldesigner:listOfLineDirection>
<celldesigner:lineDirection index="0" value="unknown"/>
<celldesigner:lineDirection index="1" value="unknown"/>
</celldesigner:listOfLineDirection>
</celldesigner:connectScheme>
<celldesigner:line width="1.0" color="ff000000"/>
</celldesigner:GateMember>
<celldesigner:GateMember type="REDUCED_MODULATION" aliases="sa167" targetLineIndex="-1,0">
<celldesigner:connectScheme connectPolicy="direct">
<celldesigner:listOfLineDirection>
<celldesigner:lineDirection index="0" value="unknown"/>
</celldesigner:listOfLineDirection>
</celldesigner:connectScheme>
<celldesigner:line width="1.0" color="ff000000"/>
</celldesigner:GateMember>
</celldesigner:listOfGateMember>
</celldesigner:extension>
</annotation>
<listOfReactants>
<speciesReference metaid="CDMT00001" species="s235">
<annotation>
<celldesigner:extension>
<celldesigner:alias>sa174</celldesigner:alias>
</celldesigner:extension>
</annotation>
</speciesReference>
<speciesReference metaid="CDMT00002" species="s192">
<annotation>
<celldesigner:extension>
<celldesigner:alias>sa167</celldesigner:alias>
</celldesigner:extension>
</annotation>
</speciesReference>
</listOfReactants>
<listOfProducts>
<speciesReference metaid="CDMT00003" species="s27">
<annotation>
<celldesigner:extension>
<celldesigner:alias>sa160</celldesigner:alias>
</celldesigner:extension>
</annotation>
</speciesReference>
</listOfProducts>
</reaction>
<reaction metaid="re13" id="re48" reversible="false">
<annotation>
<celldesigner:extension>
<celldesigner:reactionType>DISSOCIATION</celldesigner:reactionType>
<celldesigner:baseReactants>
<celldesigner:baseReactant species="s1019" alias="sa227"/>
</celldesigner:baseReactants>
<celldesigner:baseProducts>
<celldesigner:baseProduct species="s29" alias="sa162"/>
<celldesigner:baseProduct species="s138" alias="csa31"/>
</celldesigner:baseProducts>
<celldesigner:listOfReactantLinks>
<celldesigner:reactantLink reactant="s691" alias="sa186" targetLineIndex="-1,0">
<celldesigner:connectScheme connectPolicy="direct">
<celldesigner:listOfLineDirection>
<celldesigner:lineDirection index="0" value="unknown"/>
</celldesigner:listOfLineDirection>
</celldesigner:connectScheme>
<celldesigner:line width="1.0" color="ff000000" type="Straight"/>
</celldesigner:reactantLink>
</celldesigner:listOfReactantLinks>
<celldesigner:listOfProductLinks>
<celldesigner:productLink product="s690" alias="sa187" targetLineIndex="-1,1">
<celldesigner:connectScheme connectPolicy="direct">
<celldesigner:listOfLineDirection>
<celldesigner:lineDirection index="0" value="unknown"/>
</celldesigner:listOfLineDirection>
</celldesigner:connectScheme>
<celldesigner:line width="1.0" color="ff000000" type="Straight"/>
</celldesigner:productLink>
<celldesigner:productLink product="s26" alias="sa144" targetLineIndex="-1,1">
<celldesigner:connectScheme connectPolicy="direct">
<celldesigner:listOfLineDirection>
<celldesigner:lineDirection index="0" value="unknown"/>
</celldesigner:listOfLineDirection>
</celldesigner:connectScheme>
<celldesigner:line width="1.0" color="ff000000" type="Straight"/>
</celldesigner:productLink>
</celldesigner:listOfProductLinks>
<celldesigner:connectScheme connectPolicy="direct">
<celldesigner:listOfLineDirection>
<celldesigner:lineDirection arm="0" index="0" value="unknown"/>
<celldesigner:lineDirection arm="1" index="0" value="unknown"/>
<celldesigner:lineDirection arm="2" index="0" value="unknown"/>
</celldesigner:listOfLineDirection>
</celldesigner:connectScheme>
<celldesigner:editPoints num0="0" num1="0" num2="0" tShapeIndex="0">0.5161290322580658,-1.887379141862766E-15</celldesigner:editPoints>
<celldesigner:line width="1.0" color="ff000000"/>
</celldesigner:extension>
<rdf:RDF xmlns:rdf="http://www.w3.org/1999/02/22-rdf-syntax-ns#" xmlns:dc="http://purl.org/dc/elements/1.1/" xmlns:dcterms="http://purl.org/dc/terms/" xmlns:vCard="http://www.w3.org/2001/vcard-rdf/3.0#" xmlns:bqbiol="http://biomodels.net/biology-qualifiers/" xmlns:bqmodel="http://biomodels.net/model-qualifiers/">
<rdf:Description rdf:about="#re13">
<bqmodel:isDescribedBy>
<rdf:Bag>
<rdf:li rdf:resource="urn:miriam:pubmed:12502786"/>
<rdf:li rdf:resource="urn:miriam:pubmed:25178873"/>
</rdf:Bag>
</bqmodel:isDescribedBy>
</rdf:Description>
</rdf:RDF>
</annotation>
<listOfReactants>
<speciesReference metaid="CDMT00004" species="s1018">
<annotation>
<celldesigner:extension>
<celldesigner:alias>csa23</celldesigner:alias>
</celldesigner:extension>
</annotation>
</speciesReference>
<speciesReference metaid="CDMT00005" species="s691">
<annotation>
<celldesigner:extension>
<celldesigner:alias>sa186</celldesigner:alias>
</celldesigner:extension>
</annotation>
</speciesReference>
</listOfReactants>
<listOfProducts>
<speciesReference metaid="CDMT00006" species="s29">
<annotation>
<celldesigner:extension>
<celldesigner:alias>sa162</celldesigner:alias>
</celldesigner:extension>
</annotation>
</speciesReference>
<speciesReference metaid="CDMT00007" species="s138">
<annotation>
<celldesigner:extension>
<celldesigner:alias>csa31</celldesigner:alias>
</celldesigner:extension>
</annotation>
</speciesReference>
<speciesReference metaid="CDMT00008" species="s690">
<annotation>
<celldesigner:extension>
<celldesigner:alias>sa187</celldesigner:alias>
</celldesigner:extension>
</annotation>
</speciesReference>
<speciesReference metaid="CDMT00009" species="s26">
<annotation>
<celldesigner:extension>
<celldesigner:alias>sa144</celldesigner:alias>
</celldesigner:extension>
</annotation>
</speciesReference>
</listOfProducts>
</reaction>
<reaction metaid="re54" id="re49" reversible="false">
<annotation>
<celldesigner:extension>
<celldesigner:reactionType>DISSOCIATION</celldesigner:reactionType>
<celldesigner:baseReactants>
<celldesigner:baseReactant species="s998" alias="csa24">
<celldesigner:linkAnchor position="ENE"/>
</celldesigner:baseReactant>
</celldesigner:baseReactants>
<celldesigner:baseProducts>
<celldesigner:baseProduct species="s260" alias="sa146">
<celldesigner:linkAnchor position="W"/>
</celldesigner:baseProduct>
<celldesigner:baseProduct species="s138" alias="csa31">
<celldesigner:linkAnchor position="WNW"/>
</celldesigner:baseProduct>
</celldesigner:baseProducts>
<celldesigner:listOfReactantLinks>
<celldesigner:reactantLink reactant="s691" alias="sa184" targetLineIndex="-1,0">
<celldesigner:connectScheme connectPolicy="direct">
<celldesigner:listOfLineDirection>
<celldesigner:lineDirection index="0" value="unknown"/>
</celldesigner:listOfLineDirection>
</celldesigner:connectScheme>
<celldesigner:line width="1.0" color="ff000000" type="Straight"/>
</celldesigner:reactantLink>
</celldesigner:listOfReactantLinks>
<celldesigner:listOfProductLinks>
<celldesigner:productLink product="s690" alias="sa183" targetLineIndex="-1,1">
<celldesigner:connectScheme connectPolicy="direct">
<celldesigner:listOfLineDirection>
<celldesigner:lineDirection index="0" value="unknown"/>
</celldesigner:listOfLineDirection>
</celldesigner:connectScheme>
<celldesigner:line width="1.0" color="ff000000" type="Straight"/>
</celldesigner:productLink>
<celldesigner:productLink product="s249" alias="sa139" targetLineIndex="-1,1">
<celldesigner:linkAnchor position="E"/>
<celldesigner:connectScheme connectPolicy="square">
<celldesigner:listOfLineDirection>
<celldesigner:lineDirection index="0" value="vertical"/>
<celldesigner:lineDirection index="1" value="horizontal"/>
</celldesigner:listOfLineDirection>
</celldesigner:connectScheme>
<celldesigner:editPoints>0.5907892085498023,0.4916882341595139</celldesigner:editPoints>
<celldesigner:line width="1.0" color="ff000000" type="Straight"/>
</celldesigner:productLink>
</celldesigner:listOfProductLinks>
<celldesigner:connectScheme connectPolicy="direct">
<celldesigner:listOfLineDirection>
<celldesigner:lineDirection arm="0" index="0" value="unknown"/>
<celldesigner:lineDirection arm="1" index="0" value="unknown"/>
<celldesigner:lineDirection arm="2" index="0" value="unknown"/>
<celldesigner:lineDirection arm="2" index="1" value="unknown"/>
</celldesigner:listOfLineDirection>
</celldesigner:connectScheme>
<celldesigner:editPoints num0="0" num1="0" num2="1" tShapeIndex="0">0.06399552803215736,0.24584116410912915 0.8527582786510008,-0.05114069891652706</celldesigner:editPoints>
<celldesigner:line width="1.0" color="ff000000"/>
</celldesigner:extension>
<rdf:RDF xmlns:rdf="http://www.w3.org/1999/02/22-rdf-syntax-ns#" xmlns:dc="http://purl.org/dc/elements/1.1/" xmlns:dcterms="http://purl.org/dc/terms/" xmlns:vCard="http://www.w3.org/2001/vcard-rdf/3.0#" xmlns:bqbiol="http://biomodels.net/biology-qualifiers/" xmlns:bqmodel="http://biomodels.net/model-qualifiers/">
<rdf:Description rdf:about="#re54">
<bqmodel:isDescribedBy>
<rdf:Bag>
<rdf:li rdf:resource="urn:miriam:pubmed:11707576"/>
<rdf:li rdf:resource="urn:miriam:pubmed:9950763"/>
</rdf:Bag>
</bqmodel:isDescribedBy>
</rdf:Description>
</rdf:RDF>
</annotation>
<listOfReactants>
<speciesReference metaid="CDMT00010" species="s998">
<annotation>
<celldesigner:extension>
<celldesigner:alias>csa24</celldesigner:alias>
</celldesigner:extension>
</annotation>
</speciesReference>
<speciesReference metaid="CDMT00011" species="s691">
<annotation>
<celldesigner:extension>
<celldesigner:alias>sa184</celldesigner:alias>
</celldesigner:extension>
</annotation>
</speciesReference>
</listOfReactants>
<listOfProducts>
<speciesReference metaid="CDMT00012" species="s260">
<annotation>
<celldesigner:extension>
<celldesigner:alias>sa146</celldesigner:alias>
</celldesigner:extension>
</annotation>
</speciesReference>
<speciesReference metaid="CDMT00013" species="s138">
<annotation>
<celldesigner:extension>
<celldesigner:alias>csa31</celldesigner:alias>
</celldesigner:extension>
</annotation>
</speciesReference>
<speciesReference metaid="CDMT00014" species="s690">
<annotation>
<celldesigner:extension>
<celldesigner:alias>sa183</celldesigner:alias>
</celldesigner:extension>
</annotation>
</speciesReference>
<speciesReference metaid="CDMT00015" species="s249">
<annotation>
<celldesigner:extension>
<celldesigner:alias>sa139</celldesigner:alias>
</celldesigner:extension>
</annotation>
</speciesReference>
</listOfProducts>
</reaction>
<reaction metaid="re57" id="re50" reversible="false">
<annotation>
<celldesigner:extension>
<celldesigner:reactionType>DISSOCIATION</celldesigner:reactionType>
<celldesigner:baseReactants>
<celldesigner:baseReactant species="s1003" alias="csa21">
<celldesigner:linkAnchor position="E"/>
</celldesigner:baseReactant>
</celldesigner:baseReactants>
<celldesigner:baseProducts>
<celldesigner:baseProduct species="s288" alias="sa164">
<celldesigner:linkAnchor position="WSW"/>
</celldesigner:baseProduct>
<celldesigner:baseProduct species="s292" alias="csa30">
<celldesigner:linkAnchor position="W"/>
</celldesigner:baseProduct>
</celldesigner:baseProducts>
<celldesigner:listOfReactantLinks>
<celldesigner:reactantLink reactant="s691" alias="sa189" targetLineIndex="-1,0">
<celldesigner:connectScheme connectPolicy="direct">
<celldesigner:listOfLineDirection>
<celldesigner:lineDirection index="0" value="unknown"/>
</celldesigner:listOfLineDirection>
</celldesigner:connectScheme>
<celldesigner:line width="1.0" color="ff000000" type="Straight"/>
</celldesigner:reactantLink>
</celldesigner:listOfReactantLinks>
<celldesigner:listOfProductLinks>
<celldesigner:productLink product="s250" alias="sa136" targetLineIndex="-1,1">
<celldesigner:linkAnchor position="E"/>
<celldesigner:connectScheme connectPolicy="square">
<celldesigner:listOfLineDirection>
<celldesigner:lineDirection index="0" value="vertical"/>
<celldesigner:lineDirection index="1" value="horizontal"/>
</celldesigner:listOfLineDirection>
</celldesigner:connectScheme>
<celldesigner:editPoints>0.6027409267976571,0.4893304629396771</celldesigner:editPoints>
<celldesigner:line width="1.0" color="ff000000" type="Straight"/>
</celldesigner:productLink>
<celldesigner:productLink product="s690" alias="sa182" targetLineIndex="-1,1">
<celldesigner:linkAnchor position="N"/>
<celldesigner:connectScheme connectPolicy="direct">
<celldesigner:listOfLineDirection>
<celldesigner:lineDirection index="0" value="unknown"/>
</celldesigner:listOfLineDirection>
</celldesigner:connectScheme>
<celldesigner:line width="1.0" color="ff000000" type="Straight"/>
</celldesigner:productLink>
</celldesigner:listOfProductLinks>
<celldesigner:connectScheme connectPolicy="direct">
<celldesigner:listOfLineDirection>
<celldesigner:lineDirection arm="0" index="0" value="unknown"/>
<celldesigner:lineDirection arm="1" index="0" value="unknown"/>
<celldesigner:lineDirection arm="2" index="0" value="unknown"/>
<celldesigner:lineDirection arm="2" index="1" value="unknown"/>
</celldesigner:listOfLineDirection>
</celldesigner:connectScheme>
<celldesigner:editPoints num0="0" num1="0" num2="1" tShapeIndex="0">0.8413240061422966,0.3583006312915886 0.5567830313742822,0.0795404330534688</celldesigner:editPoints>
<celldesigner:line width="1.0" color="ff000000"/>
</celldesigner:extension>
<rdf:RDF xmlns:rdf="http://www.w3.org/1999/02/22-rdf-syntax-ns#" xmlns:dc="http://purl.org/dc/elements/1.1/" xmlns:dcterms="http://purl.org/dc/terms/" xmlns:vCard="http://www.w3.org/2001/vcard-rdf/3.0#" xmlns:bqbiol="http://biomodels.net/biology-qualifiers/" xmlns:bqmodel="http://biomodels.net/model-qualifiers/">
<rdf:Description rdf:about="#re57">
<bqmodel:isDescribedBy>
<rdf:Bag>
<rdf:li rdf:resource="urn:miriam:pubmed:16203867"/>
<rdf:li rdf:resource="urn:miriam:pubmed:24613836"/>
<rdf:li rdf:resource="urn:miriam:pubmed:21299497"/>
</rdf:Bag>
</bqmodel:isDescribedBy>
</rdf:Description>
</rdf:RDF>
</annotation>
<listOfReactants>
<speciesReference metaid="CDMT00016" species="s1003">
<annotation>
<celldesigner:extension>
<celldesigner:alias>csa21</celldesigner:alias>
</celldesigner:extension>
</annotation>
</speciesReference>
<speciesReference metaid="CDMT00017" species="s691">
<annotation>
<celldesigner:extension>
<celldesigner:alias>sa189</celldesigner:alias>
</celldesigner:extension>
</annotation>
</speciesReference>
</listOfReactants>
<listOfProducts>
<speciesReference metaid="CDMT00018" species="s288">
<annotation>
<celldesigner:extension>
<celldesigner:alias>sa164</celldesigner:alias>
</celldesigner:extension>
</annotation>
</speciesReference>
<speciesReference metaid="CDMT00019" species="s292">
<annotation>
<celldesigner:extension>
<celldesigner:alias>csa30</celldesigner:alias>
</celldesigner:extension>
</annotation>
</speciesReference>
<speciesReference metaid="CDMT00020" species="s250">
<annotation>
<celldesigner:extension>
<celldesigner:alias>sa136</celldesigner:alias>
</celldesigner:extension>
</annotation>
</speciesReference>
<speciesReference metaid="CDMT00021" species="s690">
<annotation>
<celldesigner:extension>
<celldesigner:alias>sa182</celldesigner:alias>
</celldesigner:extension>
</annotation>
</speciesReference>
</listOfProducts>
</reaction>
<reaction metaid="re12" id="re51" reversible="false" fast="false">
<annotation>
<celldesigner:extension>
<celldesigner:reactionType>HETERODIMER_ASSOCIATION</celldesigner:reactionType>
<celldesigner:baseReactants>
<celldesigner:baseReactant species="s1014" alias="sa235"/>
<celldesigner:baseReactant species="s26" alias="sa145"/>
</celldesigner:baseReactants>
<celldesigner:baseProducts>
<celldesigner:baseProduct species="s1019" alias="sa227"/>
</celldesigner:baseProducts>
<celldesigner:connectScheme connectPolicy="direct">
<celldesigner:listOfLineDirection>
<celldesigner:lineDirection arm="0" index="0" value="unknown"/>
<celldesigner:lineDirection arm="1" index="0" value="unknown"/>
<celldesigner:lineDirection arm="2" index="0" value="unknown"/>
</celldesigner:listOfLineDirection>
</celldesigner:connectScheme>
<celldesigner:editPoints num0="0" num1="0" num2="0" tShapeIndex="0">4.884981308350689E-15,0.37455830388692224</celldesigner:editPoints>
<celldesigner:line width="1.0" color="ff000000"/>
</celldesigner:extension>
<rdf:RDF xmlns:rdf="http://www.w3.org/1999/02/22-rdf-syntax-ns#" xmlns:dc="http://purl.org/dc/elements/1.1/" xmlns:dcterms="http://purl.org/dc/terms/" xmlns:vCard="http://www.w3.org/2001/vcard-rdf/3.0#" xmlns:bqbiol="http://biomodels.net/biology-qualifiers/" xmlns:bqmodel="http://biomodels.net/model-qualifiers/">
<rdf:Description rdf:about="#re12">
<bqmodel:isDescribedBy>
<rdf:Bag>
<rdf:li rdf:resource="urn:miriam:pubmed:12502786"/>
<rdf:li rdf:resource="urn:miriam:pubmed:25178873"/>
</rdf:Bag>
</bqmodel:isDescribedBy>
</rdf:Description>
</rdf:RDF>
</annotation>
<listOfReactants>
<speciesReference metaid="CDMT00022" species="s1013">
<annotation>
<celldesigner:extension>
<celldesigner:alias>csa26</celldesigner:alias>
</celldesigner:extension>
</annotation>
</speciesReference>
<speciesReference metaid="CDMT00023" species="s26">
<annotation>
<celldesigner:extension>
<celldesigner:alias>sa145</celldesigner:alias>
</celldesigner:extension>
</annotation>
</speciesReference>
</listOfReactants>
<listOfProducts>
<speciesReference metaid="CDMT00024" species="s1018">
<annotation>
<celldesigner:extension>
<celldesigner:alias>csa23</celldesigner:alias>
</celldesigner:extension>
</annotation>
</speciesReference>
</listOfProducts>
</reaction>
<reaction metaid="re31" id="re52" reversible="false">
<annotation>
<celldesigner:extension>
<celldesigner:reactionType>HETERODIMER_ASSOCIATION</celldesigner:reactionType>
<celldesigner:baseReactants>
<celldesigner:baseReactant species="s200" alias="sa202"/>
<celldesigner:baseReactant species="s202" alias="sa201">
<celldesigner:linkAnchor position="ESE"/>
</celldesigner:baseReactant>
</celldesigner:baseReactants>
<celldesigner:baseProducts>
<celldesigner:baseProduct species="s203" alias="csa27">
<celldesigner:linkAnchor position="S"/>
</celldesigner:baseProduct>
</celldesigner:baseProducts>
<celldesigner:connectScheme connectPolicy="direct">
<celldesigner:listOfLineDirection>
<celldesigner:lineDirection arm="0" index="0" value="unknown"/>
<celldesigner:lineDirection arm="1" index="0" value="unknown"/>
<celldesigner:lineDirection arm="1" index="1" value="unknown"/>
<celldesigner:lineDirection arm="2" index="0" value="unknown"/>
<celldesigner:lineDirection arm="2" index="1" value="unknown"/>
</celldesigner:listOfLineDirection>
</celldesigner:connectScheme>
<celldesigner:editPoints num0="0" num1="1" num2="1" tShapeIndex="0">0.4999999999999911,0.49999999999999867 0.921752290546792,0.26598759248849624 -0.4412148771757298,0.0573538373301789</celldesigner:editPoints>
<celldesigner:line width="1.0" color="ff000000"/>
</celldesigner:extension>
<rdf:RDF xmlns:rdf="http://www.w3.org/1999/02/22-rdf-syntax-ns#" xmlns:dc="http://purl.org/dc/elements/1.1/" xmlns:dcterms="http://purl.org/dc/terms/" xmlns:vCard="http://www.w3.org/2001/vcard-rdf/3.0#" xmlns:bqbiol="http://biomodels.net/biology-qualifiers/" xmlns:bqmodel="http://biomodels.net/model-qualifiers/">
<rdf:Description rdf:about="#re31">
<bqmodel:isDescribedBy>
<rdf:Bag>
<rdf:li rdf:resource="urn:miriam:pubmed:17581860"/>
<rdf:li rdf:resource="urn:miriam:pubmed:18346874"/>
</rdf:Bag>
</bqmodel:isDescribedBy>
</rdf:Description>
</rdf:RDF>
</annotation>
<listOfReactants>
<speciesReference metaid="CDMT00025" species="s200">
<annotation>
<celldesigner:extension>
<celldesigner:alias>sa202</celldesigner:alias>
</celldesigner:extension>
</annotation>
</speciesReference>
<speciesReference metaid="CDMT00026" species="s202">
<annotation>
<celldesigner:extension>
<celldesigner:alias>sa201</celldesigner:alias>
</celldesigner:extension>
</annotation>
</speciesReference>
</listOfReactants>
<listOfProducts>
<speciesReference metaid="CDMT00027" species="s203">
<annotation>
<celldesigner:extension>
<celldesigner:alias>csa27</celldesigner:alias>
</celldesigner:extension>
</annotation>
</speciesReference>
</listOfProducts>
</reaction>
<reaction metaid="re35" id="re53" reversible="false">
<annotation>
<celldesigner:extension>
<celldesigner:reactionType>HETERODIMER_ASSOCIATION</celldesigner:reactionType>
<celldesigner:baseReactants>
<celldesigner:baseReactant species="s228" alias="sa185">
<celldesigner:linkAnchor position="S"/>
</celldesigner:baseReactant>
<celldesigner:baseReactant species="s229" alias="sa190">
<celldesigner:linkAnchor position="W"/>
</celldesigner:baseReactant>
</celldesigner:baseReactants>
<celldesigner:baseProducts>
<celldesigner:baseProduct species="s342" alias="csa32">
<celldesigner:linkAnchor position="N"/>
</celldesigner:baseProduct>
</celldesigner:baseProducts>
<celldesigner:connectScheme connectPolicy="direct">
<celldesigner:listOfLineDirection>
<celldesigner:lineDirection arm="0" index="0" value="unknown"/>
<celldesigner:lineDirection arm="1" index="0" value="unknown"/>
<celldesigner:lineDirection arm="2" index="0" value="unknown"/>
</celldesigner:listOfLineDirection>
</celldesigner:connectScheme>
<celldesigner:editPoints num0="0" num1="0" num2="0" tShapeIndex="0">0.0,0.29411764705882426</celldesigner:editPoints>
<celldesigner:line width="1.0" color="ff000000"/>
</celldesigner:extension>
<rdf:RDF xmlns:rdf="http://www.w3.org/1999/02/22-rdf-syntax-ns#" xmlns:dc="http://purl.org/dc/elements/1.1/" xmlns:dcterms="http://purl.org/dc/terms/" xmlns:vCard="http://www.w3.org/2001/vcard-rdf/3.0#" xmlns:bqbiol="http://biomodels.net/biology-qualifiers/" xmlns:bqmodel="http://biomodels.net/model-qualifiers/">
<rdf:Description rdf:about="#re35">
<bqmodel:isDescribedBy>
<rdf:Bag>
<rdf:li rdf:resource="urn:miriam:pubmed:9724814"/>
<rdf:li rdf:resource="urn:miriam:pubmed:10675364"/>
</rdf:Bag>
</bqmodel:isDescribedBy>
</rdf:Description>
</rdf:RDF>
</annotation>
<listOfReactants>
<speciesReference metaid="CDMT00028" species="s228">
<annotation>
<celldesigner:extension>
<celldesigner:alias>sa185</celldesigner:alias>
</celldesigner:extension>
</annotation>
</speciesReference>
<speciesReference metaid="CDMT00029" species="s229">
<annotation>
<celldesigner:extension>
<celldesigner:alias>sa190</celldesigner:alias>
</celldesigner:extension>
</annotation>
</speciesReference>
</listOfReactants>
<listOfProducts>
<speciesReference metaid="CDMT00030" species="s342">
<annotation>
<celldesigner:extension>
<celldesigner:alias>csa32</celldesigner:alias>
</celldesigner:extension>
</annotation>
</speciesReference>
</listOfProducts>
</reaction>
<reaction metaid="re52" id="re54" reversible="false">
<annotation>
<celldesigner:extension>
<celldesigner:reactionType>HETERODIMER_ASSOCIATION</celldesigner:reactionType>
<celldesigner:baseReactants>
<celldesigner:baseReactant species="s668" alias="csa25">
<celldesigner:linkAnchor position="ENE"/>
</celldesigner:baseReactant>
<celldesigner:baseReactant species="s249" alias="sa139">
<celldesigner:linkAnchor position="W"/>
</celldesigner:baseReactant>
</celldesigner:baseReactants>
<celldesigner:baseProducts>
<celldesigner:baseProduct species="s998" alias="csa24">
<celldesigner:linkAnchor position="WNW"/>
</celldesigner:baseProduct>
</celldesigner:baseProducts>
<celldesigner:connectScheme connectPolicy="square">
<celldesigner:listOfLineDirection>
<celldesigner:lineDirection arm="0" index="0" value="horizontal"/>
<celldesigner:lineDirection arm="0" index="1" value="vertical"/>
<celldesigner:lineDirection arm="0" index="2" value="horizontal"/>
<celldesigner:lineDirection arm="1" index="0" value="vertical"/>
<celldesigner:lineDirection arm="1" index="1" value="horizontal"/>
<celldesigner:lineDirection arm="2" index="0" value="horizontal"/>
<celldesigner:lineDirection arm="2" index="1" value="vertical"/>
<celldesigner:lineDirection arm="2" index="2" value="horizontal"/>
</celldesigner:listOfLineDirection>
</celldesigner:connectScheme>
<celldesigner:editPoints num0="2" num1="1" num2="2" tShapeIndex="0">0.08441469456596451,2.740736836575053E-4 0.08442523586148809,-0.002972645338109814 0.7770069375619431,-0.41625371655104004 0.8895259979129975,-0.008664214265388992 0.8896208615728369,0.0010751214781841156 0.18751135282992681,0.32909850516620587</celldesigner:editPoints>
<celldesigner:line width="1.0" color="ff000000"/>
</celldesigner:extension>
<rdf:RDF xmlns:rdf="http://www.w3.org/1999/02/22-rdf-syntax-ns#" xmlns:dc="http://purl.org/dc/elements/1.1/" xmlns:dcterms="http://purl.org/dc/terms/" xmlns:vCard="http://www.w3.org/2001/vcard-rdf/3.0#" xmlns:bqbiol="http://biomodels.net/biology-qualifiers/" xmlns:bqmodel="http://biomodels.net/model-qualifiers/">
<rdf:Description rdf:about="#re52">
<bqmodel:isDescribedBy>
<rdf:Bag>
<rdf:li rdf:resource="urn:miriam:pubmed:11707576"/>
<rdf:li rdf:resource="urn:miriam:pubmed:9950763"/>
</rdf:Bag>
</bqmodel:isDescribedBy>
</rdf:Description>
</rdf:RDF>
</annotation>
<listOfReactants>
<speciesReference metaid="CDMT00031" species="s668">
<annotation>
<celldesigner:extension>
<celldesigner:alias>csa25</celldesigner:alias>
</celldesigner:extension>
</annotation>
</speciesReference>
<speciesReference metaid="CDMT00032" species="s249">
<annotation>
<celldesigner:extension>
<celldesigner:alias>sa139</celldesigner:alias>
</celldesigner:extension>
</annotation>
</speciesReference>
</listOfReactants>
<listOfProducts>
<speciesReference metaid="CDMT00033" species="s998">
<annotation>
<celldesigner:extension>
<celldesigner:alias>csa24</celldesigner:alias>
</celldesigner:extension>
</annotation>
</speciesReference>
</listOfProducts>
</reaction>
<reaction metaid="re56" id="re55" reversible="false">
<annotation>
<celldesigner:extension>
<celldesigner:reactionType>HETERODIMER_ASSOCIATION</celldesigner:reactionType>
<celldesigner:baseReactants>
<celldesigner:baseReactant species="s672" alias="csa22">
<celldesigner:linkAnchor position="E"/>
</celldesigner:baseReactant>
<celldesigner:baseReactant species="s250" alias="sa136">
<celldesigner:linkAnchor position="W"/>
</celldesigner:baseReactant>
</celldesigner:baseReactants>
<celldesigner:baseProducts>
<celldesigner:baseProduct species="s1003" alias="csa21">
<celldesigner:linkAnchor position="W"/>
</celldesigner:baseProduct>
</celldesigner:baseProducts>
<celldesigner:connectScheme connectPolicy="square">
<celldesigner:listOfLineDirection>
<celldesigner:lineDirection arm="0" index="0" value="horizontal"/>
<celldesigner:lineDirection arm="0" index="1" value="vertical"/>
<celldesigner:lineDirection arm="0" index="2" value="horizontal"/>
<celldesigner:lineDirection arm="1" index="0" value="vertical"/>
<celldesigner:lineDirection arm="1" index="1" value="horizontal"/>
<celldesigner:lineDirection arm="2" index="0" value="vertical"/>
<celldesigner:lineDirection arm="2" index="1" value="horizontal"/>
</celldesigner:listOfLineDirection>
</celldesigner:connectScheme>
<celldesigner:editPoints num0="2" num1="1" num2="1" tShapeIndex="0">0.5,0.0 0.5,0.0 0.9575998836674913,-0.20150023937330275 9.910188912911622E-4,0.03146484979868802 0.002631578947368318,0.627143463497454</celldesigner:editPoints>
<celldesigner:line width="1.0" color="ff000000"/>
</celldesigner:extension>
<rdf:RDF xmlns:rdf="http://www.w3.org/1999/02/22-rdf-syntax-ns#" xmlns:dc="http://purl.org/dc/elements/1.1/" xmlns:dcterms="http://purl.org/dc/terms/" xmlns:vCard="http://www.w3.org/2001/vcard-rdf/3.0#" xmlns:bqbiol="http://biomodels.net/biology-qualifiers/" xmlns:bqmodel="http://biomodels.net/model-qualifiers/">
<rdf:Description rdf:about="#re56">
<bqmodel:isDescribedBy>
<rdf:Bag>
<rdf:li rdf:resource="urn:miriam:pubmed:16203867"/>
<rdf:li rdf:resource="urn:miriam:pubmed:24613836"/>
<rdf:li rdf:resource="urn:miriam:pubmed:21299497"/>
</rdf:Bag>
</bqmodel:isDescribedBy>
</rdf:Description>
</rdf:RDF>
</annotation>
<listOfReactants>
<speciesReference metaid="CDMT00034" species="s672">
<annotation>
<celldesigner:extension>
<celldesigner:alias>csa22</celldesigner:alias>
</celldesigner:extension>
</annotation>
</speciesReference>
<speciesReference metaid="CDMT00035" species="s250">
<annotation>
<celldesigner:extension>
<celldesigner:alias>sa136</celldesigner:alias>
</celldesigner:extension>
</annotation>
</speciesReference>
</listOfReactants>
<listOfProducts>
<speciesReference metaid="CDMT00036" species="s1003">
<annotation>
<celldesigner:extension>
<celldesigner:alias>csa21</celldesigner:alias>
</celldesigner:extension>
</annotation>
</speciesReference>
</listOfProducts>
</reaction>
<reaction metaid="re44" id="re56" reversible="false">
<annotation>
<celldesigner:extension>
<celldesigner:reactionType>NEGATIVE_INFLUENCE</celldesigner:reactionType>
<celldesigner:baseReactants>
<celldesigner:baseReactant species="s235" alias="sa174">
<celldesigner:linkAnchor position="WNW"/>
</celldesigner:baseReactant>
</celldesigner:baseReactants>
<celldesigner:baseProducts>
<celldesigner:baseProduct species="s27" alias="sa160">
<celldesigner:linkAnchor position="NW"/>
</celldesigner:baseProduct>
</celldesigner:baseProducts>
<celldesigner:connectScheme connectPolicy="direct">
<celldesigner:listOfLineDirection>
<celldesigner:lineDirection index="0" value="unknown"/>
<celldesigner:lineDirection index="1" value="unknown"/>
<celldesigner:lineDirection index="2" value="unknown"/>
</celldesigner:listOfLineDirection>
</celldesigner:connectScheme>
<celldesigner:editPoints>0.2831698823283535,-0.485844772725768 1.0340208947227563,-0.04821859094560921</celldesigner:editPoints>
<celldesigner:line width="1.0" color="ff9d2b39"/>
</celldesigner:extension>
<rdf:RDF xmlns:rdf="http://www.w3.org/1999/02/22-rdf-syntax-ns#" xmlns:dc="http://purl.org/dc/elements/1.1/" xmlns:dcterms="http://purl.org/dc/terms/" xmlns:vCard="http://www.w3.org/2001/vcard-rdf/3.0#" xmlns:bqbiol="http://biomodels.net/biology-qualifiers/" xmlns:bqmodel="http://biomodels.net/model-qualifiers/">
<rdf:Description rdf:about="#re44">
<bqmodel:isDescribedBy>
<rdf:Bag>
<rdf:li rdf:resource="urn:miriam:pubmed:17244609"/>
<rdf:li rdf:resource="urn:miriam:pubmed:14679199"/>
</rdf:Bag>
</bqmodel:isDescribedBy>
</rdf:Description>
</rdf:RDF>
</annotation>
<listOfReactants>
<speciesReference metaid="CDMT00037" species="s235">
<annotation>
<celldesigner:extension>
<celldesigner:alias>sa174</celldesigner:alias>
</celldesigner:extension>
</annotation>
</speciesReference>
</listOfReactants>
<listOfProducts>
<speciesReference metaid="CDMT00038" species="s27">
<annotation>
<celldesigner:extension>
<celldesigner:alias>sa160</celldesigner:alias>
</celldesigner:extension>
</annotation>
</speciesReference>
</listOfProducts>
</reaction>
<reaction metaid="re64" id="re57" reversible="false">
<annotation>
<celldesigner:extension>
<celldesigner:reactionType>NEGATIVE_INFLUENCE</celldesigner:reactionType>
<celldesigner:baseReactants>
<celldesigner:baseReactant species="s28" alias="sa158">
<celldesigner:linkAnchor position="SSW"/>
</celldesigner:baseReactant>
</celldesigner:baseReactants>
<celldesigner:baseProducts>
<celldesigner:baseProduct species="s303" alias="sa157">
<celldesigner:linkAnchor position="S"/>
</celldesigner:baseProduct>
</celldesigner:baseProducts>
<celldesigner:connectScheme connectPolicy="square">
<celldesigner:listOfLineDirection>
<celldesigner:lineDirection index="0" value="vertical"/>
<celldesigner:lineDirection index="1" value="horizontal"/>
<celldesigner:lineDirection index="2" value="vertical"/>
</celldesigner:listOfLineDirection>
</celldesigner:connectScheme>
<celldesigner:editPoints>2.531355665358337E-4,0.32123958120453083 1.000252514628924,0.3204515855023668</celldesigner:editPoints>
<celldesigner:line width="1.0" color="ff9d2b39"/>
</celldesigner:extension>
<rdf:RDF xmlns:rdf="http://www.w3.org/1999/02/22-rdf-syntax-ns#" xmlns:dc="http://purl.org/dc/elements/1.1/" xmlns:dcterms="http://purl.org/dc/terms/" xmlns:vCard="http://www.w3.org/2001/vcard-rdf/3.0#" xmlns:bqbiol="http://biomodels.net/biology-qualifiers/" xmlns:bqmodel="http://biomodels.net/model-qualifiers/">
<rdf:Description rdf:about="#re64">
<bqmodel:isDescribedBy>
<rdf:Bag>
<rdf:li rdf:resource="urn:miriam:pubmed:10220462"/>
<rdf:li rdf:resource="urn:miriam:pubmed:7543698"/>
</rdf:Bag>
</bqmodel:isDescribedBy>
</rdf:Description>
</rdf:RDF>
</annotation>
<listOfReactants>
<speciesReference metaid="CDMT00039" species="s28">
<annotation>
<celldesigner:extension>
<celldesigner:alias>sa158</celldesigner:alias>
</celldesigner:extension>
</annotation>
</speciesReference>
</listOfReactants>
<listOfProducts>
<speciesReference metaid="CDMT00040" species="s303">
<annotation>
<celldesigner:extension>
<celldesigner:alias>sa157</celldesigner:alias>
</celldesigner:extension>
</annotation>
</speciesReference>
</listOfProducts>
</reaction>
<reaction metaid="re83" id="re58" reversible="false">
<annotation>
<celldesigner:extension>
<celldesigner:reactionType>NEGATIVE_INFLUENCE</celldesigner:reactionType>
<celldesigner:baseReactants>
<celldesigner:baseReactant species="s327" alias="sa154">
<celldesigner:linkAnchor position="NNE"/>
</celldesigner:baseReactant>
</celldesigner:baseReactants>
<celldesigner:baseProducts>
<celldesigner:baseProduct species="s688" alias="sa163">
<celldesigner:linkAnchor position="N"/>
</celldesigner:baseProduct>
</celldesigner:baseProducts>
<celldesigner:connectScheme connectPolicy="square">
<celldesigner:listOfLineDirection>
<celldesigner:lineDirection index="0" value="vertical"/>
<celldesigner:lineDirection index="1" value="horizontal"/>
<celldesigner:lineDirection index="2" value="vertical"/>
</celldesigner:listOfLineDirection>
</celldesigner:connectScheme>
<celldesigner:editPoints>0.00946890897039232,0.46530810487310026 1.009054967594638,0.4449667669551487</celldesigner:editPoints>
<celldesigner:line width="1.0" color="ff9d2b39"/>
</celldesigner:extension>
<rdf:RDF xmlns:rdf="http://www.w3.org/1999/02/22-rdf-syntax-ns#" xmlns:dc="http://purl.org/dc/elements/1.1/" xmlns:dcterms="http://purl.org/dc/terms/" xmlns:vCard="http://www.w3.org/2001/vcard-rdf/3.0#" xmlns:bqbiol="http://biomodels.net/biology-qualifiers/" xmlns:bqmodel="http://biomodels.net/model-qualifiers/">
<rdf:Description rdf:about="#re83">
<bqmodel:isDescribedBy>
<rdf:Bag>
<rdf:li rdf:resource="urn:miriam:pubmed:18045536"/>
<rdf:li rdf:resource="urn:miriam:pubmed:25762723"/>
</rdf:Bag>
</bqmodel:isDescribedBy>
</rdf:Description>
</rdf:RDF>
</annotation>
<listOfReactants>
<speciesReference metaid="CDMT00041" species="s327">
<annotation>
<celldesigner:extension>
<celldesigner:alias>sa154</celldesigner:alias>
</celldesigner:extension>
</annotation>
</speciesReference>
</listOfReactants>
<listOfProducts>
<speciesReference metaid="CDMT00042" species="s688">
<annotation>
<celldesigner:extension>
<celldesigner:alias>sa163</celldesigner:alias>
</celldesigner:extension>
</annotation>
</speciesReference>
</listOfProducts>
</reaction>
<reaction metaid="re85" id="re59" reversible="false">
<annotation>
<celldesigner:extension>
<celldesigner:reactionType>NEGATIVE_INFLUENCE</celldesigner:reactionType>
<celldesigner:baseReactants>
<celldesigner:baseReactant species="s331" alias="sa168">
<celldesigner:linkAnchor position="S"/>
</celldesigner:baseReactant>
</celldesigner:baseReactants>
<celldesigner:baseProducts>
<celldesigner:baseProduct species="s672" alias="csa22">
<celldesigner:linkAnchor position="S"/>
</celldesigner:baseProduct>
</celldesigner:baseProducts>
<celldesigner:connectScheme connectPolicy="square">
<celldesigner:listOfLineDirection>
<celldesigner:lineDirection index="0" value="vertical"/>
<celldesigner:lineDirection index="1" value="horizontal"/>
<celldesigner:lineDirection index="2" value="vertical"/>
</celldesigner:listOfLineDirection>
</celldesigner:connectScheme>
<celldesigner:editPoints>0.002359720716108349,-0.06765137776103963 1.0011852938219903,-0.03398146211197983</celldesigner:editPoints>
<celldesigner:line width="1.0" color="ff9d2b39"/>
</celldesigner:extension>
<rdf:RDF xmlns:rdf="http://www.w3.org/1999/02/22-rdf-syntax-ns#" xmlns:dc="http://purl.org/dc/elements/1.1/" xmlns:dcterms="http://purl.org/dc/terms/" xmlns:vCard="http://www.w3.org/2001/vcard-rdf/3.0#" xmlns:bqbiol="http://biomodels.net/biology-qualifiers/" xmlns:bqmodel="http://biomodels.net/model-qualifiers/">
<rdf:Description rdf:about="#re85">
<bqmodel:isDescribedBy>
<rdf:Bag>
<rdf:li rdf:resource="urn:miriam:pubmed:16203867"/>
<rdf:li rdf:resource="urn:miriam:pubmed:24613836"/>
<rdf:li rdf:resource="urn:miriam:pubmed:21299497"/>
</rdf:Bag>
</bqmodel:isDescribedBy>
</rdf:Description>
</rdf:RDF>
</annotation>
<listOfReactants>
<speciesReference metaid="CDMT00044" species="s331">
<annotation>
<celldesigner:extension>
<celldesigner:alias>sa168</celldesigner:alias>
</celldesigner:extension>
</annotation>
</speciesReference>
</listOfReactants>
<listOfProducts>
<speciesReference metaid="CDMT00045" species="s672">
<annotation>
<celldesigner:extension>
<celldesigner:alias>csa22</celldesigner:alias>
</celldesigner:extension>
</annotation>
</speciesReference>
</listOfProducts>
</reaction>
<reaction metaid="re42" id="re60" reversible="false">
<annotation>
<celldesigner:extension>
<celldesigner:reactionType>POSITIVE_INFLUENCE</celldesigner:reactionType>
<celldesigner:baseReactants>
<celldesigner:baseReactant species="s192" alias="sa167">
<celldesigner:linkAnchor position="N"/>
</celldesigner:baseReactant>
</celldesigner:baseReactants>
<celldesigner:baseProducts>
<celldesigner:baseProduct species="s27" alias="sa160">
<celldesigner:linkAnchor position="N"/>
</celldesigner:baseProduct>
</celldesigner:baseProducts>
<celldesigner:connectScheme connectPolicy="direct">
<celldesigner:listOfLineDirection>
<celldesigner:lineDirection index="0" value="unknown"/>
<celldesigner:lineDirection index="1" value="unknown"/>
<celldesigner:lineDirection index="2" value="unknown"/>
</celldesigner:listOfLineDirection>
</celldesigner:connectScheme>
<celldesigner:editPoints>0.4496730002708773,-0.7462559498471357 1.1864865910761857,-0.33048256646414487</celldesigner:editPoints>
<celldesigner:line width="1.0" color="ff000000"/>
</celldesigner:extension>
<rdf:RDF xmlns:rdf="http://www.w3.org/1999/02/22-rdf-syntax-ns#" xmlns:dc="http://purl.org/dc/elements/1.1/" xmlns:dcterms="http://purl.org/dc/terms/" xmlns:vCard="http://www.w3.org/2001/vcard-rdf/3.0#" xmlns:bqbiol="http://biomodels.net/biology-qualifiers/" xmlns:bqmodel="http://biomodels.net/model-qualifiers/">
<rdf:Description rdf:about="#re42">
<bqmodel:isDescribedBy>
<rdf:Bag>
<rdf:li rdf:resource="urn:miriam:pubmed:12502786"/>
<rdf:li rdf:resource="urn:miriam:pubmed:11158634"/>
<rdf:li rdf:resource="urn:miriam:pubmed:16129695"/>
</rdf:Bag>
</bqmodel:isDescribedBy>
</rdf:Description>
</rdf:RDF>
</annotation>
<listOfReactants>
<speciesReference metaid="CDMT00046" species="s192">
<annotation>
<celldesigner:extension>
<celldesigner:alias>sa167</celldesigner:alias>
</celldesigner:extension>
</annotation>
</speciesReference>
</listOfReactants>
<listOfProducts>
<speciesReference metaid="CDMT00047" species="s27">
<annotation>
<celldesigner:extension>
<celldesigner:alias>sa160</celldesigner:alias>
</celldesigner:extension>
</annotation>
</speciesReference>
</listOfProducts>
</reaction>
<reaction metaid="re68" id="re61" reversible="false">
<annotation>
<celldesigner:extension>
<celldesigner:reactionType>POSITIVE_INFLUENCE</celldesigner:reactionType>
<celldesigner:baseReactants>
<celldesigner:baseReactant species="s314" alias="sa156">
<celldesigner:linkAnchor position="NNE"/>
</celldesigner:baseReactant>
</celldesigner:baseReactants>
<celldesigner:baseProducts>
<celldesigner:baseProduct species="s28" alias="sa158">
<celldesigner:linkAnchor position="NE"/>
</celldesigner:baseProduct>
</celldesigner:baseProducts>
<celldesigner:connectScheme connectPolicy="square">
<celldesigner:listOfLineDirection>
<celldesigner:lineDirection index="0" value="vertical"/>
<celldesigner:lineDirection index="1" value="horizontal"/>
<celldesigner:lineDirection index="2" value="vertical"/>
</celldesigner:listOfLineDirection>
</celldesigner:connectScheme>
<celldesigner:editPoints>1.8383433803226268E-5,0.05752406235499241 1.0000182813036158,0.057204484231106745</celldesigner:editPoints>
<celldesigner:line width="1.0" color="ff000000"/>
</celldesigner:extension>
<rdf:RDF xmlns:rdf="http://www.w3.org/1999/02/22-rdf-syntax-ns#" xmlns:dc="http://purl.org/dc/elements/1.1/" xmlns:dcterms="http://purl.org/dc/terms/" xmlns:vCard="http://www.w3.org/2001/vcard-rdf/3.0#" xmlns:bqbiol="http://biomodels.net/biology-qualifiers/" xmlns:bqmodel="http://biomodels.net/model-qualifiers/">
<rdf:Description rdf:about="#re68">
<bqmodel:isDescribedBy>
<rdf:Bag>
<rdf:li rdf:resource="urn:miriam:pubmed:12411484"/>
<rdf:li rdf:resource="urn:miriam:pubmed:15048129"/>
</rdf:Bag>
</bqmodel:isDescribedBy>
</rdf:Description>
</rdf:RDF>
</annotation>
<listOfReactants>
<speciesReference metaid="CDMT00048" species="s314">
<annotation>
<celldesigner:extension>
<celldesigner:alias>sa156</celldesigner:alias>
</celldesigner:extension>
</annotation>
</speciesReference>
</listOfReactants>
<listOfProducts>
<speciesReference metaid="CDMT00049" species="s28">
<annotation>
<celldesigner:extension>
<celldesigner:alias>sa158</celldesigner:alias>
</celldesigner:extension>
</annotation>
</speciesReference>
</listOfProducts>
</reaction>
<reaction metaid="re69" id="re62" reversible="false">
<annotation>
<celldesigner:extension>
<celldesigner:reactionType>POSITIVE_INFLUENCE</celldesigner:reactionType>
<celldesigner:baseReactants>
<celldesigner:baseReactant species="s28" alias="sa158">
<celldesigner:linkAnchor position="SSE"/>
</celldesigner:baseReactant>
</celldesigner:baseReactants>
<celldesigner:baseProducts>
<celldesigner:baseProduct species="s314" alias="sa156">
<celldesigner:linkAnchor position="S"/>
</celldesigner:baseProduct>
</celldesigner:baseProducts>
<celldesigner:connectScheme connectPolicy="square">
<celldesigner:listOfLineDirection>
<celldesigner:lineDirection index="0" value="vertical"/>
<celldesigner:lineDirection index="1" value="horizontal"/>
<celldesigner:lineDirection index="2" value="vertical"/>
</celldesigner:listOfLineDirection>
</celldesigner:connectScheme>
<celldesigner:editPoints>3.506522276999213E-4,0.3655111158151077 1.0003497318806458,0.36455176905434933</celldesigner:editPoints>
<celldesigner:line width="1.0" color="ff000000"/>
</celldesigner:extension>
<rdf:RDF xmlns:rdf="http://www.w3.org/1999/02/22-rdf-syntax-ns#" xmlns:dc="http://purl.org/dc/elements/1.1/" xmlns:dcterms="http://purl.org/dc/terms/" xmlns:vCard="http://www.w3.org/2001/vcard-rdf/3.0#" xmlns:bqbiol="http://biomodels.net/biology-qualifiers/" xmlns:bqmodel="http://biomodels.net/model-qualifiers/">
<rdf:Description rdf:about="#re69">
<bqmodel:isDescribedBy>
<rdf:Bag>
<rdf:li rdf:resource="urn:miriam:pubmed:12411484"/>
<rdf:li rdf:resource="urn:miriam:pubmed:15048129"/>
</rdf:Bag>
</bqmodel:isDescribedBy>
</rdf:Description>
</rdf:RDF>
</annotation>
<listOfReactants>
<speciesReference metaid="CDMT00050" species="s28">
<annotation>
<celldesigner:extension>
<celldesigner:alias>sa158</celldesigner:alias>
</celldesigner:extension>
</annotation>
</speciesReference>
</listOfReactants>
<listOfProducts>
<speciesReference metaid="CDMT00051" species="s314">
<annotation>
<celldesigner:extension>
<celldesigner:alias>sa156</celldesigner:alias>
</celldesigner:extension>
</annotation>
</speciesReference>
</listOfProducts>
</reaction>
<reaction metaid="re75" id="re63" reversible="false">
<annotation>
<celldesigner:extension>
<celldesigner:reactionType>POSITIVE_INFLUENCE</celldesigner:reactionType>
<celldesigner:baseReactants>
<celldesigner:baseReactant species="s28" alias="sa161">
<celldesigner:linkAnchor position="SSW"/>
</celldesigner:baseReactant>
</celldesigner:baseReactants>
<celldesigner:baseProducts>
<celldesigner:baseProduct species="s319" alias="sa155">
<celldesigner:linkAnchor position="S"/>
</celldesigner:baseProduct>
</celldesigner:baseProducts>
<celldesigner:connectScheme connectPolicy="square">
<celldesigner:listOfLineDirection>
<celldesigner:lineDirection index="0" value="vertical"/>
<celldesigner:lineDirection index="1" value="horizontal"/>
<celldesigner:lineDirection index="2" value="vertical"/>
</celldesigner:listOfLineDirection>
</celldesigner:connectScheme>
<celldesigner:editPoints>0.0,0.044943820224719655 1.0,0.044943820224719655</celldesigner:editPoints>
<celldesigner:line width="1.0" color="ff000000"/>
</celldesigner:extension>
<rdf:RDF xmlns:rdf="http://www.w3.org/1999/02/22-rdf-syntax-ns#" xmlns:dc="http://purl.org/dc/elements/1.1/" xmlns:dcterms="http://purl.org/dc/terms/" xmlns:vCard="http://www.w3.org/2001/vcard-rdf/3.0#" xmlns:bqbiol="http://biomodels.net/biology-qualifiers/" xmlns:bqmodel="http://biomodels.net/model-qualifiers/">
<rdf:Description rdf:about="#re75">
<bqmodel:isDescribedBy>
<rdf:Bag>
<rdf:li rdf:resource="urn:miriam:pubmed:7541313"/>
<rdf:li rdf:resource="urn:miriam:pubmed:7683773"/>
<rdf:li rdf:resource="urn:miriam:pubmed:7493947"/>
</rdf:Bag>
</bqmodel:isDescribedBy>
</rdf:Description>
</rdf:RDF>
</annotation>
<listOfReactants>
<speciesReference metaid="CDMT00052" species="s28">
<annotation>
<celldesigner:extension>
<celldesigner:alias>sa161</celldesigner:alias>
</celldesigner:extension>
</annotation>
</speciesReference>
</listOfReactants>
<listOfProducts>
<speciesReference metaid="CDMT00053" species="s319">
<annotation>
<celldesigner:extension>
<celldesigner:alias>sa155</celldesigner:alias>
</celldesigner:extension>
</annotation>
</speciesReference>
</listOfProducts>
</reaction>
<reaction metaid="re84" id="re64" reversible="false">
<annotation>
<celldesigner:extension>
<celldesigner:reactionType>POSITIVE_INFLUENCE</celldesigner:reactionType>
<celldesigner:baseReactants>
<celldesigner:baseReactant species="s331" alias="sa168">
<celldesigner:linkAnchor position="NNW"/>
</celldesigner:baseReactant>
</celldesigner:baseReactants>
<celldesigner:baseProducts>
<celldesigner:baseProduct species="s688" alias="sa163">
<celldesigner:linkAnchor position="NW"/>
</celldesigner:baseProduct>
</celldesigner:baseProducts>
<celldesigner:connectScheme connectPolicy="square">
<celldesigner:listOfLineDirection>
<celldesigner:lineDirection index="0" value="vertical"/>
<celldesigner:lineDirection index="1" value="horizontal"/>
<celldesigner:lineDirection index="2" value="vertical"/>
</celldesigner:listOfLineDirection>
</celldesigner:connectScheme>
<celldesigner:editPoints>0.08057098726987277,-0.3410577713559704 1.027712314092824,-0.11730649460651321</celldesigner:editPoints>
<celldesigner:line width="1.0" color="ff000000"/>
</celldesigner:extension>
<rdf:RDF xmlns:rdf="http://www.w3.org/1999/02/22-rdf-syntax-ns#" xmlns:dc="http://purl.org/dc/elements/1.1/" xmlns:dcterms="http://purl.org/dc/terms/" xmlns:vCard="http://www.w3.org/2001/vcard-rdf/3.0#" xmlns:bqbiol="http://biomodels.net/biology-qualifiers/" xmlns:bqmodel="http://biomodels.net/model-qualifiers/">
<rdf:Description rdf:about="#re84">
<bqmodel:isDescribedBy>
<rdf:Bag>
<rdf:li rdf:resource="urn:miriam:pubmed:10893422"/>
<rdf:li rdf:resource="urn:miriam:pubmed:19221439"/>
<rdf:li rdf:resource="urn:miriam:pubmed:24613836"/>
</rdf:Bag>
</bqmodel:isDescribedBy>
</rdf:Description>
</rdf:RDF>
</annotation>
<listOfReactants>
<speciesReference metaid="CDMT00054" species="s331">
<annotation>
<celldesigner:extension>
<celldesigner:alias>sa168</celldesigner:alias>
</celldesigner:extension>
</annotation>
</speciesReference>
</listOfReactants>
<listOfProducts>
<speciesReference metaid="CDMT00055" species="s688">
<annotation>
<celldesigner:extension>
<celldesigner:alias>sa163</celldesigner:alias>
</celldesigner:extension>
</annotation>
</speciesReference>
</listOfProducts>
</reaction>
<reaction metaid="re86" id="re65" reversible="false">
<annotation>
<celldesigner:extension>
<celldesigner:reactionType>POSITIVE_INFLUENCE</celldesigner:reactionType>
<celldesigner:baseReactants>
<celldesigner:baseReactant species="s334" alias="sa188">
<celldesigner:linkAnchor position="N"/>
</celldesigner:baseReactant>
</celldesigner:baseReactants>
<celldesigner:baseProducts>
<celldesigner:baseProduct species="s688" alias="sa163">
<celldesigner:linkAnchor position="S"/>
</celldesigner:baseProduct>
</celldesigner:baseProducts>
<celldesigner:connectScheme connectPolicy="direct">
<celldesigner:listOfLineDirection>
<celldesigner:lineDirection index="0" value="unknown"/>
</celldesigner:listOfLineDirection>
</celldesigner:connectScheme>
<celldesigner:line width="1.0" color="ff000000"/>
</celldesigner:extension>
<rdf:RDF xmlns:rdf="http://www.w3.org/1999/02/22-rdf-syntax-ns#" xmlns:dc="http://purl.org/dc/elements/1.1/" xmlns:dcterms="http://purl.org/dc/terms/" xmlns:vCard="http://www.w3.org/2001/vcard-rdf/3.0#" xmlns:bqbiol="http://biomodels.net/biology-qualifiers/" xmlns:bqmodel="http://biomodels.net/model-qualifiers/">
<rdf:Description rdf:about="#re86">
<bqmodel:isDescribedBy>
<rdf:Bag>
<rdf:li rdf:resource="urn:miriam:pubmed:20351098"/>
<rdf:li rdf:resource="urn:miriam:pubmed:20351101"/>
</rdf:Bag>
</bqmodel:isDescribedBy>
</rdf:Description>
</rdf:RDF>
</annotation>
<listOfReactants>
<speciesReference metaid="CDMT00056" species="s334">
<annotation>
<celldesigner:extension>
<celldesigner:alias>sa188</celldesigner:alias>
</celldesigner:extension>
</annotation>
</speciesReference>
</listOfReactants>
<listOfProducts>
<speciesReference metaid="CDMT00057" species="s688">
<annotation>
<celldesigner:extension>
<celldesigner:alias>sa163</celldesigner:alias>
</celldesigner:extension>
</annotation>
</speciesReference>
</listOfProducts>
</reaction>
<reaction metaid="re92" id="re66" reversible="false">
<annotation>
<celldesigner:extension>
<celldesigner:reactionType>POSITIVE_INFLUENCE</celldesigner:reactionType>
<celldesigner:baseReactants>
<celldesigner:baseReactant species="s698" alias="sa194">
<celldesigner:linkAnchor position="E"/>
</celldesigner:baseReactant>
</celldesigner:baseReactants>
<celldesigner:baseProducts>
<celldesigner:baseProduct species="s337" alias="sa151">
<celldesigner:linkAnchor position="S"/>
</celldesigner:baseProduct>
</celldesigner:baseProducts>
<celldesigner:connectScheme connectPolicy="square">
<celldesigner:listOfLineDirection>
<celldesigner:lineDirection index="0" value="horizontal"/>
<celldesigner:lineDirection index="1" value="vertical"/>
</celldesigner:listOfLineDirection>
</celldesigner:connectScheme>
<celldesigner:editPoints>0.43731125182659625,0.4960545543107635</celldesigner:editPoints>
<celldesigner:line width="1.0" color="ff000000"/>
</celldesigner:extension>
<rdf:RDF xmlns:rdf="http://www.w3.org/1999/02/22-rdf-syntax-ns#" xmlns:dc="http://purl.org/dc/elements/1.1/" xmlns:dcterms="http://purl.org/dc/terms/" xmlns:vCard="http://www.w3.org/2001/vcard-rdf/3.0#" xmlns:bqbiol="http://biomodels.net/biology-qualifiers/" xmlns:bqmodel="http://biomodels.net/model-qualifiers/">
<rdf:Description rdf:about="#re92">
<bqmodel:isDescribedBy>
<rdf:Bag>
<rdf:li rdf:resource="urn:miriam:pubmed:22178883"/>
<rdf:li rdf:resource="urn:miriam:pubmed:29331508"/>
</rdf:Bag>
</bqmodel:isDescribedBy>
</rdf:Description>
</rdf:RDF>
</annotation>
<listOfReactants>
<speciesReference metaid="CDMT00058" species="s698">
<annotation>
<celldesigner:extension>
<celldesigner:alias>sa194</celldesigner:alias>
</celldesigner:extension>
</annotation>
</speciesReference>
</listOfReactants>
<listOfProducts>
<speciesReference metaid="CDMT00059" species="s337">
<annotation>
<celldesigner:extension>
<celldesigner:alias>sa151</celldesigner:alias>
</celldesigner:extension>
</annotation>
</speciesReference>
</listOfProducts>
</reaction>
<reaction metaid="re94" id="re67" reversible="false">
<annotation>
<celldesigner:extension>
<celldesigner:reactionType>POSITIVE_INFLUENCE</celldesigner:reactionType>
<celldesigner:baseReactants>
<celldesigner:baseReactant species="s339" alias="sa150">
<celldesigner:linkAnchor position="NNE"/>
</celldesigner:baseReactant>
</celldesigner:baseReactants>
<celldesigner:baseProducts>
<celldesigner:baseProduct species="s28" alias="sa158">
<celldesigner:linkAnchor position="NNE"/>
</celldesigner:baseProduct>
</celldesigner:baseProducts>
<celldesigner:connectScheme connectPolicy="square">
<celldesigner:listOfLineDirection>
<celldesigner:lineDirection index="0" value="vertical"/>
<celldesigner:lineDirection index="1" value="horizontal"/>
<celldesigner:lineDirection index="2" value="vertical"/>
</celldesigner:listOfLineDirection>
</celldesigner:connectScheme>
<celldesigner:editPoints>4.822910846336015E-5,0.05670336472698673 1.0000475056718363,0.055852814256037886</celldesigner:editPoints>
<celldesigner:line width="1.0" color="ff000000"/>
</celldesigner:extension>
<rdf:RDF xmlns:rdf="http://www.w3.org/1999/02/22-rdf-syntax-ns#" xmlns:dc="http://purl.org/dc/elements/1.1/" xmlns:dcterms="http://purl.org/dc/terms/" xmlns:vCard="http://www.w3.org/2001/vcard-rdf/3.0#" xmlns:bqbiol="http://biomodels.net/biology-qualifiers/" xmlns:bqmodel="http://biomodels.net/model-qualifiers/">
<rdf:Description rdf:about="#re94">
<bqmodel:isDescribedBy>
<rdf:Bag>
<rdf:li rdf:resource="urn:miriam:pubmed:15048129"/>
<rdf:li rdf:resource="urn:miriam:pubmed:16002564"/>
</rdf:Bag>
</bqmodel:isDescribedBy>
</rdf:Description>
</rdf:RDF>
</annotation>
<listOfReactants>
<speciesReference metaid="CDMT00060" species="s339">
<annotation>
<celldesigner:extension>
<celldesigner:alias>sa150</celldesigner:alias>
</celldesigner:extension>
</annotation>
</speciesReference>
</listOfReactants>
<listOfProducts>
<speciesReference metaid="CDMT00061" species="s28">
<annotation>
<celldesigner:extension>
<celldesigner:alias>sa158</celldesigner:alias>
</celldesigner:extension>
</annotation>
</speciesReference>
</listOfProducts>
</reaction>
<reaction metaid="re95" id="re68" reversible="false">
<annotation>
<celldesigner:extension>
<celldesigner:reactionType>POSITIVE_INFLUENCE</celldesigner:reactionType>
<celldesigner:baseReactants>
<celldesigner:baseReactant species="s28" alias="sa158">
<celldesigner:linkAnchor position="S"/>
</celldesigner:baseReactant>
</celldesigner:baseReactants>
<celldesigner:baseProducts>
<celldesigner:baseProduct species="s339" alias="sa150">
<celldesigner:linkAnchor position="S"/>
</celldesigner:baseProduct>
</celldesigner:baseProducts>
<celldesigner:connectScheme connectPolicy="square">
<celldesigner:listOfLineDirection>
<celldesigner:lineDirection index="0" value="vertical"/>
<celldesigner:lineDirection index="1" value="horizontal"/>
<celldesigner:lineDirection index="2" value="vertical"/>
</celldesigner:listOfLineDirection>
</celldesigner:connectScheme>
<celldesigner:editPoints>2.8527517656229406E-4,0.3354004023601286 1.0002845517399352,0.33454985188918007</celldesigner:editPoints>
<celldesigner:line width="1.0" color="ff000000"/>
</celldesigner:extension>
<rdf:RDF xmlns:rdf="http://www.w3.org/1999/02/22-rdf-syntax-ns#" xmlns:dc="http://purl.org/dc/elements/1.1/" xmlns:dcterms="http://purl.org/dc/terms/" xmlns:vCard="http://www.w3.org/2001/vcard-rdf/3.0#" xmlns:bqbiol="http://biomodels.net/biology-qualifiers/" xmlns:bqmodel="http://biomodels.net/model-qualifiers/">
<rdf:Description rdf:about="#re95">
<bqmodel:isDescribedBy>
<rdf:Bag>
<rdf:li rdf:resource="urn:miriam:pubmed:15048129"/>
<rdf:li rdf:resource="urn:miriam:pubmed:16002564"/>
</rdf:Bag>
</bqmodel:isDescribedBy>
</rdf:Description>
</rdf:RDF>
</annotation>
<listOfReactants>
<speciesReference metaid="CDMT00062" species="s28">
<annotation>
<celldesigner:extension>
<celldesigner:alias>sa158</celldesigner:alias>
</celldesigner:extension>
</annotation>
</speciesReference>
</listOfReactants>
<listOfProducts>
<speciesReference metaid="CDMT00063" species="s339">
<annotation>
<celldesigner:extension>
<celldesigner:alias>sa150</celldesigner:alias>
</celldesigner:extension>
</annotation>
</speciesReference>
</listOfProducts>
</reaction>
<reaction metaid="re96" id="re69" reversible="false">
<annotation>
<celldesigner:extension>
<celldesigner:reactionType>REDUCED_MODULATION</celldesigner:reactionType>
<celldesigner:baseReactants>
<celldesigner:baseReactant species="s307" alias="sa198">
<celldesigner:linkAnchor position="WSW"/>
</celldesigner:baseReactant>
</celldesigner:baseReactants>
<celldesigner:baseProducts>
<celldesigner:baseProduct species="s28" alias="sa161">
<celldesigner:linkAnchor position="NW"/>
</celldesigner:baseProduct>
</celldesigner:baseProducts>
<celldesigner:connectScheme connectPolicy="square">
<celldesigner:listOfLineDirection>
<celldesigner:lineDirection index="0" value="horizontal"/>
<celldesigner:lineDirection index="1" value="vertical"/>
<celldesigner:lineDirection index="2" value="horizontal"/>
<celldesigner:lineDirection index="3" value="vertical"/>
</celldesigner:listOfLineDirection>
</celldesigner:connectScheme>
<celldesigner:editPoints>0.22527982871806174,-0.4519765117047907 1.0940791234394949,-0.01893861872451552 1.0677964767557206,0.03379197430771086</celldesigner:editPoints>
<celldesigner:line width="1.0" color="ff000000"/>
</celldesigner:extension>
<rdf:RDF xmlns:rdf="http://www.w3.org/1999/02/22-rdf-syntax-ns#" xmlns:dc="http://purl.org/dc/elements/1.1/" xmlns:dcterms="http://purl.org/dc/terms/" xmlns:vCard="http://www.w3.org/2001/vcard-rdf/3.0#" xmlns:bqbiol="http://biomodels.net/biology-qualifiers/" xmlns:bqmodel="http://biomodels.net/model-qualifiers/">
<rdf:Description rdf:about="#re96">
<bqmodel:isDescribedBy>
<rdf:Bag>
<rdf:li rdf:resource="urn:miriam:pubmed:17194447"/>
<rdf:li rdf:resource="urn:miriam:pubmed:31561038"/>
</rdf:Bag>
</bqmodel:isDescribedBy>
</rdf:Description>
</rdf:RDF>
</annotation>
<listOfReactants>
<speciesReference metaid="CDMT00064" species="s307">
<annotation>
<celldesigner:extension>
<celldesigner:alias>sa198</celldesigner:alias>
</celldesigner:extension>
</annotation>
</speciesReference>
</listOfReactants>
<listOfProducts>
<speciesReference metaid="CDMT00065" species="s28">
<annotation>
<celldesigner:extension>
<celldesigner:alias>sa161</celldesigner:alias>
</celldesigner:extension>
</annotation>
</speciesReference>
</listOfProducts>
</reaction>
<reaction metaid="re27" id="re70" reversible="false" fast="false">
<annotation>
<celldesigner:extension>
<celldesigner:reactionType>STATE_TRANSITION</celldesigner:reactionType>
<celldesigner:baseReactants>
<celldesigner:baseReactant species="s682" alias="sa207"/>
</celldesigner:baseReactants>
<celldesigner:baseProducts>
<celldesigner:baseProduct species="s82" alias="sa206"/>
</celldesigner:baseProducts>
<celldesigner:listOfProductLinks>
<celldesigner:productLink product="s153" alias="sa208" targetLineIndex="-1,1">
<celldesigner:linkAnchor position="N"/>
<celldesigner:connectScheme connectPolicy="direct">
<celldesigner:listOfLineDirection>
<celldesigner:lineDirection index="0" value="unknown"/>
</celldesigner:listOfLineDirection>
</celldesigner:connectScheme>
<celldesigner:line width="1.0" color="ff000000" type="Straight"/>
</celldesigner:productLink>
</celldesigner:listOfProductLinks>
<celldesigner:connectScheme connectPolicy="direct" rectangleIndex="0">
<celldesigner:listOfLineDirection>
<celldesigner:lineDirection index="0" value="unknown"/>
</celldesigner:listOfLineDirection>
</celldesigner:connectScheme>
<celldesigner:line width="1.0" color="ff000000"/>
<celldesigner:listOfModification>
<celldesigner:modification type="CATALYSIS" modifiers="s683" aliases="sa204" targetLineIndex="-1,2">
<celldesigner:connectScheme connectPolicy="direct">
<celldesigner:listOfLineDirection>
<celldesigner:lineDirection index="0" value="unknown"/>
</celldesigner:listOfLineDirection>
</celldesigner:connectScheme>
<celldesigner:line width="1.0" color="ff000000"/>
</celldesigner:modification>
</celldesigner:listOfModification>
</celldesigner:extension>
<rdf:RDF xmlns:rdf="http://www.w3.org/1999/02/22-rdf-syntax-ns#" xmlns:dc="http://purl.org/dc/elements/1.1/" xmlns:dcterms="http://purl.org/dc/terms/" xmlns:vCard="http://www.w3.org/2001/vcard-rdf/3.0#" xmlns:bqbiol="http://biomodels.net/biology-qualifiers/" xmlns:bqmodel="http://biomodels.net/model-qualifiers/">
<rdf:Description rdf:about="#re27">
<bqmodel:isDescribedBy>
<rdf:Bag>
<rdf:li rdf:resource="urn:miriam:pubmed:1716180"/>
<rdf:li rdf:resource="urn:miriam:pubmed:11845310"/>
<rdf:li rdf:resource="urn:miriam:pubmed:9950763"/>
<rdf:li rdf:resource="urn:miriam:pubmed:11707576"/>
</rdf:Bag>
</bqmodel:isDescribedBy>
</rdf:Description>
</rdf:RDF>
</annotation>
<listOfReactants>
<speciesReference metaid="CDMT00066" species="s682">
<annotation>
<celldesigner:extension>
<celldesigner:alias>sa207</celldesigner:alias>
</celldesigner:extension>
</annotation>
</speciesReference>
</listOfReactants>
<listOfProducts>
<speciesReference metaid="CDMT00067" species="s82">
<annotation>
<celldesigner:extension>
<celldesigner:alias>sa206</celldesigner:alias>
</celldesigner:extension>
</annotation>
</speciesReference>
<speciesReference metaid="CDMT00068" species="s153">
<annotation>
<celldesigner:extension>
<celldesigner:alias>sa208</celldesigner:alias>
</celldesigner:extension>
</annotation>
</speciesReference>
</listOfProducts>
<listOfModifiers>
<modifierSpeciesReference metaid="CDMT00069" species="s683">
<annotation>
<celldesigner:extension>
<celldesigner:alias>sa204</celldesigner:alias>
</celldesigner:extension>
</annotation>
</modifierSpeciesReference>
</listOfModifiers>
</reaction>
<reaction metaid="re10" id="re71" reversible="false">
<annotation>
<celldesigner:extension>
<celldesigner:reactionType>STATE_TRANSITION</celldesigner:reactionType>
<celldesigner:baseReactants>
<celldesigner:baseReactant species="s683" alias="sa203"/>
</celldesigner:baseReactants>
<celldesigner:baseProducts>
<celldesigner:baseProduct species="s683" alias="sa204"/>
</celldesigner:baseProducts>
<celldesigner:connectScheme connectPolicy="direct" rectangleIndex="0">
<celldesigner:listOfLineDirection>
<celldesigner:lineDirection index="0" value="unknown"/>
</celldesigner:listOfLineDirection>
</celldesigner:connectScheme>
<celldesigner:line width="1.0" color="ff000000"/>
<celldesigner:listOfModification>
<celldesigner:modification type="INHIBITION" modifiers="s292" aliases="csa30" targetLineIndex="-1,4" editPoints="0.7798254633769295,-0.35921983144027897">
<celldesigner:connectScheme connectPolicy="direct">
<celldesigner:listOfLineDirection>
<celldesigner:lineDirection index="0" value="unknown"/>
<celldesigner:lineDirection index="1" value="unknown"/>
</celldesigner:listOfLineDirection>
</celldesigner:connectScheme>
<celldesigner:linkTarget species="s292" alias="csa30">
<celldesigner:linkAnchor position="E"/>
</celldesigner:linkTarget>
<celldesigner:line width="1.0" color="ff000000"/>
</celldesigner:modification>
<celldesigner:modification type="CATALYSIS" modifiers="s138" aliases="csa31" targetLineIndex="-1,2">
<celldesigner:connectScheme connectPolicy="direct">
<celldesigner:listOfLineDirection>
<celldesigner:lineDirection index="0" value="unknown"/>
</celldesigner:listOfLineDirection>
</celldesigner:connectScheme>
<celldesigner:line width="1.0" color="ff000000"/>
</celldesigner:modification>
</celldesigner:listOfModification>
</celldesigner:extension>
<rdf:RDF xmlns:rdf="http://www.w3.org/1999/02/22-rdf-syntax-ns#" xmlns:dc="http://purl.org/dc/elements/1.1/" xmlns:dcterms="http://purl.org/dc/terms/" xmlns:vCard="http://www.w3.org/2001/vcard-rdf/3.0#" xmlns:bqbiol="http://biomodels.net/biology-qualifiers/" xmlns:bqmodel="http://biomodels.net/model-qualifiers/">
<rdf:Description rdf:about="#re10">
<bqmodel:isDescribedBy>
<rdf:Bag>
<rdf:li rdf:resource="urn:miriam:pubmed:12502786"/>
<rdf:li rdf:resource="urn:miriam:pubmed:25178873"/>
<rdf:li rdf:resource="urn:miriam:pubmed:11707576"/>
<rdf:li rdf:resource="urn:miriam:pubmed:9950763"/>
</rdf:Bag>
</bqmodel:isDescribedBy>
</rdf:Description>
</rdf:RDF>
</annotation>
<listOfReactants>
<speciesReference metaid="CDMT00071" species="s683">
<annotation>
<celldesigner:extension>
<celldesigner:alias>sa203</celldesigner:alias>
</celldesigner:extension>
</annotation>
</speciesReference>
</listOfReactants>
<listOfProducts>
<speciesReference metaid="CDMT00072" species="s683">
<annotation>
<celldesigner:extension>
<celldesigner:alias>sa204</celldesigner:alias>
</celldesigner:extension>
</annotation>
</speciesReference>
</listOfProducts>
<listOfModifiers>
<modifierSpeciesReference metaid="CDMT00073" species="s292">
<annotation>
<celldesigner:extension>
<celldesigner:alias>csa30</celldesigner:alias>
</celldesigner:extension>
</annotation>
</modifierSpeciesReference>
<modifierSpeciesReference metaid="CDMT00074" species="s138">
<annotation>
<celldesigner:extension>
<celldesigner:alias>csa31</celldesigner:alias>
</celldesigner:extension>
</annotation>
</modifierSpeciesReference>
</listOfModifiers>
</reaction>
<reaction metaid="re16" id="re72" reversible="false">
<notes>
<html xmlns="http://www.w3.org/1999/xhtml">
<head>
<title/>
</head>
<body>PMID: 1716180
PMID:1704151
</body>
</html>
</notes>
<annotation>
<celldesigner:extension>
<celldesigner:reactionType>STATE_TRANSITION</celldesigner:reactionType>
<celldesigner:baseReactants>
<celldesigner:baseReactant species="s685" alias="sa180"/>
</celldesigner:baseReactants>
<celldesigner:baseProducts>
<celldesigner:baseProduct species="s685" alias="sa177"/>
</celldesigner:baseProducts>
<celldesigner:connectScheme connectPolicy="direct" rectangleIndex="0">
<celldesigner:listOfLineDirection>
<celldesigner:lineDirection index="0" value="unknown"/>
</celldesigner:listOfLineDirection>
</celldesigner:connectScheme>
<celldesigner:line width="1.0" color="ff000000"/>
<celldesigner:listOfModification>
<celldesigner:modification type="PHYSICAL_STIMULATION" modifiers="s82" aliases="sa206" targetLineIndex="-1,3" editPoints="0.5034668550078434,-0.014734268686521723 0.5043225984844157,0.014506305515690876">
<celldesigner:connectScheme connectPolicy="square">
<celldesigner:listOfLineDirection>
<celldesigner:lineDirection index="0" value="vertical"/>
<celldesigner:lineDirection index="1" value="horizontal"/>
<celldesigner:lineDirection index="2" value="vertical"/>
</celldesigner:listOfLineDirection>
</celldesigner:connectScheme>
<celldesigner:linkTarget species="s82" alias="sa206">
<celldesigner:linkAnchor position="NE"/>
</celldesigner:linkTarget>
<celldesigner:line width="1.0" color="ff000000"/>
</celldesigner:modification>
</celldesigner:listOfModification>
</celldesigner:extension>
<rdf:RDF xmlns:rdf="http://www.w3.org/1999/02/22-rdf-syntax-ns#" xmlns:dc="http://purl.org/dc/elements/1.1/" xmlns:dcterms="http://purl.org/dc/terms/" xmlns:vCard="http://www.w3.org/2001/vcard-rdf/3.0#" xmlns:bqbiol="http://biomodels.net/biology-qualifiers/" xmlns:bqmodel="http://biomodels.net/model-qualifiers/">
<rdf:Description rdf:about="#re16">
<bqmodel:isDescribedBy>
<rdf:Bag>
<rdf:li rdf:resource="urn:miriam:pubmed:10799517"/>
<rdf:li rdf:resource="urn:miriam:pubmed:14602047"/>
<rdf:li rdf:resource="urn:miriam:pubmed:1716180"/>
<rdf:li rdf:resource="urn:miriam:pubmed:11845310"/>
</rdf:Bag>
</bqmodel:isDescribedBy>
</rdf:Description>
</rdf:RDF>
</annotation>
<listOfReactants>
<speciesReference metaid="CDMT00075" species="s685">
<annotation>
<celldesigner:extension>
<celldesigner:alias>sa180</celldesigner:alias>
</celldesigner:extension>
</annotation>
</speciesReference>
</listOfReactants>
<listOfProducts>
<speciesReference metaid="CDMT00076" species="s685">
<annotation>
<celldesigner:extension>
<celldesigner:alias>sa177</celldesigner:alias>
</celldesigner:extension>
</annotation>
</speciesReference>
</listOfProducts>
<listOfModifiers>
<modifierSpeciesReference metaid="CDMT00077" species="s82">
<annotation>
<celldesigner:extension>
<celldesigner:alias>sa206</celldesigner:alias>
</celldesigner:extension>
</annotation>
</modifierSpeciesReference>
</listOfModifiers>
</reaction>
<reaction metaid="re19" id="re73" reversible="false">
<notes>
<html xmlns="http://www.w3.org/1999/xhtml">
<head>
<title/>
</head>
<body>PMID: 10666038
PMID: 9530114
PMID:12502786
PMID: 1716180
</body>
</html>
</notes>
<annotation>
<celldesigner:extension>
<celldesigner:reactionType>STATE_TRANSITION</celldesigner:reactionType>
<celldesigner:baseReactants>
<celldesigner:baseReactant species="s28" alias="sa158">
<celldesigner:linkAnchor position="ESE"/>
</celldesigner:baseReactant>
</celldesigner:baseReactants>
<celldesigner:baseProducts>
<celldesigner:baseProduct species="s28" alias="sa161">
<celldesigner:linkAnchor position="WSW"/>
</celldesigner:baseProduct>
</celldesigner:baseProducts>
<celldesigner:listOfReactantLinks>
<celldesigner:reactantLink reactant="s682" alias="sa169" targetLineIndex="-1,0">
<celldesigner:linkAnchor position="N"/>
<celldesigner:connectScheme connectPolicy="direct">
<celldesigner:listOfLineDirection>
<celldesigner:lineDirection index="0" value="unknown"/>
</celldesigner:listOfLineDirection>
</celldesigner:connectScheme>
<celldesigner:line width="1.0" color="ff000000" type="Straight"/>
</celldesigner:reactantLink>
</celldesigner:listOfReactantLinks>
<celldesigner:connectScheme connectPolicy="direct" rectangleIndex="0">
<celldesigner:listOfLineDirection>
<celldesigner:lineDirection index="0" value="unknown"/>
</celldesigner:listOfLineDirection>
</celldesigner:connectScheme>
<celldesigner:line width="1.0" color="ff000000"/>
<celldesigner:listOfModification>
<celldesigner:modification type="INHIBITION" modifiers="s695" aliases="sa197" targetLineIndex="-1,6" editPoints="0.49093884583030345,0.24716925672506607">
<celldesigner:connectScheme connectPolicy="direct">
<celldesigner:listOfLineDirection>
<celldesigner:lineDirection index="0" value="unknown"/>
<celldesigner:lineDirection index="1" value="unknown"/>
</celldesigner:listOfLineDirection>
</celldesigner:connectScheme>
<celldesigner:linkTarget species="s695" alias="sa197">
<celldesigner:linkAnchor position="SE"/>
</celldesigner:linkTarget>
<celldesigner:line width="1.0" color="ff000000"/>
</celldesigner:modification>
<celldesigner:modification type="INHIBITION" modifiers="s228" aliases="sa185" targetLineIndex="-1,7">
<celldesigner:connectScheme connectPolicy="direct">
<celldesigner:listOfLineDirection>
<celldesigner:lineDirection index="0" value="unknown"/>
</celldesigner:listOfLineDirection>
</celldesigner:connectScheme>
<celldesigner:linkTarget species="s228" alias="sa185">
<celldesigner:linkAnchor position="NNW"/>
</celldesigner:linkTarget>
<celldesigner:line width="1.0" color="ff000000"/>
</celldesigner:modification>
<celldesigner:modification type="INHIBITION" modifiers="s335" aliases="sa181" targetLineIndex="-1,3">
<celldesigner:connectScheme connectPolicy="direct">
<celldesigner:listOfLineDirection>
<celldesigner:lineDirection index="0" value="unknown"/>
</celldesigner:listOfLineDirection>
</celldesigner:connectScheme>
<celldesigner:linkTarget species="s335" alias="sa181">
<celldesigner:linkAnchor position="N"/>
</celldesigner:linkTarget>
<celldesigner:line width="1.0" color="ff000000"/>
</celldesigner:modification>
</celldesigner:listOfModification>
</celldesigner:extension>
<rdf:RDF xmlns:rdf="http://www.w3.org/1999/02/22-rdf-syntax-ns#" xmlns:dc="http://purl.org/dc/elements/1.1/" xmlns:dcterms="http://purl.org/dc/terms/" xmlns:vCard="http://www.w3.org/2001/vcard-rdf/3.0#" xmlns:bqbiol="http://biomodels.net/biology-qualifiers/" xmlns:bqmodel="http://biomodels.net/model-qualifiers/">
<rdf:Description rdf:about="#re19">
<bqmodel:isDescribedBy>
<rdf:Bag>
<rdf:li rdf:resource="urn:miriam:pubmed:12427743"/>
<rdf:li rdf:resource="urn:miriam:pubmed:12519745"/>
<rdf:li rdf:resource="urn:miriam:pubmed:29662080"/>
<rdf:li rdf:resource="urn:miriam:pubmed:10666038"/>
<rdf:li rdf:resource="urn:miriam:pubmed:9530114"/>
<rdf:li rdf:resource="urn:miriam:pubmed:12502786"/>
<rdf:li rdf:resource="urn:miriam:pubmed:1716180"/>
<rdf:li rdf:resource="urn:miriam:pubmed:12209004"/>
<rdf:li rdf:resource="urn:miriam:pubmed:22892532"/>
<rdf:li rdf:resource="urn:miriam:pubmed:11865034"/>
<rdf:li rdf:resource="urn:miriam:pubmed:10675364"/>
<rdf:li rdf:resource="urn:miriam:pubmed:9724814"/>
</rdf:Bag>
</bqmodel:isDescribedBy>
</rdf:Description>
</rdf:RDF>
</annotation>
<listOfReactants>
<speciesReference metaid="CDMT00078" species="s28">
<annotation>
<celldesigner:extension>
<celldesigner:alias>sa158</celldesigner:alias>
</celldesigner:extension>
</annotation>
</speciesReference>
<speciesReference metaid="CDMT00079" species="s682">
<annotation>
<celldesigner:extension>
<celldesigner:alias>sa169</celldesigner:alias>
</celldesigner:extension>
</annotation>
</speciesReference>
</listOfReactants>
<listOfProducts>
<speciesReference metaid="CDMT00080" species="s28">
<annotation>
<celldesigner:extension>
<celldesigner:alias>sa161</celldesigner:alias>
</celldesigner:extension>
</annotation>
</speciesReference>
</listOfProducts>
<listOfModifiers>
<modifierSpeciesReference metaid="CDMT00081" species="s695">
<annotation>
<celldesigner:extension>
<celldesigner:alias>sa197</celldesigner:alias>
</celldesigner:extension>
</annotation>
</modifierSpeciesReference>
<modifierSpeciesReference metaid="CDMT00082" species="s228">
<annotation>
<celldesigner:extension>
<celldesigner:alias>sa185</celldesigner:alias>
</celldesigner:extension>
</annotation>
</modifierSpeciesReference>
<modifierSpeciesReference metaid="CDMT00083" species="s335">
<annotation>
<celldesigner:extension>
<celldesigner:alias>sa181</celldesigner:alias>
</celldesigner:extension>
</annotation>
</modifierSpeciesReference>
</listOfModifiers>
</reaction>
<reaction metaid="re20" id="re74" reversible="false">
<annotation>
<celldesigner:extension>
<celldesigner:reactionType>STATE_TRANSITION</celldesigner:reactionType>
<celldesigner:baseReactants>
<celldesigner:baseReactant species="s28" alias="sa161">
<celldesigner:linkAnchor position="WNW"/>
</celldesigner:baseReactant>
</celldesigner:baseReactants>
<celldesigner:baseProducts>
<celldesigner:baseProduct species="s28" alias="sa158">
<celldesigner:linkAnchor position="ENE"/>
</celldesigner:baseProduct>
</celldesigner:baseProducts>
<celldesigner:connectScheme connectPolicy="direct" rectangleIndex="0">
<celldesigner:listOfLineDirection>
<celldesigner:lineDirection index="0" value="unknown"/>
</celldesigner:listOfLineDirection>
</celldesigner:connectScheme>
<celldesigner:line width="1.0" color="ff000000"/>
</celldesigner:extension>
</annotation>
<listOfReactants>
<speciesReference metaid="CDMT00084" species="s28">
<annotation>
<celldesigner:extension>
<celldesigner:alias>sa161</celldesigner:alias>
</celldesigner:extension>
</annotation>
</speciesReference>
</listOfReactants>
<listOfProducts>
<speciesReference metaid="CDMT00085" species="s28">
<annotation>
<celldesigner:extension>
<celldesigner:alias>sa158</celldesigner:alias>
</celldesigner:extension>
</annotation>
</speciesReference>
</listOfProducts>
</reaction>
<reaction metaid="re22" id="re75" reversible="false">
<annotation>
<celldesigner:extension>
<celldesigner:reactionType>STATE_TRANSITION</celldesigner:reactionType>
<celldesigner:baseReactants>
<celldesigner:baseReactant species="s82" alias="sa206"/>
</celldesigner:baseReactants>
<celldesigner:baseProducts>
<celldesigner:baseProduct species="s194" alias="sa205"/>
</celldesigner:baseProducts>
<celldesigner:connectScheme connectPolicy="direct" rectangleIndex="0">
<celldesigner:listOfLineDirection>
<celldesigner:lineDirection index="0" value="unknown"/>
</celldesigner:listOfLineDirection>
</celldesigner:connectScheme>
<celldesigner:line width="1.0" color="ff000000"/>
<celldesigner:listOfModification>
<celldesigner:modification type="CATALYSIS" modifiers="s149" aliases="sa209" targetLineIndex="-1,3">
<celldesigner:connectScheme connectPolicy="direct">
<celldesigner:listOfLineDirection>
<celldesigner:lineDirection index="0" value="unknown"/>
</celldesigner:listOfLineDirection>
</celldesigner:connectScheme>
<celldesigner:line width="1.0" color="ff000000"/>
</celldesigner:modification>
</celldesigner:listOfModification>
</celldesigner:extension>
<rdf:RDF xmlns:rdf="http://www.w3.org/1999/02/22-rdf-syntax-ns#" xmlns:dc="http://purl.org/dc/elements/1.1/" xmlns:dcterms="http://purl.org/dc/terms/" xmlns:vCard="http://www.w3.org/2001/vcard-rdf/3.0#" xmlns:bqbiol="http://biomodels.net/biology-qualifiers/" xmlns:bqmodel="http://biomodels.net/model-qualifiers/">
<rdf:Description rdf:about="#re22">
<bqmodel:isDescribedBy>
<rdf:Bag>
<rdf:li rdf:resource="urn:miriam:pubmed:15611099"/>
<rdf:li rdf:resource="urn:miriam:pubmed:26545902"/>
<rdf:li rdf:resource="urn:miriam:pubmed:17244609"/>
</rdf:Bag>
</bqmodel:isDescribedBy>
</rdf:Description>
</rdf:RDF>
</annotation>
<listOfReactants>
<speciesReference metaid="CDMT00086" species="s82">
<annotation>
<celldesigner:extension>
<celldesigner:alias>sa206</celldesigner:alias>
</celldesigner:extension>
</annotation>
</speciesReference>
</listOfReactants>
<listOfProducts>
<speciesReference metaid="CDMT00087" species="s194">
<annotation>
<celldesigner:extension>
<celldesigner:alias>sa205</celldesigner:alias>
</celldesigner:extension>
</annotation>
</speciesReference>
</listOfProducts>
<listOfModifiers>
<modifierSpeciesReference metaid="CDMT00088" species="s149">
<annotation>
<celldesigner:extension>
<celldesigner:alias>sa209</celldesigner:alias>
</celldesigner:extension>
</annotation>
</modifierSpeciesReference>
</listOfModifiers>
</reaction>
<reaction metaid="re26" id="re76" reversible="false">
<annotation>
<celldesigner:extension>
<celldesigner:reactionType>STATE_TRANSITION</celldesigner:reactionType>
<celldesigner:baseReactants>
<celldesigner:baseReactant species="s27" alias="sa160">
<celldesigner:linkAnchor position="ESE"/>
</celldesigner:baseReactant>
</celldesigner:baseReactants>
<celldesigner:baseProducts>
<celldesigner:baseProduct species="s28" alias="sa158">
<celldesigner:linkAnchor position="WSW"/>
</celldesigner:baseProduct>
</celldesigner:baseProducts>
<celldesigner:listOfReactantLinks>
<celldesigner:reactantLink reactant="s682" alias="sa175" targetLineIndex="-1,0">
<celldesigner:connectScheme connectPolicy="direct">
<celldesigner:listOfLineDirection>
<celldesigner:lineDirection index="0" value="unknown"/>
</celldesigner:listOfLineDirection>
</celldesigner:connectScheme>
<celldesigner:line width="1.0" color="ff000000" type="Straight"/>
</celldesigner:reactantLink>
</celldesigner:listOfReactantLinks>
<celldesigner:connectScheme connectPolicy="direct" rectangleIndex="0">
<celldesigner:listOfLineDirection>
<celldesigner:lineDirection index="0" value="unknown"/>
</celldesigner:listOfLineDirection>
</celldesigner:connectScheme>
<celldesigner:line width="1.0" color="ff000000"/>
<celldesigner:listOfModification>
<celldesigner:modification type="CATALYSIS" modifiers="s685" aliases="sa177" targetLineIndex="-1,6" editPoints="0.5673544659511212,0.3002660331615363">
<celldesigner:connectScheme connectPolicy="direct">
<celldesigner:listOfLineDirection>
<celldesigner:lineDirection index="0" value="unknown"/>
<celldesigner:lineDirection index="1" value="unknown"/>
</celldesigner:listOfLineDirection>
</celldesigner:connectScheme>
<celldesigner:line width="1.0" color="ff000000"/>
</celldesigner:modification>
<celldesigner:modification type="CATALYSIS" modifiers="s190" aliases="sa192" targetLineIndex="-1,6" editPoints="0.4391532726500227,0.3550871695633031">
<celldesigner:connectScheme connectPolicy="direct">
<celldesigner:listOfLineDirection>
<celldesigner:lineDirection index="0" value="unknown"/>
<celldesigner:lineDirection index="1" value="unknown"/>
</celldesigner:listOfLineDirection>
</celldesigner:connectScheme>
<celldesigner:line width="1.0" color="ff000000"/>
</celldesigner:modification>
<celldesigner:modification type="CATALYSIS" modifiers="s695" aliases="sa197" targetLineIndex="-1,6" editPoints="0.01981285161080117,0.07314718244452934">
<celldesigner:connectScheme connectPolicy="direct">
<celldesigner:listOfLineDirection>
<celldesigner:lineDirection index="0" value="unknown"/>
<celldesigner:lineDirection index="1" value="unknown"/>
</celldesigner:listOfLineDirection>
</celldesigner:connectScheme>
<celldesigner:linkTarget species="s695" alias="sa197">
<celldesigner:linkAnchor position="E"/>
</celldesigner:linkTarget>
<celldesigner:line width="1.0" color="ff000000"/>
</celldesigner:modification>
<celldesigner:modification type="CATALYSIS" modifiers="s245" aliases="sa199" targetLineIndex="-1,6" editPoints="0.012520897079380533,0.05892878321129125">
<celldesigner:connectScheme connectPolicy="direct">
<celldesigner:listOfLineDirection>
<celldesigner:lineDirection index="0" value="unknown"/>
<celldesigner:lineDirection index="1" value="unknown"/>
</celldesigner:listOfLineDirection>
</celldesigner:connectScheme>
<celldesigner:linkTarget species="s245" alias="sa199">
<celldesigner:linkAnchor position="E"/>
</celldesigner:linkTarget>
<celldesigner:line width="1.0" color="ff000000"/>
</celldesigner:modification>
</celldesigner:listOfModification>
</celldesigner:extension>
<rdf:RDF xmlns:rdf="http://www.w3.org/1999/02/22-rdf-syntax-ns#" xmlns:dc="http://purl.org/dc/elements/1.1/" xmlns:dcterms="http://purl.org/dc/terms/" xmlns:vCard="http://www.w3.org/2001/vcard-rdf/3.0#" xmlns:bqbiol="http://biomodels.net/biology-qualifiers/" xmlns:bqmodel="http://biomodels.net/model-qualifiers/">
<rdf:Description rdf:about="#re26">
<bqmodel:isDescribedBy>
<rdf:Bag>
<rdf:li rdf:resource="urn:miriam:pubmed:10799517"/>
<rdf:li rdf:resource="urn:miriam:pubmed:14602047"/>
<rdf:li rdf:resource="urn:miriam:pubmed:12427743"/>
<rdf:li rdf:resource="urn:miriam:pubmed:12519745"/>
<rdf:li rdf:resource="urn:miriam:pubmed:29662080"/>
<rdf:li rdf:resource="urn:miriam:pubmed:19910675"/>
<rdf:li rdf:resource="urn:miriam:pubmed:24058532"/>
<rdf:li rdf:resource="urn:miriam:pubmed:14695900"/>
<rdf:li rdf:resource="urn:miriam:pubmed:12588899"/>
<rdf:li rdf:resource="urn:miriam:pubmed:9465038"/>
<rdf:li rdf:resource="urn:miriam:pubmed:9020133"/>
</rdf:Bag>
</bqmodel:isDescribedBy>
</rdf:Description>
</rdf:RDF>
</annotation>
<listOfReactants>
<speciesReference metaid="CDMT00089" species="s27">
<annotation>
<celldesigner:extension>
<celldesigner:alias>sa160</celldesigner:alias>
</celldesigner:extension>
</annotation>
</speciesReference>
<speciesReference metaid="CDMT00090" species="s682">
<annotation>
<celldesigner:extension>
<celldesigner:alias>sa175</celldesigner:alias>
</celldesigner:extension>
</annotation>
</speciesReference>
</listOfReactants>
<listOfProducts>
<speciesReference metaid="CDMT00091" species="s28">
<annotation>
<celldesigner:extension>
<celldesigner:alias>sa158</celldesigner:alias>
</celldesigner:extension>
</annotation>
</speciesReference>
</listOfProducts>
<listOfModifiers>
<modifierSpeciesReference metaid="CDMT00092" species="s685">
<annotation>
<celldesigner:extension>
<celldesigner:alias>sa177</celldesigner:alias>
</celldesigner:extension>
</annotation>
</modifierSpeciesReference>
<modifierSpeciesReference metaid="CDMT00093" species="s190">
<annotation>
<celldesigner:extension>
<celldesigner:alias>sa192</celldesigner:alias>
</celldesigner:extension>
</annotation>
</modifierSpeciesReference>
<modifierSpeciesReference metaid="CDMT00094" species="s695">
<annotation>
<celldesigner:extension>
<celldesigner:alias>sa197</celldesigner:alias>
</celldesigner:extension>
</annotation>
</modifierSpeciesReference>
<modifierSpeciesReference metaid="CDMT00095" species="s245">
<annotation>
<celldesigner:extension>
<celldesigner:alias>sa199</celldesigner:alias>
</celldesigner:extension>
</annotation>
</modifierSpeciesReference>
</listOfModifiers>
</reaction>
<reaction metaid="re11" id="re77" reversible="false">
<annotation>
<celldesigner:extension>
<celldesigner:reactionType>STATE_TRANSITION</celldesigner:reactionType>
<celldesigner:baseReactants>
<celldesigner:baseReactant species="s28" alias="sa158">
<celldesigner:linkAnchor position="WNW"/>
</celldesigner:baseReactant>
</celldesigner:baseReactants>
<celldesigner:baseProducts>
<celldesigner:baseProduct species="s27" alias="sa160">
<celldesigner:linkAnchor position="ENE"/>
</celldesigner:baseProduct>
</celldesigner:baseProducts>
<celldesigner:connectScheme connectPolicy="direct" rectangleIndex="0">
<celldesigner:listOfLineDirection>
<celldesigner:lineDirection index="0" value="unknown"/>
</celldesigner:listOfLineDirection>
</celldesigner:connectScheme>
<celldesigner:line width="1.0" color="ff000000"/>
<celldesigner:listOfModification>
<celldesigner:modification type="CATALYSIS" modifiers="s196" aliases="sa195" targetLineIndex="-1,2" editPoints="0.1043055790179217,-0.2408449548879048">
<celldesigner:connectScheme connectPolicy="direct">
<celldesigner:listOfLineDirection>
<celldesigner:lineDirection index="0" value="unknown"/>
<celldesigner:lineDirection index="1" value="unknown"/>
</celldesigner:listOfLineDirection>
</celldesigner:connectScheme>
<celldesigner:line width="1.0" color="ff000000"/>
</celldesigner:modification>
<celldesigner:modification type="CATALYSIS" modifiers="s343" aliases="csa28" targetLineIndex="-1,4" editPoints="0.056144489518990426,-0.13737837466936753">
<celldesigner:connectScheme connectPolicy="direct">
<celldesigner:listOfLineDirection>
<celldesigner:lineDirection index="0" value="unknown"/>
<celldesigner:lineDirection index="1" value="unknown"/>
</celldesigner:listOfLineDirection>
</celldesigner:connectScheme>
<celldesigner:linkTarget species="s343" alias="csa28">
<celldesigner:linkAnchor position="W"/>
</celldesigner:linkTarget>
<celldesigner:line width="1.0" color="ff000000"/>
</celldesigner:modification>
</celldesigner:listOfModification>
</celldesigner:extension>
<rdf:RDF xmlns:rdf="http://www.w3.org/1999/02/22-rdf-syntax-ns#" xmlns:dc="http://purl.org/dc/elements/1.1/" xmlns:dcterms="http://purl.org/dc/terms/" xmlns:vCard="http://www.w3.org/2001/vcard-rdf/3.0#" xmlns:bqbiol="http://biomodels.net/biology-qualifiers/" xmlns:bqmodel="http://biomodels.net/model-qualifiers/">
<rdf:Description rdf:about="#re11">
<bqmodel:isDescribedBy>
<rdf:Bag>
<rdf:li rdf:resource="urn:miriam:pubmed:10506164"/>
<rdf:li rdf:resource="urn:miriam:pubmed:9612228"/>
<rdf:li rdf:resource="urn:miriam:pubmed:16239222"/>
</rdf:Bag>
</bqmodel:isDescribedBy>
</rdf:Description>
</rdf:RDF>
</annotation>
<listOfReactants>
<speciesReference metaid="CDMT00096" species="s28">
<annotation>
<celldesigner:extension>
<celldesigner:alias>sa158</celldesigner:alias>
</celldesigner:extension>
</annotation>
</speciesReference>
</listOfReactants>
<listOfProducts>
<speciesReference metaid="CDMT00097" species="s27">
<annotation>
<celldesigner:extension>
<celldesigner:alias>sa160</celldesigner:alias>
</celldesigner:extension>
</annotation>
</speciesReference>
</listOfProducts>
<listOfModifiers>
<modifierSpeciesReference metaid="CDMT00098" species="s196">
<annotation>
<celldesigner:extension>
<celldesigner:alias>sa195</celldesigner:alias>
</celldesigner:extension>
</annotation>
</modifierSpeciesReference>
<modifierSpeciesReference metaid="CDMT00099" species="s343">
<annotation>
<celldesigner:extension>
<celldesigner:alias>csa28</celldesigner:alias>
</celldesigner:extension>
</annotation>
</modifierSpeciesReference>
</listOfModifiers>
</reaction>
<reaction metaid="re28" id="re78" reversible="false">
<notes>
<html xmlns="http://www.w3.org/1999/xhtml">
<head>
<title/>
</head>
<body>PMID: 11956211
PMID:17613530
</body>
</html>
</notes>
<annotation>
<celldesigner:extension>
<celldesigner:reactionType>STATE_TRANSITION</celldesigner:reactionType>
<celldesigner:baseReactants>
<celldesigner:baseReactant species="s687" alias="sa193">
<celldesigner:linkAnchor position="N"/>
</celldesigner:baseReactant>
</celldesigner:baseReactants>
<celldesigner:baseProducts>
<celldesigner:baseProduct species="s192" alias="sa167">
<celldesigner:linkAnchor position="SSW"/>
</celldesigner:baseProduct>
</celldesigner:baseProducts>
<celldesigner:connectScheme connectPolicy="direct" rectangleIndex="0">
<celldesigner:listOfLineDirection>
<celldesigner:lineDirection index="0" value="unknown"/>
</celldesigner:listOfLineDirection>
</celldesigner:connectScheme>
<celldesigner:line width="1.0" color="ff000000"/>
<celldesigner:listOfModification>
<celldesigner:modification type="CATALYSIS" modifiers="s190" aliases="sa192" targetLineIndex="-1,6" editPoints="0.7121271889339766,-0.20160735819130293">
<celldesigner:connectScheme connectPolicy="direct">
<celldesigner:listOfLineDirection>
<celldesigner:lineDirection index="0" value="unknown"/>
<celldesigner:lineDirection index="1" value="unknown"/>
</celldesigner:listOfLineDirection>
</celldesigner:connectScheme>
<celldesigner:line width="1.0" color="ff000000"/>
</celldesigner:modification>
</celldesigner:listOfModification>
</celldesigner:extension>
<rdf:RDF xmlns:rdf="http://www.w3.org/1999/02/22-rdf-syntax-ns#" xmlns:dc="http://purl.org/dc/elements/1.1/" xmlns:dcterms="http://purl.org/dc/terms/" xmlns:vCard="http://www.w3.org/2001/vcard-rdf/3.0#" xmlns:bqbiol="http://biomodels.net/biology-qualifiers/" xmlns:bqmodel="http://biomodels.net/model-qualifiers/">
<rdf:Description rdf:about="#re28">
<bqmodel:isDescribedBy>
<rdf:Bag>
<rdf:li rdf:resource="urn:miriam:pubmed:12502786"/>
<rdf:li rdf:resource="urn:miriam:pubmed:11158634"/>
<rdf:li rdf:resource="urn:miriam:pubmed:16129695"/>
<rdf:li rdf:resource="urn:miriam:pubmed:11956211"/>
</rdf:Bag>
</bqmodel:isDescribedBy>
</rdf:Description>
</rdf:RDF>
</annotation>
<listOfReactants>
<speciesReference metaid="CDMT00100" species="s687">
<annotation>
<celldesigner:extension>
<celldesigner:alias>sa193</celldesigner:alias>
</celldesigner:extension>
</annotation>
</speciesReference>
</listOfReactants>
<listOfProducts>
<speciesReference metaid="CDMT00101" species="s192">
<annotation>
<celldesigner:extension>
<celldesigner:alias>sa167</celldesigner:alias>
</celldesigner:extension>
</annotation>
</speciesReference>
</listOfProducts>
<listOfModifiers>
<modifierSpeciesReference metaid="CDMT00102" species="s190">
<annotation>
<celldesigner:extension>
<celldesigner:alias>sa192</celldesigner:alias>
</celldesigner:extension>
</annotation>
</modifierSpeciesReference>
</listOfModifiers>
</reaction>
<reaction metaid="re29" id="re79" reversible="false">
<notes>
<html xmlns="http://www.w3.org/1999/xhtml">
<head>
<title/>
</head>
<body> PMID: 15611099
</body>
</html>
</notes>
<annotation>
<celldesigner:extension>
<celldesigner:reactionType>STATE_TRANSITION</celldesigner:reactionType>
<celldesigner:baseReactants>
<celldesigner:baseReactant species="s695" alias="sa196"/>
</celldesigner:baseReactants>
<celldesigner:baseProducts>
<celldesigner:baseProduct species="s695" alias="sa197"/>
</celldesigner:baseProducts>
<celldesigner:listOfReactantLinks>
<celldesigner:reactantLink reactant="s194" alias="sa205" targetLineIndex="-1,0">
<celldesigner:connectScheme connectPolicy="direct">
<celldesigner:listOfLineDirection>
<celldesigner:lineDirection index="0" value="unknown"/>
</celldesigner:listOfLineDirection>
</celldesigner:connectScheme>
<celldesigner:line width="1.0" color="ff000000" type="Straight"/>
</celldesigner:reactantLink>
</celldesigner:listOfReactantLinks>
<celldesigner:connectScheme connectPolicy="direct" rectangleIndex="0">
<celldesigner:listOfLineDirection>
<celldesigner:lineDirection index="0" value="unknown"/>
</celldesigner:listOfLineDirection>
</celldesigner:connectScheme>
<celldesigner:line width="1.0" color="ff000000"/>
</celldesigner:extension>
<rdf:RDF xmlns:rdf="http://www.w3.org/1999/02/22-rdf-syntax-ns#" xmlns:dc="http://purl.org/dc/elements/1.1/" xmlns:dcterms="http://purl.org/dc/terms/" xmlns:vCard="http://www.w3.org/2001/vcard-rdf/3.0#" xmlns:bqbiol="http://biomodels.net/biology-qualifiers/" xmlns:bqmodel="http://biomodels.net/model-qualifiers/">
<rdf:Description rdf:about="#re29">
<bqmodel:isDescribedBy>
<rdf:Bag>
<rdf:li rdf:resource="urn:miriam:pubmed:15611099"/>
<rdf:li rdf:resource="urn:miriam:pubmed:12427743"/>
<rdf:li rdf:resource="urn:miriam:pubmed:12519745"/>
<rdf:li rdf:resource="urn:miriam:pubmed:29662080"/>
</rdf:Bag>
</bqmodel:isDescribedBy>
</rdf:Description>
</rdf:RDF>
</annotation>
<listOfReactants>
<speciesReference metaid="CDMT00103" species="s695">
<annotation>
<celldesigner:extension>
<celldesigner:alias>sa196</celldesigner:alias>
</celldesigner:extension>
</annotation>
</speciesReference>
<speciesReference metaid="CDMT00104" species="s194">
<annotation>
<celldesigner:extension>
<celldesigner:alias>sa205</celldesigner:alias>
</celldesigner:extension>
</annotation>
</speciesReference>
</listOfReactants>
<listOfProducts>
<speciesReference metaid="CDMT00105" species="s695">
<annotation>
<celldesigner:extension>
<celldesigner:alias>sa197</celldesigner:alias>
</celldesigner:extension>
</annotation>
</speciesReference>
</listOfProducts>
</reaction>
<reaction metaid="re30" id="re80" reversible="false">
<annotation>
<celldesigner:extension>
<celldesigner:reactionType>STATE_TRANSITION</celldesigner:reactionType>
<celldesigner:baseReactants>
<celldesigner:baseReactant species="s199" alias="sa200"/>
</celldesigner:baseReactants>
<celldesigner:baseProducts>
<celldesigner:baseProduct species="s202" alias="sa201"/>
</celldesigner:baseProducts>
<celldesigner:connectScheme connectPolicy="direct" rectangleIndex="0">
<celldesigner:listOfLineDirection>
<celldesigner:lineDirection index="0" value="unknown"/>
</celldesigner:listOfLineDirection>
</celldesigner:connectScheme>
<celldesigner:line width="1.0" color="ff000000"/>
<celldesigner:listOfModification>
<celldesigner:modification type="CATALYSIS" modifiers="s349" aliases="csa33" targetLineIndex="-1,2">
<celldesigner:connectScheme connectPolicy="direct">
<celldesigner:listOfLineDirection>
<celldesigner:lineDirection index="0" value="unknown"/>
</celldesigner:listOfLineDirection>
</celldesigner:connectScheme>
<celldesigner:linkTarget species="s349" alias="csa33">
<celldesigner:linkAnchor position="W"/>
</celldesigner:linkTarget>
<celldesigner:line width="1.0" color="ff000000"/>
</celldesigner:modification>
</celldesigner:listOfModification>
</celldesigner:extension>
<rdf:RDF xmlns:rdf="http://www.w3.org/1999/02/22-rdf-syntax-ns#" xmlns:dc="http://purl.org/dc/elements/1.1/" xmlns:dcterms="http://purl.org/dc/terms/" xmlns:vCard="http://www.w3.org/2001/vcard-rdf/3.0#" xmlns:bqbiol="http://biomodels.net/biology-qualifiers/" xmlns:bqmodel="http://biomodels.net/model-qualifiers/">
<rdf:Description rdf:about="#re30">
<bqmodel:isDescribedBy>
<rdf:Bag>
<rdf:li rdf:resource="urn:miriam:pubmed:17581860"/>
<rdf:li rdf:resource="urn:miriam:pubmed:18346874"/>
</rdf:Bag>
</bqmodel:isDescribedBy>
</rdf:Description>
</rdf:RDF>
</annotation>
<listOfReactants>
<speciesReference metaid="CDMT00106" species="s199">
<annotation>
<celldesigner:extension>
<celldesigner:alias>sa200</celldesigner:alias>
</celldesigner:extension>
</annotation>
</speciesReference>
</listOfReactants>
<listOfProducts>
<speciesReference metaid="CDMT00107" species="s202">
<annotation>
<celldesigner:extension>
<celldesigner:alias>sa201</celldesigner:alias>
</celldesigner:extension>
</annotation>
</speciesReference>
</listOfProducts>
<listOfModifiers>
<modifierSpeciesReference metaid="CDMT00108" species="s349">
<annotation>
<celldesigner:extension>
<celldesigner:alias>csa33</celldesigner:alias>
</celldesigner:extension>
</annotation>
</modifierSpeciesReference>
</listOfModifiers>
</reaction>
<reaction metaid="re32" id="re81" reversible="false">
<annotation>
<celldesigner:extension>
<celldesigner:reactionType>STATE_TRANSITION</celldesigner:reactionType>
<celldesigner:baseReactants>
<celldesigner:baseReactant species="s347" alias="csa34">
<celldesigner:linkAnchor position="N"/>
</celldesigner:baseReactant>
</celldesigner:baseReactants>
<celldesigner:baseProducts>
<celldesigner:baseProduct species="s349" alias="csa33">
<celldesigner:linkAnchor position="S"/>
</celldesigner:baseProduct>
</celldesigner:baseProducts>
<celldesigner:connectScheme connectPolicy="direct" rectangleIndex="0">
<celldesigner:listOfLineDirection>
<celldesigner:lineDirection index="0" value="unknown"/>
</celldesigner:listOfLineDirection>
</celldesigner:connectScheme>
<celldesigner:line width="1.0" color="ff000000"/>
<celldesigner:listOfModification>
<celldesigner:modification type="CATALYSIS" modifiers="s685" aliases="sa177" targetLineIndex="-1,3" editPoints="0.5640008931634191,0.1501193165420862 0.6304253695094861,-0.09943860078686118">
<celldesigner:connectScheme connectPolicy="direct">
<celldesigner:listOfLineDirection>
<celldesigner:lineDirection index="0" value="unknown"/>
<celldesigner:lineDirection index="1" value="unknown"/>
<celldesigner:lineDirection index="2" value="unknown"/>
</celldesigner:listOfLineDirection>
</celldesigner:connectScheme>
<celldesigner:linkTarget species="s685" alias="sa177">
<celldesigner:linkAnchor position="SSW"/>
</celldesigner:linkTarget>
<celldesigner:line width="1.0" color="ff000000"/>
</celldesigner:modification>
</celldesigner:listOfModification>
</celldesigner:extension>
<rdf:RDF xmlns:rdf="http://www.w3.org/1999/02/22-rdf-syntax-ns#" xmlns:dc="http://purl.org/dc/elements/1.1/" xmlns:dcterms="http://purl.org/dc/terms/" xmlns:vCard="http://www.w3.org/2001/vcard-rdf/3.0#" xmlns:bqbiol="http://biomodels.net/biology-qualifiers/" xmlns:bqmodel="http://biomodels.net/model-qualifiers/">
<rdf:Description rdf:about="#re32">
<bqmodel:isDescribedBy>
<rdf:Bag>
<rdf:li rdf:resource="urn:miriam:pubmed:17581860"/>
<rdf:li rdf:resource="urn:miriam:pubmed:18346874"/>
</rdf:Bag>
</bqmodel:isDescribedBy>
</rdf:Description>
</rdf:RDF>
</annotation>
<listOfReactants>
<speciesReference metaid="CDMT00109" species="s347">
<annotation>
<celldesigner:extension>
<celldesigner:alias>csa34</celldesigner:alias>
</celldesigner:extension>
</annotation>
</speciesReference>
</listOfReactants>
<listOfProducts>
<speciesReference metaid="CDMT00110" species="s349">
<annotation>
<celldesigner:extension>
<celldesigner:alias>csa33</celldesigner:alias>
</celldesigner:extension>
</annotation>
</speciesReference>
</listOfProducts>
<listOfModifiers>
<modifierSpeciesReference metaid="CDMT00111" species="s685">
<annotation>
<celldesigner:extension>
<celldesigner:alias>sa177</celldesigner:alias>
</celldesigner:extension>
</annotation>
</modifierSpeciesReference>
</listOfModifiers>
</reaction>
<reaction metaid="re3" id="re84" reversible="false">
<annotation>
<celldesigner:extension>
<celldesigner:reactionType>TRANSPORT</celldesigner:reactionType>
<celldesigner:baseReactants>
<celldesigner:baseReactant species="s271" alias="sa178"/>
</celldesigner:baseReactants>
<celldesigner:baseProducts>
<celldesigner:baseProduct species="s22" alias="sa141"/>
</celldesigner:baseProducts>
<celldesigner:connectScheme connectPolicy="direct" rectangleIndex="0">
<celldesigner:listOfLineDirection>
<celldesigner:lineDirection index="0" value="unknown"/>
</celldesigner:listOfLineDirection>
</celldesigner:connectScheme>
<celldesigner:line width="1.0" color="ff000000"/>
<celldesigner:listOfModification>
<celldesigner:modification type="CATALYSIS" modifiers="s28" aliases="sa161" targetLineIndex="-1,2">
<celldesigner:connectScheme connectPolicy="direct">
<celldesigner:listOfLineDirection>
<celldesigner:lineDirection index="0" value="unknown"/>
</celldesigner:listOfLineDirection>
</celldesigner:connectScheme>
<celldesigner:linkTarget species="s28" alias="sa161">
<celldesigner:linkAnchor position="E"/>
</celldesigner:linkTarget>
<celldesigner:line width="1.0" color="ff000000"/>
</celldesigner:modification>
<celldesigner:modification type="INHIBITION" modifiers="s307" aliases="sa198" targetLineIndex="-1,6" editPoints="0.013660884643920568,-0.08653513035499039 0.9893454422768748,0.0674914960105184">
<celldesigner:connectScheme connectPolicy="square">
<celldesigner:listOfLineDirection>
<celldesigner:lineDirection index="0" value="horizontal"/>
<celldesigner:lineDirection index="1" value="vertical"/>
<celldesigner:lineDirection index="2" value="horizontal"/>
</celldesigner:listOfLineDirection>
</celldesigner:connectScheme>
<celldesigner:linkTarget species="s307" alias="sa198">
<celldesigner:linkAnchor position="W"/>
</celldesigner:linkTarget>
<celldesigner:line width="1.0" color="ff000000"/>
</celldesigner:modification>
<celldesigner:modification type="CATALYSIS" modifiers="s319" aliases="sa155" targetLineIndex="-1,3" editPoints="-6.655468839236178E-4,0.02578960897859328 0.4506526102414936,0.037436679447257926 0.45198370400934085,-0.014142538509931968">
<celldesigner:connectScheme connectPolicy="square">
<celldesigner:listOfLineDirection>
<celldesigner:lineDirection index="0" value="vertical"/>
<celldesigner:lineDirection index="1" value="horizontal"/>
<celldesigner:lineDirection index="2" value="vertical"/>
<celldesigner:lineDirection index="3" value="horizontal"/>
</celldesigner:listOfLineDirection>
</celldesigner:connectScheme>
<celldesigner:linkTarget species="s319" alias="sa155">
<celldesigner:linkAnchor position="NNW"/>
</celldesigner:linkTarget>
<celldesigner:line width="1.0" color="ff000000"/>
</celldesigner:modification>
<celldesigner:modification type="CATALYSIS" modifiers="s336" aliases="sa152" targetLineIndex="-1,3" editPoints="-6.978018889149951E-4,0.01866585162754686 0.18596071438656558,0.025643870516703693 0.18805412005331235,-0.030353684365938882">
<celldesigner:connectScheme connectPolicy="square">
<celldesigner:listOfLineDirection>
<celldesigner:lineDirection index="0" value="vertical"/>
<celldesigner:lineDirection index="1" value="horizontal"/>
<celldesigner:lineDirection index="2" value="vertical"/>
<celldesigner:lineDirection index="3" value="horizontal"/>
</celldesigner:listOfLineDirection>
</celldesigner:connectScheme>
<celldesigner:linkTarget species="s336" alias="sa152">
<celldesigner:linkAnchor position="N"/>
</celldesigner:linkTarget>
<celldesigner:line width="1.0" color="ff000000"/>
</celldesigner:modification>
<celldesigner:modification type="CATALYSIS" modifiers="s337" aliases="sa151" targetLineIndex="-1,3" editPoints="-3.3768693398705807E-4,0.031826824684120236 0.7953329301690264,0.0402689980336175 0.795783179414332,-0.0021667682118764464">
<celldesigner:connectScheme connectPolicy="direct">
<celldesigner:listOfLineDirection>
<celldesigner:lineDirection index="0" value="unknown"/>
<celldesigner:lineDirection index="1" value="unknown"/>
<celldesigner:lineDirection index="2" value="unknown"/>
<celldesigner:lineDirection index="3" value="unknown"/>
</celldesigner:listOfLineDirection>
</celldesigner:connectScheme>
<celldesigner:linkTarget species="s337" alias="sa151">
<celldesigner:linkAnchor position="N"/>
</celldesigner:linkTarget>
<celldesigner:line width="1.0" color="ff000000"/>
</celldesigner:modification>
<celldesigner:modification type="CATALYSIS" modifiers="s341" aliases="sa149" targetLineIndex="-1,3" editPoints="-3.3803489162265166E-4,0.034394881204412364 0.8153120050987344,0.042411137205578875 0.8157466213879552,-0.0018108529143800456">
<celldesigner:connectScheme connectPolicy="direct">
<celldesigner:listOfLineDirection>
<celldesigner:lineDirection index="0" value="unknown"/>
<celldesigner:lineDirection index="1" value="unknown"/>
<celldesigner:lineDirection index="2" value="unknown"/>
<celldesigner:lineDirection index="3" value="unknown"/>
</celldesigner:listOfLineDirection>
</celldesigner:connectScheme>
<celldesigner:linkTarget species="s341" alias="sa149">
<celldesigner:linkAnchor position="N"/>
</celldesigner:linkTarget>
<celldesigner:line width="1.0" color="ff000000"/>
</celldesigner:modification>
</celldesigner:listOfModification>
</celldesigner:extension>
</annotation>
<listOfReactants>
<speciesReference metaid="CDMT00112" species="s271">
<annotation>
<celldesigner:extension>
<celldesigner:alias>sa178</celldesigner:alias>
</celldesigner:extension>
</annotation>
</speciesReference>
</listOfReactants>
<listOfProducts>
<speciesReference metaid="CDMT00113" species="s22">
<annotation>
<celldesigner:extension>
<celldesigner:alias>sa141</celldesigner:alias>
</celldesigner:extension>
</annotation>
</speciesReference>
</listOfProducts>
<listOfModifiers>
<modifierSpeciesReference metaid="CDMT00114" species="s28">
<annotation>
<celldesigner:extension>
<celldesigner:alias>sa161</celldesigner:alias>
</celldesigner:extension>
</annotation>
</modifierSpeciesReference>
<modifierSpeciesReference metaid="CDMT00115" species="s307">
<annotation>
<celldesigner:extension>
<celldesigner:alias>sa198</celldesigner:alias>
</celldesigner:extension>
</annotation>
</modifierSpeciesReference>
<modifierSpeciesReference metaid="CDMT00116" species="s319">
<annotation>
<celldesigner:extension>
<celldesigner:alias>sa155</celldesigner:alias>
</celldesigner:extension>
</annotation>
</modifierSpeciesReference>
<modifierSpeciesReference metaid="CDMT00117" species="s336">
<annotation>
<celldesigner:extension>
<celldesigner:alias>sa152</celldesigner:alias>
</celldesigner:extension>
</annotation>
</modifierSpeciesReference>
<modifierSpeciesReference metaid="CDMT00118" species="s337">
<annotation>
<celldesigner:extension>
<celldesigner:alias>sa151</celldesigner:alias>
</celldesigner:extension>
</annotation>
</modifierSpeciesReference>
<modifierSpeciesReference metaid="CDMT00119" species="s341">
<annotation>
<celldesigner:extension>
<celldesigner:alias>sa149</celldesigner:alias>
</celldesigner:extension>
</annotation>
</modifierSpeciesReference>
</listOfModifiers>
</reaction>
<reaction metaid="re48" id="re85" reversible="false">
<annotation>
<celldesigner:extension>
<celldesigner:reactionType>TRANSPORT</celldesigner:reactionType>
<celldesigner:baseReactants>
<celldesigner:baseReactant species="s241" alias="sa173"/>
</celldesigner:baseReactants>
<celldesigner:baseProducts>
<celldesigner:baseProduct species="s242" alias="sa140"/>
</celldesigner:baseProducts>
<celldesigner:connectScheme connectPolicy="direct" rectangleIndex="0">
<celldesigner:listOfLineDirection>
<celldesigner:lineDirection index="0" value="unknown"/>
</celldesigner:listOfLineDirection>
</celldesigner:connectScheme>
<celldesigner:line width="1.0" color="ff000000"/>
<celldesigner:listOfModification>
<celldesigner:modification type="CATALYSIS" modifiers="s28" aliases="sa161" targetLineIndex="-1,2" editPoints="-0.012873833883972452,0.08536707005478661 0.820910219662558,0.21110639077377513 0.8560206757097504,-0.021712891193860884">
<celldesigner:connectScheme connectPolicy="square">
<celldesigner:listOfLineDirection>
<celldesigner:lineDirection index="0" value="vertical"/>
<celldesigner:lineDirection index="1" value="horizontal"/>
<celldesigner:lineDirection index="2" value="vertical"/>
<celldesigner:lineDirection index="3" value="horizontal"/>
</celldesigner:listOfLineDirection>
</celldesigner:connectScheme>
<celldesigner:linkTarget species="s28" alias="sa161">
<celldesigner:linkAnchor position="SE"/>
</celldesigner:linkTarget>
<celldesigner:line width="1.0" color="ff000000"/>
</celldesigner:modification>
<celldesigner:modification type="CATALYSIS" modifiers="s307" aliases="sa198" targetLineIndex="-1,6" editPoints="-0.005190741375178831,0.0591960538020011 0.9871788688033081,0.14621425289096024">
<celldesigner:connectScheme connectPolicy="square">
<celldesigner:listOfLineDirection>
<celldesigner:lineDirection index="0" value="horizontal"/>
<celldesigner:lineDirection index="1" value="vertical"/>
<celldesigner:lineDirection index="2" value="horizontal"/>
</celldesigner:listOfLineDirection>
</celldesigner:connectScheme>
<celldesigner:linkTarget species="s307" alias="sa198">
<celldesigner:linkAnchor position="E"/>
</celldesigner:linkTarget>
<celldesigner:line width="1.0" color="ff000000"/>
</celldesigner:modification>
<celldesigner:modification type="CATALYSIS" modifiers="s314" aliases="sa156" targetLineIndex="-1,7" editPoints="-6.149889923898755E-4,0.03507734747190494 0.6307772655018997,0.04614714933493336 0.6316995439941557,-0.006457179423767112">
<celldesigner:connectScheme connectPolicy="square">
<celldesigner:listOfLineDirection>
<celldesigner:lineDirection index="0" value="vertical"/>
<celldesigner:lineDirection index="1" value="horizontal"/>
<celldesigner:lineDirection index="2" value="vertical"/>
<celldesigner:lineDirection index="3" value="horizontal"/>
</celldesigner:listOfLineDirection>
</celldesigner:connectScheme>
<celldesigner:linkTarget species="s314" alias="sa156">
<celldesigner:linkAnchor position="NNW"/>
</celldesigner:linkTarget>
<celldesigner:line width="1.0" color="ff000000"/>
</celldesigner:modification>
<celldesigner:modification type="CATALYSIS" modifiers="s336" aliases="sa152" targetLineIndex="-1,7" editPoints="0.1286305807520538,0.004544412295061306 0.12987717541886923,-0.030740721522992898">
<celldesigner:connectScheme connectPolicy="square">
<celldesigner:listOfLineDirection>
<celldesigner:lineDirection index="0" value="horizontal"/>
<celldesigner:lineDirection index="1" value="vertical"/>
<celldesigner:lineDirection index="2" value="horizontal"/>
</celldesigner:listOfLineDirection>
</celldesigner:connectScheme>
<celldesigner:linkTarget species="s336" alias="sa152">
<celldesigner:linkAnchor position="NW"/>
</celldesigner:linkTarget>
<celldesigner:line width="1.0" color="ff000000"/>
</celldesigner:modification>
<celldesigner:modification type="CATALYSIS" modifiers="s339" aliases="sa150" targetLineIndex="-1,7" editPoints="-5.596264426932507E-4,0.038639611203609814 0.7046132780231709,0.04885279378309759 0.7053826244752885,-0.004267011719063962">
<celldesigner:connectScheme connectPolicy="direct">
<celldesigner:listOfLineDirection>
<celldesigner:lineDirection index="0" value="unknown"/>
<celldesigner:lineDirection index="1" value="unknown"/>
<celldesigner:lineDirection index="2" value="unknown"/>
<celldesigner:lineDirection index="3" value="unknown"/>
</celldesigner:listOfLineDirection>
</celldesigner:connectScheme>
<celldesigner:linkTarget species="s339" alias="sa150">
<celldesigner:linkAnchor position="NNW"/>
</celldesigner:linkTarget>
<celldesigner:line width="1.0" color="ff000000"/>
</celldesigner:modification>
</celldesigner:listOfModification>
</celldesigner:extension>
</annotation>
<listOfReactants>
<speciesReference metaid="CDMT00120" species="s241">
<annotation>
<celldesigner:extension>
<celldesigner:alias>sa173</celldesigner:alias>
</celldesigner:extension>
</annotation>
</speciesReference>
</listOfReactants>
<listOfProducts>
<speciesReference metaid="CDMT00121" species="s242">
<annotation>
<celldesigner:extension>
<celldesigner:alias>sa140</celldesigner:alias>
</celldesigner:extension>
</annotation>
</speciesReference>
</listOfProducts>
<listOfModifiers>
<modifierSpeciesReference metaid="CDMT00122" species="s28">
<annotation>
<celldesigner:extension>
<celldesigner:alias>sa161</celldesigner:alias>
</celldesigner:extension>
</annotation>
</modifierSpeciesReference>
<modifierSpeciesReference metaid="CDMT00123" species="s307">
<annotation>
<celldesigner:extension>
<celldesigner:alias>sa198</celldesigner:alias>
</celldesigner:extension>
</annotation>
</modifierSpeciesReference>
<modifierSpeciesReference metaid="CDMT00124" species="s314">
<annotation>
<celldesigner:extension>
<celldesigner:alias>sa156</celldesigner:alias>
</celldesigner:extension>
</annotation>
</modifierSpeciesReference>
<modifierSpeciesReference metaid="CDMT00125" species="s336">
<annotation>
<celldesigner:extension>
<celldesigner:alias>sa152</celldesigner:alias>
</celldesigner:extension>
</annotation>
</modifierSpeciesReference>
<modifierSpeciesReference metaid="CDMT00126" species="s339">
<annotation>
<celldesigner:extension>
<celldesigner:alias>sa150</celldesigner:alias>
</celldesigner:extension>
</annotation>
</modifierSpeciesReference>
</listOfModifiers>
</reaction>
<reaction metaid="re49" id="re86" reversible="false">
<annotation>
<celldesigner:extension>
<celldesigner:reactionType>TRANSPORT</celldesigner:reactionType>
<celldesigner:baseReactants>
<celldesigner:baseReactant species="s323" alias="sa172"/>
</celldesigner:baseReactants>
<celldesigner:baseProducts>
<celldesigner:baseProduct species="s25" alias="sa143"/>
</celldesigner:baseProducts>
<celldesigner:connectScheme connectPolicy="direct" rectangleIndex="0">
<celldesigner:listOfLineDirection>
<celldesigner:lineDirection index="0" value="unknown"/>
</celldesigner:listOfLineDirection>
</celldesigner:connectScheme>
<celldesigner:line width="1.0" color="ff000000"/>
<celldesigner:listOfModification>
<celldesigner:modification type="CATALYSIS" modifiers="s28" aliases="sa161" targetLineIndex="-1,4" editPoints="-0.0020519173712614247,0.07949282817615311 0.8582095325475478,0.10169842147829433 0.860927297105782,-0.0035898294410241505">
<celldesigner:connectScheme connectPolicy="square">
<celldesigner:listOfLineDirection>
<celldesigner:lineDirection index="0" value="vertical"/>
<celldesigner:lineDirection index="1" value="horizontal"/>
<celldesigner:lineDirection index="2" value="vertical"/>
<celldesigner:lineDirection index="3" value="horizontal"/>
</celldesigner:listOfLineDirection>
</celldesigner:connectScheme>
<celldesigner:linkTarget species="s28" alias="sa161">
<celldesigner:linkAnchor position="SSE"/>
</celldesigner:linkTarget>
<celldesigner:line width="1.0" color="ff000000"/>
</celldesigner:modification>
</celldesigner:listOfModification>
</celldesigner:extension>
</annotation>
<listOfReactants>
<speciesReference metaid="CDMT00127" species="s323">
<annotation>
<celldesigner:extension>
<celldesigner:alias>sa172</celldesigner:alias>
</celldesigner:extension>
</annotation>
</speciesReference>
</listOfReactants>
<listOfProducts>
<speciesReference metaid="CDMT00128" species="s25">
<annotation>
<celldesigner:extension>
<celldesigner:alias>sa143</celldesigner:alias>
</celldesigner:extension>
</annotation>
</speciesReference>
</listOfProducts>
<listOfModifiers>
<modifierSpeciesReference metaid="CDMT00129" species="s28">
<annotation>
<celldesigner:extension>
<celldesigner:alias>sa161</celldesigner:alias>
</celldesigner:extension>
</annotation>
</modifierSpeciesReference>
</listOfModifiers>
</reaction>
<reaction metaid="re63" id="re87" reversible="false">
<annotation>
<celldesigner:extension>
<celldesigner:reactionType>TRANSPORT</celldesigner:reactionType>
<celldesigner:baseReactants>
<celldesigner:baseReactant species="s928" alias="sa171"/>
</celldesigner:baseReactants>
<celldesigner:baseProducts>
<celldesigner:baseProduct species="s23" alias="sa138"/>
</celldesigner:baseProducts>
<celldesigner:connectScheme connectPolicy="direct" rectangleIndex="0">
<celldesigner:listOfLineDirection>
<celldesigner:lineDirection index="0" value="unknown"/>
</celldesigner:listOfLineDirection>
</celldesigner:connectScheme>
<celldesigner:line width="1.0" color="ff000000"/>
<celldesigner:listOfModification>
<celldesigner:modification type="CATALYSIS" modifiers="s303" aliases="sa157" targetLineIndex="-1,2">
<celldesigner:connectScheme connectPolicy="direct">
<celldesigner:listOfLineDirection>
<celldesigner:lineDirection index="0" value="unknown"/>
</celldesigner:listOfLineDirection>
</celldesigner:connectScheme>
<celldesigner:line width="1.0" color="ff000000"/>
</celldesigner:modification>
</celldesigner:listOfModification>
</celldesigner:extension>
<rdf:RDF xmlns:rdf="http://www.w3.org/1999/02/22-rdf-syntax-ns#" xmlns:dc="http://purl.org/dc/elements/1.1/" xmlns:dcterms="http://purl.org/dc/terms/" xmlns:vCard="http://www.w3.org/2001/vcard-rdf/3.0#" xmlns:bqbiol="http://biomodels.net/biology-qualifiers/" xmlns:bqmodel="http://biomodels.net/model-qualifiers/">
<rdf:Description rdf:about="#re63">
<bqmodel:isDescribedBy>
<rdf:Bag>
<rdf:li rdf:resource="urn:miriam:pubmed:10220462"/>
<rdf:li rdf:resource="urn:miriam:pubmed:7543698"/>
</rdf:Bag>
</bqmodel:isDescribedBy>
</rdf:Description>
</rdf:RDF>
</annotation>
<listOfReactants>
<speciesReference metaid="CDMT00130" species="s928">
<annotation>
<celldesigner:extension>
<celldesigner:alias>sa171</celldesigner:alias>
</celldesigner:extension>
</annotation>
</speciesReference>
</listOfReactants>
<listOfProducts>
<speciesReference metaid="CDMT00131" species="s23">
<annotation>
<celldesigner:extension>
<celldesigner:alias>sa138</celldesigner:alias>
</celldesigner:extension>
</annotation>
</speciesReference>
</listOfProducts>
<listOfModifiers>
<modifierSpeciesReference metaid="CDMT00132" species="s303">
<annotation>
<celldesigner:extension>
<celldesigner:alias>sa157</celldesigner:alias>
</celldesigner:extension>
</annotation>
</modifierSpeciesReference>
</listOfModifiers>
</reaction>
<reaction metaid="re82" id="re88" reversible="false">
<annotation>
<celldesigner:extension>
<celldesigner:reactionType>TRANSPORT</celldesigner:reactionType>
<celldesigner:baseReactants>
<celldesigner:baseReactant species="s82" alias="sa206">
<celldesigner:linkAnchor position="WNW"/>
</celldesigner:baseReactant>
</celldesigner:baseReactants>
<celldesigner:baseProducts>
<celldesigner:baseProduct species="s24" alias="sa142">
<celldesigner:linkAnchor position="SW"/>
</celldesigner:baseProduct>
</celldesigner:baseProducts>
<celldesigner:connectScheme connectPolicy="direct" rectangleIndex="0">
<celldesigner:listOfLineDirection>
<celldesigner:lineDirection index="0" value="unknown"/>
</celldesigner:listOfLineDirection>
</celldesigner:connectScheme>
<celldesigner:line width="1.0" color="ff000000"/>
<celldesigner:listOfModification>
<celldesigner:modification type="CATALYSIS" modifiers="s327" aliases="sa154" targetLineIndex="-1,3" editPoints="0.9989062667393867,-0.03305354758823853">
<celldesigner:connectScheme connectPolicy="square">
<celldesigner:listOfLineDirection>
<celldesigner:lineDirection index="0" value="vertical"/>
<celldesigner:lineDirection index="1" value="horizontal"/>
</celldesigner:listOfLineDirection>
</celldesigner:connectScheme>
<celldesigner:linkTarget species="s327" alias="sa154">
<celldesigner:linkAnchor position="SSW"/>
</celldesigner:linkTarget>
<celldesigner:line width="1.0" color="ff000000"/>
</celldesigner:modification>
</celldesigner:listOfModification>
</celldesigner:extension>
<rdf:RDF xmlns:rdf="http://www.w3.org/1999/02/22-rdf-syntax-ns#" xmlns:dc="http://purl.org/dc/elements/1.1/" xmlns:dcterms="http://purl.org/dc/terms/" xmlns:vCard="http://www.w3.org/2001/vcard-rdf/3.0#" xmlns:bqbiol="http://biomodels.net/biology-qualifiers/" xmlns:bqmodel="http://biomodels.net/model-qualifiers/">
<rdf:Description rdf:about="#re82">
<bqmodel:isDescribedBy>
<rdf:Bag>
<rdf:li rdf:resource="urn:miriam:pubmed:1716180"/>
<rdf:li rdf:resource="urn:miriam:pubmed:11845310"/>
</rdf:Bag>
</bqmodel:isDescribedBy>
</rdf:Description>
</rdf:RDF>
</annotation>
<listOfReactants>
<speciesReference metaid="CDMT00133" species="s82">
<annotation>
<celldesigner:extension>
<celldesigner:alias>sa206</celldesigner:alias>
</celldesigner:extension>
</annotation>
</speciesReference>
</listOfReactants>
<listOfProducts>
<speciesReference metaid="CDMT00134" species="s24">
<annotation>
<celldesigner:extension>
<celldesigner:alias>sa142</celldesigner:alias>
</celldesigner:extension>
</annotation>
</speciesReference>
</listOfProducts>
<listOfModifiers>
<modifierSpeciesReference metaid="CDMT00135" species="s327">
<annotation>
<celldesigner:extension>
<celldesigner:alias>sa154</celldesigner:alias>
</celldesigner:extension>
</annotation>
</modifierSpeciesReference>
</listOfModifiers>
</reaction>
<reaction metaid="re93" id="re89" reversible="false">
<annotation>
<celldesigner:extension>
<celldesigner:reactionType>TRANSPORT</celldesigner:reactionType>
<celldesigner:baseReactants>
<celldesigner:baseReactant species="s22" alias="sa137"/>
</celldesigner:baseReactants>
<celldesigner:baseProducts>
<celldesigner:baseProduct species="s271" alias="sa170"/>
</celldesigner:baseProducts>
<celldesigner:connectScheme connectPolicy="direct" rectangleIndex="0">
<celldesigner:listOfLineDirection>
<celldesigner:lineDirection index="0" value="unknown"/>
</celldesigner:listOfLineDirection>
</celldesigner:connectScheme>
<celldesigner:line width="1.0" color="ff000000"/>
<celldesigner:listOfModification>
<celldesigner:modification type="CATALYSIS" modifiers="s314" aliases="sa156" targetLineIndex="-1,3">
<celldesigner:connectScheme connectPolicy="direct">
<celldesigner:listOfLineDirection>
<celldesigner:lineDirection index="0" value="unknown"/>
</celldesigner:listOfLineDirection>
</celldesigner:connectScheme>
<celldesigner:linkTarget species="s314" alias="sa156">
<celldesigner:linkAnchor position="E"/>
</celldesigner:linkTarget>
<celldesigner:line width="1.0" color="ff000000"/>
</celldesigner:modification>
<celldesigner:modification type="CATALYSIS" modifiers="s339" aliases="sa150" targetLineIndex="-1,2">
<celldesigner:connectScheme connectPolicy="direct">
<celldesigner:listOfLineDirection>
<celldesigner:lineDirection index="0" value="unknown"/>
</celldesigner:listOfLineDirection>
</celldesigner:connectScheme>
<celldesigner:linkTarget species="s339" alias="sa150">
<celldesigner:linkAnchor position="W"/>
</celldesigner:linkTarget>
<celldesigner:line width="1.0" color="ff000000"/>
</celldesigner:modification>
</celldesigner:listOfModification>
</celldesigner:extension>
</annotation>
<listOfReactants>
<speciesReference metaid="CDMT00136" species="s22">
<annotation>
<celldesigner:extension>
<celldesigner:alias>sa137</celldesigner:alias>
</celldesigner:extension>
</annotation>
</speciesReference>
</listOfReactants>
<listOfProducts>
<speciesReference metaid="CDMT00137" species="s271">
<annotation>
<celldesigner:extension>
<celldesigner:alias>sa170</celldesigner:alias>
</celldesigner:extension>
</annotation>
</speciesReference>
</listOfProducts>
<listOfModifiers>
<modifierSpeciesReference metaid="CDMT00138" species="s314">
<annotation>
<celldesigner:extension>
<celldesigner:alias>sa156</celldesigner:alias>
</celldesigner:extension>
</annotation>
</modifierSpeciesReference>
<modifierSpeciesReference metaid="CDMT00139" species="s339">
<annotation>
<celldesigner:extension>
<celldesigner:alias>sa150</celldesigner:alias>
</celldesigner:extension>
</annotation>
</modifierSpeciesReference>
</listOfModifiers>
</reaction>
<reaction metaid="re90" id="re90" reversible="false">
<annotation>
<celldesigner:extension>
<celldesigner:reactionType>UNKNOWN_POSITIVE_INFLUENCE</celldesigner:reactionType>
<celldesigner:baseReactants>
<celldesigner:baseReactant species="s28" alias="sa161">
<celldesigner:linkAnchor position="S"/>
</celldesigner:baseReactant>
</celldesigner:baseReactants>
<celldesigner:baseProducts>
<celldesigner:baseProduct species="s336" alias="sa152">
<celldesigner:linkAnchor position="S"/>
</celldesigner:baseProduct>
</celldesigner:baseProducts>
<celldesigner:connectScheme connectPolicy="square">
<celldesigner:listOfLineDirection>
<celldesigner:lineDirection index="0" value="vertical"/>
<celldesigner:lineDirection index="1" value="horizontal"/>
<celldesigner:lineDirection index="2" value="vertical"/>
</celldesigner:listOfLineDirection>
</celldesigner:connectScheme>
<celldesigner:editPoints>0.0,0.04918032786885185 1.0,0.04918032786885185</celldesigner:editPoints>
<celldesigner:line width="1.0" color="ff000000"/>
</celldesigner:extension>
<rdf:RDF xmlns:rdf="http://www.w3.org/1999/02/22-rdf-syntax-ns#" xmlns:dc="http://purl.org/dc/elements/1.1/" xmlns:dcterms="http://purl.org/dc/terms/" xmlns:vCard="http://www.w3.org/2001/vcard-rdf/3.0#" xmlns:bqbiol="http://biomodels.net/biology-qualifiers/" xmlns:bqmodel="http://biomodels.net/model-qualifiers/">
<rdf:Description rdf:about="#re90">
<bqmodel:isDescribedBy>
<rdf:Bag>
<rdf:li rdf:resource="urn:miriam:pubmed:18769029"/>
<rdf:li rdf:resource="urn:miriam:pubmed:20658517"/>
</rdf:Bag>
</bqmodel:isDescribedBy>
</rdf:Description>
</rdf:RDF>
</annotation>
<listOfReactants>
<speciesReference metaid="CDMT00140" species="s28">
<annotation>
<celldesigner:extension>
<celldesigner:alias>sa161</celldesigner:alias>
</celldesigner:extension>
</annotation>
</speciesReference>
</listOfReactants>
<listOfProducts>
<speciesReference metaid="CDMT00141" species="s336">
<annotation>
<celldesigner:extension>
<celldesigner:alias>sa152</celldesigner:alias>
</celldesigner:extension>
</annotation>
</speciesReference>
</listOfProducts>
</reaction>
<reaction metaid="re91" id="re91" reversible="false">
<annotation>
<celldesigner:extension>
<celldesigner:reactionType>UNKNOWN_POSITIVE_INFLUENCE</celldesigner:reactionType>
<celldesigner:baseReactants>
<celldesigner:baseReactant species="s336" alias="sa152">
<celldesigner:linkAnchor position="NE"/>
</celldesigner:baseReactant>
</celldesigner:baseReactants>
<celldesigner:baseProducts>
<celldesigner:baseProduct species="s28" alias="sa161">
<celldesigner:linkAnchor position="NNE"/>
</celldesigner:baseProduct>
</celldesigner:baseProducts>
<celldesigner:connectScheme connectPolicy="square">
<celldesigner:listOfLineDirection>
<celldesigner:lineDirection index="0" value="vertical"/>
<celldesigner:lineDirection index="1" value="horizontal"/>
<celldesigner:lineDirection index="2" value="vertical"/>
</celldesigner:listOfLineDirection>
</celldesigner:connectScheme>
<celldesigner:editPoints>2.047305392265386E-4,0.12877550917243408 1.000202203001705,0.12718568807152764</celldesigner:editPoints>
<celldesigner:line width="1.0" color="ff000000"/>
</celldesigner:extension>
<rdf:RDF xmlns:rdf="http://www.w3.org/1999/02/22-rdf-syntax-ns#" xmlns:dc="http://purl.org/dc/elements/1.1/" xmlns:dcterms="http://purl.org/dc/terms/" xmlns:vCard="http://www.w3.org/2001/vcard-rdf/3.0#" xmlns:bqbiol="http://biomodels.net/biology-qualifiers/" xmlns:bqmodel="http://biomodels.net/model-qualifiers/">
<rdf:Description rdf:about="#re91">
<bqmodel:isDescribedBy>
<rdf:Bag>
<rdf:li rdf:resource="urn:miriam:pubmed:18769029"/>
<rdf:li rdf:resource="urn:miriam:pubmed:20658517"/>
</rdf:Bag>
</bqmodel:isDescribedBy>
</rdf:Description>
</rdf:RDF>
</annotation>
<listOfReactants>
<speciesReference metaid="CDMT00142" species="s336">
<annotation>
<celldesigner:extension>
<celldesigner:alias>sa152</celldesigner:alias>
</celldesigner:extension>
</annotation>
</speciesReference>
</listOfReactants>
<listOfProducts>
<speciesReference metaid="CDMT00143" species="s28">
<annotation>
<celldesigner:extension>
<celldesigner:alias>sa161</celldesigner:alias>
</celldesigner:extension>
</annotation>
</speciesReference>
</listOfProducts>
</reaction>
</listOfReactions>
</model>
</sbml>
