# Supplementary material for: CFTR Lifecycle Map—A Systems Medicine Model of CFTR Maturation to Predict Possible Active Compound Combinations
Source: Int J Mol Sci. 2021 Jul 15;22(14):7590. doi: 10.3390/ijms22147590 (PMC8306775; doi:10.3390/ijms22147590)
Supplement: Supplementary file 1 [file ijms-22-07590-s001.zip › Glossary.xlsx]

## Sheet: Tabelle1
Term/Acronym	Full name	Definition
AF language	Systems Biology Graphical Notation Activity Flow Language	Language of the Systems Biology Graphical Notation that depicts flow of information in a molecular biological network without mechanistic information
APID	Aile Protein Interactomes DataServer	Database and bioinformatics web tool for protein-protein interactions
BioGRID	Biological General Repository for Interaction Datasets	Database for protein-protein interactions
BioInfoMiner		Web tool for the analysis of mult-omics data
CellDesigner		Systems Biology Modeling Software for drawing molecular biological models such as gene-regulatory and biochemical networks
ChEBI	Chemical Entities of Biological Interest	Database of molecular entities, mainly small chemical compounds
data layer		Sub-dataset among which the same kind of information and level of detail is retained
Gene Ontology		Bioinformatics initiative for the computational representation of knowledge on genes and gene products
GeneMania		web tool for the analyzing gene lists and creating protein-protein interaction networks
HUGO / HGNC	Human Genome Organisation (Gene Nomenclature Committee)	HGNC a a database for approved gene nomeclature by the Human Genome Organisation (HUGO)
InnateDB	Innate Data Base	Database for protein and gene interactions involved in the innate immune response
IntAct		Molecular Interaction Database by the EMBL-EBI
Matplotlib		Plotting library for the Python programming language
MINT	Molecular Interaction Database	Database for protein-protein interactions
MIRIAM Guidelines	Minimal Information Required In the Annotation of Models Guidelines	Guidelines for the consistent annotation and curation of computational models in systems biology (
NetworkX		Library for the programming language python to study graphs and networks
Nodes		Term from graph theory; refers to an atomic object as one of the two basic units in graphs. Here, nodes represent biological entities in a given network
PD language	Systems Biology Graphical Notation Process Description Language	Language of the Systems Biology Graphical Notation that depicts molecular reactions and interactions in a molecular biological network in a directed, sequential and mechanistic manner
Phyton library		Collection of useful function or modules written for the programming language Python
python-louvain		Module for the programming language Python for the analysis of networks
Reactome Pathway Database		Online database of biological pathways
SBGN	Systems Biology Graphical Notation	Project for standardized graphical representation of biological processes
SIGNOR2.0	SIGnaling Network Open Resource	Database for signaling information between biological entities
String DB	Search Tool for the Rertrieval of Interaction Genes/Proteins	Database and web tool for protein-protein interactions
