# Supplementary material for: CFTR Lifecycle Map—A Systems Medicine Model of CFTR Maturation to Predict Possible Active Compound Combinations
Source: Int J Mol Sci. 2021 Jul 15;22(14):7590. doi: 10.3390/ijms22147590 (PMC8306775; doi:10.3390/ijms22147590)
Supplement: Supplementary file 1 [file ijms-22-07590-s001.zip › SupplementaryTable1.xlsx]

## Sheet: Genelists
HT_Genes	Manually curated gene list
A2M	BACH1	DNAJA1
AARS	SMARCC1	HSPA8
AARS2	BRD8	GANAB
ABCB7	CDX2	CANX
ACACA	CHD6	HSP90AA1
ACAT2	CEBPA	AHSA1
ACO2	CREB1	FKBP8
ACP1	CTCF	DERL1
ACSL3	EHF	DNAJB1
ACSL4	FOXA1	HSPB1
ACTA1	FOXA2	VCP
ACTA2	NR3C1	SUMO2
ACTB	HIF1A	SUMO3
ACTBL2	HNF1A	KRT8
ACTC1	IFNG	KRT18
ACTG1	ING2	SEC61B
ACTG2	IRF1	STIP1
ACTN1	IRF2	ATP2A2
ACTN2	KLF5	CALU
ACTN4	MAFK	SEC23A
ACTR1A	MIR101-1	SEC23B
ACTR2	MIR101-2	SEC24C
ACTR3	MIR138-1	SAR1A
ACTR3B	MIR138-2	GOPC
ADAM17	MIR145	ARF1
ADCY8	NFE2L2	COPA
ADRM1	NFKB1	COPB1
AGTR1	NFYA	COPB2
AHCY	NFYB	SLC9A3R1
AHNAK	NFYC	EZR
AHSA1	NR2F2	PPP2R1A
AHSG	SIN3A	PPP2CA
AIFM1	TNF	RACK1
AIM1	YY1	ANXA2
AIMP1	DNAJA1	ANXA5
AKAP12	HSPA8	SLC9A3R2
AKAP9	BAG1	FLNA
AKR1B1	OSTC	CLTA
AKR7A2	MOGS	CLTB
ALB	GANAB	CLTC
ALDH18A1	CANX	CLTCL1
ALDH1B1	MAN1B1	MYH6
ALDH7A1	EDEM1	RAB5A
ALDH9A1	UGGT1	EHD1
ALDOA	STUB1	DAB2
ALOX12B	UBE2D1	SQSTM1
ALPG	HSP90AA1
ALPP	AHSA1
ALYREF	AHSA2
ANLN	FKBP8
ANP32A	RNF5
ANP32C	DERL1
ANXA1	UBE2J1
ANXA11	HSBP1
ANXA2	AMFR
ANXA2P2	BCAP31
ANXA3	DNAJB1
ANXA4	DNAJC5
ANXA5	HDAC6
ANXA7	HSPB1
ANXA8	UBE2I
ANXA8L1	USP19
ANXA8L2	VCP
AP1B1	RNF4
AP2A1	SUMO2
AP2A2	SUMO3
AP2B1	SUMO1
AP2M1	KRT8
AP3D1	KRT18
APC	STX8
APOA1	VAMP8
APOA2	VTI1B
APOD	SEC61B
APRT	STIP1
ARCN1	ATP2A2
ARF1	CALU
ARF3	ATF6
ARF4	SEC23A
ARF5	SEC23B
ARG1	SEC24A
ARGLU1	SEC24B
ARHGDIA	SEC24C
ARL1	SEC24D
ARPC1B	SAR1A
ARPC2	PREB
ARPC4	SEC13
ARPC4-TTLL3	SC31A
ARPC5	SEC31B
ARPC5L	GOPC
ATAD3A	STX6
ATG4B	ARF1
ATG9B	COPA
ATP1A1	COPB1
ATP1A2	COPB2
ATP1A3	COPE
ATP2A1	COPG1
ATP2A2	COPG2
ATP2A3	COPZ1
ATP2B1	COPZ2
ATP2B4	GORASP1
ATP5A1	GORASP2
ATP5B	MARCHF2
ATP5O	PRKACA
ATP6V1A	ADRB2
ATXN10	SLC9A3R1
ATXN2L	EZR
AXL	PRKCE
AZGP1	PRKAA
B3GNT9	PDE4D
BAG2	PPM1A
BCLAF1	PPP2R5E
BLMH	PPP2R1A
BUB3	PPP2CA
BUD31	RACK1
C1orf35	ANXA2
C1orf57	S100A10
C1orf68	PPP3CC
C1QBP	STX1A
C20orf3	STXBP1
C3	ANXA5
CAD	SHANK2
CALD1	CSNK2A1
CALHM3	ADORA2B
CALM1	LPAR2
CALM2	GUCY1A3
CALM3	SCNN1A
CALML3	ADCY1
CALML5	WNK1
CALR	SLC26A6
CALU	SLC26A3
CANX	CLCN3
CAP1	ABCC4
CAPG	PDZK1
CAPN2	SLC9A3R2
CAPNS1	FLNA
CAPRIN1	SNAP23
CAPZA1	SLC26A9
CAPZA2	ANO1
CAPZB	KCNN4
CASP14	TFAP2A
CAST	CLTA
CAT	CLTB
CAV1	CLTC
CAVIN1	CLTCL1
CBFB	DNM1
CBR1	MYH6
CBR3	RAB5A
CBX3	RAB7A
CCDC39	RAB9A
CCDC50	RAB4A
CCDC80	RAB11A
CCN1	EHD1
CCT2	DAB2
CCT3	MYO5B
CCT4	CBL
CCT5	USP10
CCT6A	SQSTM1
CCT7	BECN1
CCT8
CD2BP2
CD59
CDC2
CDC37
CDC42
CDCA5
CDH1
CDK1
CDKN2A
CDSN
CENPF
CEP170
CFAP20
CFL1
CFL2
CFTR
CGN
CHCHD3
CHMP1A
CHMP4A
CHMP4B
CKB
CLCA1
CLIC1
CLINT1
CLTA
CLTB
CLTC
CLTCL1
CNBP
CNN2
CNPY2
COG6
COLGALT1
COPA
COPB1
COPB2
COPG
CORO1B
CORO1C
COX5A
CPNE1
CPPED1
CRBN
CRMP1
CS
CSE1L
CSNK2B
CSNK2B-LY6G5B-1181
CSNK2B-LY6G5B--991
CSRP2
CSTA
CTNNA1
CTNNA2
CTNNB1
CTNNBIP1
CTNND1
CTPS
CTPS1
CTSA
CTSD
CTSZ
CUL2
CWC15
CYFIP1
CYTSA
DAAM1
DAB2
DARS
DAZAP1
DBN1
DBNL
DCD
DCI
DCTN1
DCTN2
DDAH1
DDB1
DDOST
DDX1
DDX17
DDX19A
DDX19B
DDX39A
DDX39B
DDX3X
DDX3Y
DDX41
DDX5
DDX6
DEFA3
DEK
DERL1
DES
DHCR7
DHRS2
DHX35
DHX9
DIAPH1
DKFZp686E0752
DKFZp686J1372
DLAT
DLD
DLG1
DLST
DMD
DNAJA1
DNAJA2
DNAJB1
DNAJB11
DNAJB2
DNAJB6
DNM2
DNPEP
DPYSL2
DPYSL3
DRG1
DSC1
DSG1
DSG4
DSP
DSTN
DTD1
DTL
DTYMK
DUT
DYM
DYNC1H1
DYNC1I2
DYNC1LI2
DYNLRB1
DYNLRB2
ECHS1
ECI1
ECM1
EDC4
EDF1
EEF1A1
EEF1A1P5
EEF1A2
EEF1B2
EEF1D
EEF1G
EEF2
EGFR
EHD1
EHD3
EHD4
EIF2B4
EIF2S1
EIF2S2
EIF2S3
EIF2S3B
EIF2S3L
EIF3B
EIF3C
EIF3CL
EIF3E
EIF3G
EIF3I
EIF3K
EIF3M
EIF4A1
EIF4A2
EIF4A3
EIF4B
EIF4G1
EIF4H
EIF5A
EIF5AL1
EIF6
ELAVL1
ELOB
ELOC
EMD
ENO1
ENO2
EPCAM
EPPK1
EPRS
EPS8
EPS8L2
ERAP1
ERH
ERIC-1s
ERLIN2
ERO1L
ERP44
ESYT2
ETFA
ETFB
EVPL
EWSR1
EXOC4
EXOC7
EXOC8
EXOSC6
EZR
FABP5
FAF2
FAM120A
FAM21A
FAM21C
FAM26D
FAM32A
FARSA
FASN
FAT2
FAU
FBXO21
FCN2
FEN1
FGB
FH
FHL1
FHL2
FIG4
FKBP12-Exin
FKBP12-Exip2
FKBP1A
FKBP3
FKBP4
FKBP8
FLG
FLG2
FLII
FLNA
FLNB
FLNC
FLOT1
FLOT2
FMR1
FN1
FSCN1
FUBP1
FUS
FXR1
FXR2
G3BP2
G6PD
GANAB
GAPDH
GARS
GCDH
GCN1
GDI1
GDI2
GGCT
GGH
GLRX5
GLUD1
GLUD2
GLUL
GMPS
GNA11
GNAI1
GNAI2
GNAI3
GNAL
GNAO1
GNAS
GNAT1
GNAT2
GNAT3
GNB1
GNB2
GNB2L1
GNB3
GNB4
GNG12
GNPDA1
GOPC
GOT2
GPATCH1
GPI
GPRC5A
GRIP1
GRK6
GRN
GRPEL1
GSDMA
GSN
GSS
GSTP1
GTF2F2
GTF2I
H1F0
H1FX
H2AFJ
H2AFV
H2AFX
H2AFZ
H2BFS
H3F3A
H3F3B
H3F3C
HACD3
HARS
HBA1
HBA2
HBB
HBD
HDLBP
HEXB
HINT1
HIP1
HIST1H1B
HIST1H1C
HIST1H1D
HIST1H2AA
HIST1H2AB
HIST1H2AC
HIST1H2AD
HIST1H2AG
HIST1H2AH
HIST1H2AJ
HIST1H2BA
HIST1H2BB
HIST1H2BC
HIST1H2BD
HIST1H2BH
HIST1H2BI
HIST1H2BJ
HIST1H2BK
HIST1H2BL
HIST1H2BM
HIST1H2BN
HIST1H2BO
HIST1H3A
HIST1H4A
HIST2H2AA3
HIST2H2AC
HIST2H2BE
HIST2H2BF
HIST2H3A
HIST2H3PS2
HIST3H2A
HIST3H2BB
HIST3H3
HLA-B
HLA-C
HMGB1
HMGB1P1
HMGB2
HN1L
HNRNPA1
HNRNPA1L2
HNRNPA2B1
HNRNPA3
HNRNPAB
HNRNPC
HNRNPD
HNRNPDL
HNRNPF
HNRNPH1
HNRNPH2
HNRNPH3
HNRNPK
HNRNPM
HNRNPR
HNRNPU
HNRNPUL1
HP
HPR
HPX
HRNR
HSD17B12
HSD17B4
HSP90AA1
HSP90AB1
HSP90B1
HSPA1A
HSPA1B
HSPA1L
HSPA2
HSPA4
HSPA4L
HSPA5
HSPA6
HSPA7
HSPA8
HSPA9
HSPA9A
HSPB1
HSPD1
HSPE1
HSPE1-MOB4
HSPH1
HUWE1
HYOU1
IARS
IDH1
IDH2
IDH3A
IDH3B
IGF2BP2
IGF2BP3
IGHG1
IGHG2
IGHG3
IGHG4
IGHV3-23
IGHV3-30
IGHV3OR16-9
IGKC
IGKV1-8
IGKV1D-33
IGKV2-30
IGKV2-40
IGKV2D-26
IGKV2D-28
IGKV2D-29
IGKV2D-30
IGKV2D-40
IGKV3-11
IGKV3-20
IGKV3D-20
IGLC1
IGLC2
IGLC3
IGLC6
IGLC7
IGLL5
IGLV3-19
IGLV3-9
IGLV8-61
IGLV9-49
IL1RAPL1
IL2
ILF3
IMMT
IMPDH2
IPO11
IPO4
IPO7
IPO8
IPO9
IQGAP1
IRS4
IST1
ITGA2
ITGAV
ITGB1
ITGB4
ITGB5
IVD
JUP
KARS
KATNAL2
KHDRBS1
KHSRP
KIAA0406
KIAA1524
KIF2A
KIF3A
KIF5B
KIF5C
KLHL22
KPNA2
KPNA3
KPNB1
KPRP
KRT1
KRT10
KRT12
KRT13
KRT14
KRT16
KRT17
KRT18
KRT19
KRT2
KRT23
KRT24
KRT25
KRT27
KRT28
KRT31
KRT32
KRT33A
KRT33B
KRT34
KRT35
KRT36
KRT38
KRT39
KRT40
KRT5
KRT6A
KRT6B
KRT6C
KRT7
KRT72
KRT74
KRT75
KRT77
KRT78
KRT8
KRT80
KRT81
KRT82
KRT83
KRT84
KRT85
KRT86
KRT9
KRTAP10-10
KRTAP10-11
KRTAP10-12
KRTAP10-3
KRTAP10-4
KRTAP10-5
KRTAP10-6
KRTAP10-7
KRTAP10-9
KRTAP11-1
KRTAP12-1
KRTAP12-2
KRTAP1-3
KRTAP1-4
KRTAP1-5
KRTAP16-1
KRTAP2-1
KRTAP2-2
KRTAP2-3
KRTAP2-4
KRTAP24-1
KRTAP26-1
KRTAP3-1
KRTAP3-2
KRTAP3-3
KRTAP4-1
KRTAP4-11
KRTAP4-12
KRTAP4-2
KRTAP4-3
KRTAP4-4
KRTAP4-6
KRTAP4-8
KRTAP4-9
KRTAP9-6
L3MBTL2
LAD1
LAMA3
LAMA5
LAMB3
LAMC2
LAMP1
LANCL1
LAP3
LASP1
LCP1
LDHA
LDHB
LGALS1
LGALS3
LGALS3BP
LGALS4
LGALS7
LIMA1
LIMCH1
LIN7C
LMNA
LMNB1
LMNB2
LMO7
LOR
LOXHD1
LPCAT1
LRBA
LRRC15
LRRC59
LRRFIP1
LRRFIP2
LSM3
LSM8
LTF
LYG2
LYZ
MACF1
MANF
MAP1B
MAP4
MAPK1
MAPRE1
MARCKS
MARCKSL1
MARS
MAVS
MBTD1
MCAM
MCCC1
MCCC2
MCM2
MCM3
MCM4
MCM6
MCM7
MDH1
MDH2
MDN1
MED23
MEMO1
MIF
MISP
MLLT4
MMS19
MRI1
MRPL41
MRPS30
MS4A5
MSN
MTAP
MTCH2
MTHFD1
MTHFD2
MTOR
MTPN
MUC13
MVD
MYH1
MYH10
MYH11
MYH13
MYH14
MYH2
MYH3
MYH4
MYH6
MYH7
MYH7B
MYH8
MYH9
MYL12A
MYL12B
MYL6
MYL9
MYO18A
MYO1A
MYO1B
MYO1C
MYO1D
MYO1G
MYO6
NACA
NAGK
NAMPT
NAP1L1
NAP1L4
NASP
NCAPD2
NCAPG
NCAPH
NCL
NELFE
NHP2L1
NIT2
NME1
NME1-NME2
NME2
NME2P1
NMRAL1
NOL7
NONO
NPC2
NPEPPS
NPEPPSL1
NPM1
NPM3
NRIP3
NSFL1C
NSUN2
NUDC
NUDCD2
NUP210
OAT
OLA1
OR2T35
OSGEP
OXCT1
P4HA1
P4HB
PA2G4
PABPC1
PABPC1L
PABPC3
PABPC4
PABPC5
PAFAH1B3
PARK7
PARP1
PAWR
PCBP1
PCBP2
PCBP3
PCCB
PCDH15
PCF11
PCMT1
PCNA
PDAP1
PDCD5
PDCD6
PDCD6IP
PDHX
PDIA3
PDIA4
PDIA6
PDLIM1
PDLIM4
PDLIM5
PDLIM7
PEBP1
PECI
PEPD
PFKL
PFKP
PFN1
PFN2
PGAM1
PGAM5
PGK1
PGP
PGRMC1
PGRMC2
PHB
PHB2
PHGDH
PHLDB2
PIP
PJA2
PKD1
PKM
PKM2
PKP1
PLBD2
PLD2
PLD3
PLEC
PLEKHA6
PLG
PLIN3
PLOD3
PLP2
PLS3
PMPCB
PNPLA8
POF1B
PPA1
PPIA
PPIB
PPL
PPM1G
PPP1CB
PPP1R12A
PPP1R13L
PPP1R18
PPP2CA
PPP2CB
PPP2R1A
PPP2R1B
PPP2R2A
PPP2R2D
PRDX1
PRDX2
PRDX3
PRDX4
PRDX5
PRDX6
PRKAR2A
PRKCSH
PRKDC
PRMT1
PRMT5
PRPF6
PRRC2C
PRSS1
PRSS2
PRSS3P2
PSAP
PSMA1
PSMA2
PSMA3
PSMA4
PSMA5
PSMA6
PSMA7
PSMB1
PSMB2
PSMB3
PSMB4
PSMB5
PSMB6
PSMB9
PSMC1
PSMC2
PSMC3
PSMC4
PSMC5
PSMC6
PSMD11
PSMD2
PSMD9
PSME1
PSME2
PTGES3
PTMA
PTPN1
PTRF
PUF60
PUM1
PYGB
PZP
QARS
QPCT
RAB14
RAB15
RAB18
RAB1A
RAB1B
RAB21
RAB5A
RAB5B
RAB5C
RAC1
RAC2
RAC3
RACK1
RALY
RAN
RANBP1
RANBP2
RANBP3
RAP1GAP
RARS
RARS1
RASEF
RBBP4
RBBP7
RBM25
RBM3
RBM39
RBM4
RBM4B
RBM8A
RCN1
RCN2
RDH11
RDX
REPS1
RGPD4
RHOA
RHOT1
RIMBP2
RNF114
RNF14
RNF160
RNH1
RPL10
RPL10A
RPL10L
RPL11
RPL12
RPL13
RPL13A
RPL13AP3
RPL14
RPL15
RPL17
RPL17-C18orf32
RPL18
RPL18A
RPL19
RPL21
RPL22
RPL23
RPL23A
RPL24
RPL26
RPL26L1
RPL27
RPL27A
RPL28
RPL29
RPL3
RPL30
RPL31
RPL32
RPL34
RPL35
RPL35A
RPL36
RPL36A
RPL36A-HNRNPH2
RPL36AL
RPL4
RPL5
RPL6
RPL7
RPL7A
RPL8
RPL9
RPLP0
RPLP0P6
RPLP1
RPLP2
RPN1
RPS10
RPS10P5
RPS11
RPS12
RPS13
RPS14
RPS16
RPS18
RPS19
RPS19BP1
RPS2
RPS20
RPS21
RPS23
RPS24
RPS25
RPS26
RPS27
RPS27A
RPS27L
RPS28
RPS3
RPS3A
RPS4X
RPS4Y2
RPS5
RPS6
RPS7
RPS8
RPS9
RPSA
RPSAP58
RRBP1
RRM1
RTN4
RUVBL1
RUVBL2
RYK
S100A11
S100A14
S100A3
S100A6
S100A7
S100A7A
S100A8
S100A9
S100P
SAAL1
SACM1L
SAE1
SAR1A
SAR1B
SARNP
SARS
SCAMP2
SCRN1
SDC4
SDHA
SEC22B
SEC23A
SEC23B
SEC24C
SEC61A1
SEC61A2
SEC61B
SELENBP1
SEMG2
SEPT11
SEPT2
SEPT7
SEPT9
SEPTIN11
SEPTIN6
SEPTIN7
SEPTIN9
SERBP1
SERPINB12
SERPINB3
SERPINE1
SERPINH1
SET
SETSIP
SF1
SF3A1
SF3B1
SF3B2
SF3B4
SFN
SFPQ
SFRS9
SFXN1
SGPL1
SH3BGRL2
SH3BGRL3
SH3GL1
SH3GL2
SHMT1
SHMT2
SHROOM1
SHROOM3
SKP1
SLC16A1
SLC25A1
SLC25A11
SLC25A13
SLC25A24
SLC25A3
SLC25A31
SLC25A5
SLC25A6
SLC27A6
SLC3A2
SLC9A3R1
SLC9A3R2
SMC4
SND1
SNRNP70
SNRPD2
SNRPD3
SNRPF
SNX27
SNX4
SNX9
SOGA1
SORL1
SPCS2
SPECC1
SPINT2
SPRR1A
SPRR1B
SPRR2E
SPRR2F
SPRR2G
SPTAN1
SPTBN1
SPTLC1
SPTLC2
SQOR
SQSTM1
SRA1
SRI
SRP19
SRRM1
SRRM2
SRSF1
SRSF2
SRSF3
SRSF4
SRSF5
SRSF6
SRSF8
SRSF9
SSBP1
SSR4
STEEP1
STIP1
STMN1
STMN2
STOML2
SUB1
SUCLA2
SUCLG2
SUGT1
SUMO2
SUMO3
SUMO4
SUPT16H
SVIL
TACC3
TAF15
TAGLN
TAGLN2
TALDO1
TAP1
TARDBP
TARS
TARS2
TBC1D15
TBC1D9B
TBCA
TBCB
TBR1
TCEB1
TCEB2
TCOF1
TCP1
TECR
TENM2
TES
TF
TFG
TGFBI
TGM1
TGM2
TGM3
THADA
THBS1
THEM6
TIMM44
TIMM50
TJP1
TJP2
TJP3
TKT
TLN1
TM9SF3
TMEM189-UBE2V1
TMEM33
TMOD2
TMOD3
TMPO
TNC
TNPO3
TNS3
TOMM20
TOP1
TOP2A
TP53
TP53BP1
TPD52L2
TPI1
TPM1
TPM2
TPM3
TPM4
TPP1
TRA2B
TRAP1
TRIM2
TRIM21
TRIM28
TRIM29
TRIM5
TRIOBP
TRIP10
TRIP12
TRY8
TTC27
TUBA1A
TUBA1B
TUBA1C
TUBA3C
TUBA3E
TUBA4A
TUBA8
TUBB
TUBB1
TUBB2A
TUBB2B
TUBB3
TUBB4A
TUBB4B
TUBB6
TUBB8
TUFM
TWF1
TXLNA
TXN
TXNDC5
U2AF1
U2AF1L4
UBA1
UBA52
UBA6
UBB
UBBP4
UBC
UBE2M
UBE2N
UBE2NL
UBE2V1
UBE2V2
UBE3C
UBL4A
UBR3
UBR4
UBR5
UCHL3
UNC45A
UQCRC2
USP9X
UTS2
VAPA
VAPB
VARS
VASP
VCL
VCP
VDAC2
VIM
VIPR1
VPS4A
VSIG8
WARS
WDR1
WDR83
WFS1
WIBG
WSB1
XP32
XPNPEP3
XPO1
XPO4
XPOT
XRCC5
YBX1
YBX2
YBX3
YTHDF2
YWHAB
YWHAE
YWHAG
YWHAH
YWHAQ
YWHAZ
ZNF185
ZNF90
ZYX
