# Supplementary material for: CFTR Lifecycle Map—A Systems Medicine Model of CFTR Maturation to Predict Possible Active Compound Combinations
Source: Int J Mol Sci. 2021 Jul 15;22(14):7590. doi: 10.3390/ijms22147590 (PMC8306775; doi:10.3390/ijms22147590)
Supplement: Supplementary file 1 [file ijms-22-07590-s001.zip › SupplementaryTable13_14.xlsx]

## Sheet: LiteratureOverview_Reviews
Title	Authors	Year	PMID	DOI	Process	Review/Experimental	Content	Comments
CFTR gene variants, epidemiology and molecular pathology	Bareil C, Bergougnoux A	2020	32172939	10.1016/S0929-693X(20)30044-0	CFTR variants	Review	Review on CFTR variants and molecular pathology
CFTR processing, trafficking and interactions	Amaral M, Hutt D, Tomati V, Botelho H, Pedemonte N	2020	31680043	10.1016/j.jcf.2019.10.017	CFTR Trafficking	Review	Review on CFTR Proteostatic environment and processing
Structure, Gating, and Regulation of the CFTR anion channel	Csanády L, Vergani P, Gadsby D	2019	30516439	10.1152/physrev.00007.2018	CFTR Structure and Function	Review	Review on CFTR Structure and Activity Regulation
CFTR Modulators: The Changing Face of Cystic Fibrosis in the Era of Precision Medicine	Lopes-Pacheco M	2019	32153386	10.3389/fphar.2019.01662	CFTR Therapy	Review	Review on CFTR Modulators and Precision Medicine
Cystic Fibrosis: Proteostatic correctors of CFTR trafficking and alternative therapeutic targets	Hanrahan J, Yukiko S, Carlile G, Jansen G, Young J, Thomas D	2019	31169041	10.1080/14728222.2019.1628948	CFTR Therapy	Review	Review on potential drug targets
CFTR structure	Callebaut I, Chong PA, Forman-Kay J	2018	28866450	10.1016/j.jcf.2017.08.008	CFTR Structure and Function	Review	Review on CFTR structure
Ion Channel Modulators in Cystic Fibrosis	Gentzsch M, Mall M	2018	29750923	10.1016/j.chest.2018.04.036	CFTR Therapy	Review	Review on potential different therapeutic routes such as CFTR-directed modulators, modulators of other ion channels and alternative chloride channels
The gating of the CFTR channel	Moran O	2017	27696113	10.1007/s00018-016-2390-z	CFTR Structure and Function	Review	Review on CFTR gating
From the endoplasmic reticulum to the plasma membrane: mechanisms of CFTR folding and trafficking	Farinha C, Canato S	2017	27699454	10.1007/s00018-016-2387-7	CFTR Trafficking	Review	Review on CFTR Folding and Trafficking
Cystic fibrosis transmembrane conductance regulator degradation: cross-talk between the ubiquitylation and SUMOylation pathways	Ahner A, Gong X, Frizzell R	2013	23809253	10.1111/febs.12415	CFTR Degradation	Review	Review on the Ubiquitylation and SUMOylation of CFTR
Mechanisms of CFTR folding at the endoplasmic reticulum	Kim S, Skach W	2012	23248597	10.3389/fphar.2012.00201	CFTR Folding	Review	Review on CFTR Folding	Detailed Description of Folding Short and incomplete Descriptions of Chaperone Interactions
Cystic Fibrosis Transmembrane Conductance Regulator Intracellular Processing, Trafficking, and Opportunities for Mutation-Specific Treatment	Rogan M, Stoltz D, Hornick D	2011	21652558	10.1378/chest.10-2077	CFTR Processing, Trafficking, Treatment	Review	Review on CFTR Processing, Trafficking and potential mutation-specific therapeutics
CFTR: folding, misfolding and correcting the ΔF508 conformational defect	Lukacs G, Verkman A,	2012	22138491	10.1016/j.molmed.2011.10.003	CFTR Folding and Therapy	Review	Review on CFTR Folding and potential therapeutics
Misfolding of the cystic fibrosis transmembrane conductance regulator and disease	Cheung J, Deber C	2008	18193900	10.1021/bi702209s	CFTR Folding and mutations	Review	Review on mutation-dependent misfolding
CFTR function and prospects for therapy	Riordan J	2008	18304008	10.1146/annurev.biochem.75.103004.142532	CFTR Function and Treatment	Review	Review on possible therapeutics arisen from knowledge of structure, function, processing, trafficking and turnover
The role of the UPS in cystic fibrosis	Turnbull E, Rosser M, Cyr D	2007	18047735	10.1186/1471-2091-8-S1-S11	CFTR Degradation and Treatment	Review	Review on UPS-mediated degradation of CFTR and potenial correctors
CFTR (ABCC7) is a hydrolyzable-ligand-gated channel	Aleksandrov A, Aleksandrov L, Riordan J	2007	17021796	10.1007/s00424-006-0140-z	CFTR Structure and Function	Review	Review on CFTR Structure and Activity Regulation
Endocytic trafficking of CFTR in health and disease	Ameen N, Silvis M, Bradbury N	2007	17098482	10.1016/j.jcf.2006.09.002	CFTR Recycling	Review	Review on CFTR Trafficking, Endocytosis and Recycling
New insights into cystic fibrosis: molecular switches that regulate CFTR	Guggino W, Stanton N	2006	16723978	10.1038/nrm1949	CFTR Trafficking and Activity	Review	Review on complexes that regulate intracellular trafficking and activity of CFTR
Assembly of functional CFTR chloride channels	Riordan J	2005	15709975	10.1146/annurev.physiol.67.032003.154107	CFTR Structure and Function	Review	Review on the Structure, Function and Domain Assembly of CFTR
The role of regulated CFTR trafficking in epithelial secretion	Bertrand C, Frizzell R	2003	12777252	10.1152/ajpcell.00554.2002	CFTR Trafficking	Review	Review on CFTR Trafficking
Cystic fibrosis transmembrane conductance regulator: structure and function of an epithelial chloride channel	Akabas M	2000	10660517	10.1074/jbc.275.6.3729	CFTR Structure and Function	Review	Review on the Structure and Function of CFTR

## Sheet: ReferencesValidation
PMID	Review/Experimental	DOI	Year	Title
1716180	experimental	10.1016/0092-8674(91)90446-6	1991	Phosphorylation of the R domain by cAMP-dependent protein kinase regulates the CFTR chloride channel.
1281791	experimental	10.1016/0014-5793(92)81507-i	1992	Tumor necrosis factor modulation of expression of the cystic fibrosis transmembrane conductance regulator gene.
7510684	experimental		1994	Biochemical and biophysical identification of cystic fibrosis transmembrane conductance regulator chloride channels as components of endocytic clathrin-coated vesicles.
7526699	experimental	10.1152/ajpcell.1994.267.5.C1398	1994	Interferon-gamma downregulates CFTR gene expression in epithelial cells.
7499410	experimental	10.1074/jbc.270.48.28848	1995	Transcription of cystic fibrosis transmembrane conductance regulator requires a CCAAT-like element for both basal and cAMP-mediated regulation.
7541313	experimental	10.1016/s0092-8674(05)80011-x	1995	CFTR regulates outwardly rectifying chloride channels through an autocrine mechanism involving ATP.
8943230	experimental	10.1074/jbc.271.50.31869	1996	Characterization of the cAMP response element of the cystic fibrosis transmembrane conductance regulator gene promoter.
9612228	experimental	10.1152/ajpcell.1998.274.5.C1397	1998	Differential regulation of single CFTR channels by PP2C, PP2A, and other phosphatases.
9724814	experimental	10.1073/pnas.95.18.10972	1998	Syntaxin 1A inhibits CFTR chloride channels by means of domain-specific protein-protein interactions.
9792704	experimental	10.1074/jbc.273.45.29873	1998	The mechanism underlying cystic fibrosis transmembrane conductance regulator transport from the endoplasmic reticulum to the proteasome includes Sec61beta and a cytosolic, deglycosylated intermediary.
9830037	experimental	10.1074/jbc.273.49.32883	1998	Inhibition of Hsp70 ATPase activity and protein renaturation by a novel Hsp70-binding protein.
9922375	review	10.1152/physrev.1999.79.1.S23	1999	Structure and function of the CFTR chloride channel.
9950763	experimental	10.1152/ajpcell.1999.276.2.C361	1999	Adenosine and its nucleotides activate wild-type and R117H CFTR through an A2B receptor-coupled pathway.
10075672	experimental	10.1074/jbc.274.12.7803	1999	Transcriptional repression of the cystic fibrosis transmembrane conductance regulator gene, mediated by CCAAT displacement protein/cut homolog, is associated with histone deacetylation.
10075921	experimental	10.1093/emboj/18.6.1492	1999	The Hdj-2/Hsc70 chaperone pair facilitates early steps in CFTR biogenesis.
10220462	experimental	10.1073/pnas.96.9.5310	1999	The first-nucleotide binding domain of the cystic-fibrosis transmembrane conductance regulator is important for inhibition of the epithelial Na+ channel.
10409237	experimental	10.1152/ajplung.1999.277.1.L113	1999	Abnormal glutathione transport in cystic fibrosis airway epithelia.
10506164	experimental	10.1074/jbc.274.41.29102	1999	Association of cystic fibrosis transmembrane conductance regulator and protein phosphatase 2C.
10652351	experimental	10.1093/nar/gki837	2000	A naturally occurring sequence variation that creates a YY1 element is associated with increased cystic fibrosis transmembrane conductance regulator gene expression.
10652362	experimental	10.1074/jbc.275.5.3655	2000	The carboxyl terminus of the cystic fibrosis transmembrane conductance regulator binds to AP-2 clathrin adaptors.
10666020	experimental	10.1152/ajpcell.2000.278.2.C259	2000	Sodium 4-phenylbutyrate downregulates Hsc70: implications for intracellular trafficking of DeltaF508-CFTR.
10675364	experimental	10.1172/JCI8631	2000	Syntaxin 1A is expressed in airway epithelial cells, where it modulates CFTR Cl(-) currents.
10799517	experimental	10.1074/jbc.275.19.14360	2000	Protein kinase A associates with cystic fibrosis transmembrane conductance regulator via an interaction with ezrin.
10893422	experimental	10.1074/jbc.M004961200	2000	E3KARP mediates the association of ezrin and protein kinase A with the cystic fibrosis transmembrane conductance regulator in airway cells.
11051556	experimental	10.1016/s0092-8674(00)00096-9	2000	Accessory protein facilitated CFTR-CFTR interaction, a molecular mechanism to potentiate the chloride channel activity.
11087715	experimental	10.1093/glycob/10.11.1225	2000	Characterization of the oligosaccharide structures associated with the cystic fibrosis transmembrane conductance regulator.
11146634	experimental	10.1038/35050509	2001	The Hsc70 co-chaperone CHIP targets immature CFTR for proteasomal degradation.
11155209	experimental	10.1007/s002320010036	2001	Apical heterotrimeric g-proteins activate CFTR in the native sweat duct.
11269317	review	10.1126/science.291.5512.2364	2001	Intracellular functions of N-linked glycans.
11274174	experimental	10.1074/jbc.M011209200	2001	Control of cystic fibrosis transmembrane conductance regulator expression by BAP31.
11278608	experimental	10.1074/jbc.M010061200	2001	NF-kappaB activation is involved in regulation of cystic fibrosis transmembrane conductance regulator (CFTR) by interleukin-1beta.
11384996	experimental	10.1074/jbc.M104137200	2001	Association of a novel PDZ domain-containing peripheral Golgi protein with the Q-SNARE (Q-soluble N-ethylmaleimide-sensitive fusion protein (NSF) attachment protein receptor) protein syntaxin 6.
11422940	experimental	10.1034/j.1600-0854.2001.20704.x	2001	The mammalian guanine nucleotide exchange factor mSec12 is essential for activation of the Sar1 GTPase directing endoplasmic reticulum export.
11557750	experimental	10.1074/jbc.M101968200	2001	CHIP is a U-box-dependent E3 ubiquitin ligase: identification of Hsc70 as a target for ubiquitylation.
11590015	review	10.1016/s0968-0004(01)01942-9	2001	Dissecting glycoprotein quality control in the secretory pathway.
11707576	experimental	10.1073/pnas.241318498	2001	Compartmentalized autocrine signaling to cystic fibrosis transmembrane conductance regulator at the apical membrane of airway epithelial cells.
11845307	experimental	10.1007/s004240100648	2001	Endocytic adaptor complexes bind the C-terminal domain of CFTR.
11845310	review	10.1007/s004240100651	2001	cAMP signaling cascades and CFTR: is there more to learn?
11707463	experimental	10.1074/jbc.M110177200	2002	A Golgi-associated PDZ domain protein modulates cystic fibrosis transmembrane regulator plasma membrane expression.
11799116	experimental	10.1074/jbc.M110263200	2002	Non-conventional trafficking of the cystic fibrosis transmembrane conductance regulator through the early secretory pathway.
11865034	experimental		2002	Mechanisms of CFTR regulation by syntaxin 1A and PKA.
11956211	experimental	10.1074/jbc.M201917200	2002	Protein kinase C epsilon-dependent regulation of cystic fibrosis transmembrane regulator involves binding to a receptor for activated C kinase (RACK1) and RACK1 binding to Na+/H+ exchange regulatory factor.
12039948	experimental	10.1074/jbc.M111706200	2002	Cysteine string protein interacts with and modulates the maturation of the cystic fibrosis transmembrane conductance regulator.
12209004	experimental	10.1073/pnas.192203899	2002	CFTR chloride channels are regulated by a SNAP-23/syntaxin 1A complex.
12239560	experimental	10.1038/nature01040	2002	Structure of the Sec23/24-Sar1 pre-budding complex of the COPII vesicle coat.
12393859	experimental	10.1074/jbc.M209270200	2002	Rab11 family interacting protein 2 associates with Myosin Vb and regulates plasma membrane recycling.
12411484	experimental	10.1093/emboj/cdf580	2002	A molecular mechanism for aberrant CFTR-dependent HCO(3)(-) transport in cystic fibrosis.
12502786	experimental	10.1073/pnas.0135434100	2002	A macromolecular complex of beta 2 adrenergic receptor, CFTR, and ezrin/radixin/moesin-binding phosphoprotein 50 is regulated by PKA.
12427743	experimental	10.1074/jbc.M210621200	2003	Regulation of channel gating by AMP-activated protein kinase modulates cystic fibrosis transmembrane conductance regulator activity in lung submucosal cells.
12471024	experimental	10.1074/jbc.M211050200	2003	The PDZ-binding chloride channel ClC-3B localizes to the Golgi and associates with cystic fibrosis transmembrane conductance regulator-interacting PDZ proteins.
12519745	experimental	10.1152/ajpcell.00227.2002	2003	Physiological modulation of CFTR activity by AMP-activated protein kinase in polarized T84 cells.
12612637	review	10.1038/nrm1052	2003	Quality control in the endoplasmic reticulum.
12727866	experimental	10.1093/emboj/cdg194	2003	CFTR directly mediates nucleotide-regulated glutathione flux.
12839834	experimental	10.1152/ajpcell.00140.2003	2003	Rme-1 regulates the recycling of the cystic fibrosis transmembrane conductance regulator.
14675537	experimental	10.1016/s0092-8674(03)00939-5	2003	The deacetylase HDAC6 regulates aggresome formation and cell viability in response to misfolded protein stress.
15075202	experimental	10.1152/ajpcell.00222.2003	2003	Role of a PDZ1 domain of NHERF1 in the binding of airway epithelial RACK1 to NHERF1.
14595111	experimental	10.1091/mbc.E03-06-0379	2004	Delta F508 CFTR pool in the endoplasmic reticulum is increased by calnexin overexpression.
14602047	experimental	10.1042/BJ20021428	2004	Protein kinase A regulates ATP hydrolysis and dimerization by a CFTR (cystic fibrosis transmembrane conductance regulator) domain.
14656222	experimental	10.1042/BJ20031157	2004	HNF1alpha is involved in tissue-specific regulation of CFTR gene expression.
14679199	experimental	10.1074/jbc.M312871200	2004	Inhibitory regulation of cystic fibrosis transmembrane conductance regulator anion-transporting activities by Shank2.
15039462	experimental	10.1242/jcs.01070	2004	Syntaxin 8 impairs trafficking of cystic fibrosis transmembrane conductance regulator (CFTR) and inhibits its channel activity.
15048129	experimental	10.1038/ncb1115	2004	Gating of CFTR by the STAS domain of SLC26 transporters.
15215316	experimental	10.1091/mbc.e04-04-0293	2004	The cochaperone HspBP1 inhibits the CHIP ubiquitin ligase and stimulates the maturation of the cystic fibrosis transmembrane conductance regulator.
15247260	experimental	10.1074/jbc.M403141200	2004	Myosin VI regulates endocytosis of the cystic fibrosis transmembrane conductance regulator.
15319428	experimental	10.1074/jbc.M408404200	2004	The endoplasmic reticulum glucosyltransferase recognizes nearly native glycoprotein folding intermediates.
15358775	experimental	10.1074/jbc.M404876200	2004	Interaction with cystic fibrosis transmembrane conductance regulator-associated ligand (CAL) inhibits beta1-adrenergic receptor surface expression.
15479737	experimental	10.1083/jcb.200401035	2004	COPII-dependent export of cystic fibrosis transmembrane conductance regulator from the ER uses a di-acidic exit code.
15611333	experimental	10.1083/jcb.200410065	2004	A foldable CFTR{Delta}F508 biogenic intermediate accumulates upon inhibition of the Hsc70-CHIP E3 ubiquitin ligase.
15611099	experimental	10.1074/jbc.M407521200	2005	Phosphodiesterase 4D forms a cAMP diffusion barrier at the apical membrane of the airway epithelium.
15765539	review	10.1002/ppul.20168	2005	Processing of CFTR: traversing the cellular maze--how much CFTR needs to go through to avoid cystic fibrosis?
15936019	experimental	10.1016/j.febslet.2005.04.079	2005	Interaction of the protein phosphatase 2A with the regulatory domain of the cystic fibrosis transmembrane conductance regulator channel.
16002564	experimental	10.1152/ajpgi.00451.2004	2005	Apical ammonium inhibition of cAMP-stimulated secretion in T84 cells is bicarbonate dependent.
16051699	experimental	10.1124/jpet.105.087528	2005	Differential regulation of cystic fibrosis transmembrane conductance regulator by interferon gamma in mast cells and epithelial cells.
16129695	experimental	10.1074/jbc.M502305200	2005	Ezrin controls the macromolecular complexes formed between an adapter protein Na+/H+ exchanger regulatory factor and the cystic fibrosis transmembrane conductance regulator.
16131493	experimental	10.1074/jbc.M508944200	2005	The short apical membrane half-life of rescued {Delta}F508-cystic fibrosis transmembrane conductance regulator (CFTR) results from accelerated endocytosis of {Delta}F508-CFTR in polarized human airway epithelial cells.
16170155	experimental	10.1093/nar/gki837	2005	Binding of serum response factor to cystic fibrosis transmembrane conductance regulator CArG-like elements, as a new potential CFTR transcriptional regulation pathway.
16203867	experimental	10.1084/jem.20050421	2005	Lysophosphatidic acid inhibits cholera toxin-induced secretory diarrhea through CFTR-dependent protein interactions.
16239222	experimental	10.1074/jbc.M507308200	2005	The cystic fibrosis transmembrane conductance regulator is regulated by a direct interaction with the protein phosphatase 2A.
16473633	experimental	10.1016/S0076-6879(05)03062-4	2005	Interactions of myosin vb with rab11 family members and cargoes traversing the plasma membrane recycling system.
16413502	experimental	10.1016/j.bbrc.2005.12.170	2006	Rab4GTPase modulates CFTR function by impairing channel expression at plasma membrane.
16414184	review	10.1016/j.mce.2005.12.032	2006	Critical role of CFTR in uterine bicarbonate secretion and the fertilizing capacity of sperm.
16424149	experimental	10.1124/jpet.105.097667	2006	Rescue of DeltaF508-CFTR (cystic fibrosis transmembrane conductance regulator) by curcumin: involvement of the keratin 18 network.
16621797	experimental	10.1074/jbc.M600509200	2006	Selective inhibition of endoplasmic reticulum-associated degradation rescues DeltaF508-cystic fibrosis transmembrane regulator and suppresses interleukin-8 levels: therapeutic implications.
16857740	experimental	10.1124/mol.106.023242	2006	S-nitrosylating agents: a novel class of compounds that increase cystic fibrosis transmembrane conductance regulator expression and maturation in epithelial cells.
16901789	experimental	10.1016/j.cell.2006.06.041	2006	Sequential quality-control checkpoints triage misfolded cystic fibrosis transmembrane conductance regulator.
17110338	experimental	10.1016/j.cell.2006.09.043	2006	Hsp90 cochaperone Aha1 downregulation rescues misfolding of CFTR in cystic fibrosis.
17098482	review	10.1016/j.jcf.2006.09.002	2007	Endocytic trafficking of CFTR in health and disease.
17194447	experimental	10.1016/j.bbrc.2006.11.151	2007	WNK1 and WNK4 modulate CFTR activity.
17235394	experimental	10.1172/JCI30376	2007	Direct interaction with filamins modulates the stability and plasma membrane expression of CFTR.
17244609	experimental	10.1074/jbc.M610857200	2007	Dynamic regulation of cystic fibrosis transmembrane conductance regulator by competitive interactions of molecular adaptors.
17462998	experimental	10.1074/jbc.M608531200	2007	Myosin Vb is required for trafficking of the cystic fibrosis transmembrane conductance regulator in Rab11a-specific apical recycling endosomes in polarized human airway epithelial cells.
17581860	experimental	10.1091/mbc.E07-02-0126	2007	The formation of the cAMP/protein kinase A-dependent annexin 2-S100A10 complex with cystic fibrosis conductance regulator protein (CFTR) regulates CFTR channel function.
17586695	experimental	10.1152/ajplung.00314.2006	2007	Pharmacological modulation of cGMP levels by phosphodiesterase 5 inhibitors as a therapeutic strategy for treatment of respiratory pathology in cystic fibrosis.
17613530	experimental	10.1074/jbc.M702019200	2007	Protein kinase C phosphorylation disrupts Na+/H+ exchanger regulatory factor 1 autoinhibition and promotes cystic fibrosis transmembrane conductance regulator macromolecular assembly.
17643962	experimental	10.1016/j.cellsig.2007.06.017	2007	The alpha2beta1 isoform of guanylyl cyclase mediates plasma membrane localized nitric oxide signalling.
17696881	experimental	10.1042/BJ20070429	2007	CTCF mediates insulator function at the CFTR locus.
17869070	experimental	10.1016/j.bbadis.2007.06.006	2007	Annexin V is directly involved in cystic fibrosis transmembrane conductance regulator's chloride channel function.
18045536	experimental	10.1016/j.cell.2007.09.037	2007	Spatiotemporal coupling of cAMP transporter to CFTR chloride channel function in the gut epithelia.
17932045	experimental	10.1074/jbc.M706504200	2008	Cystic fibrosis transmembrane conductance regulator trafficking is mediated by the COPI coat in epithelial cells.
18209474	experimental	10.1159/000113749	2008	Control of basal CFTR gene expression by bicarbonate-sensitive adenylyl cyclase in human pulmonary cells.
18216283	experimental	10.1091/mbc.E07-06-0601	2008	Gp78 cooperates with RMA1 in endoplasmic reticulum-associated degradation of CFTRDeltaF508.
18303019	review	10.1074/jbc.R700048200	2008	Getting in and out from calnexin/calreticulin cycles.
18319256	experimental	10.1074/jbc.M707610200	2008	The mechanism of cystic fibrosis transmembrane conductance regulator transcriptional repression during the unfolded protein response
18346874	experimental	10.1016/j.cellsig.2008.01.021	2008	Defective formation of PKA/CnA-dependent annexin 2-S100A10/CFTR complex in DeltaF508 cystic fibrosis cells.
18555783	experimental	10.1016/j.cell.2008.04.042	2008	BAP31 interacts with Sec61 translocons and promotes retrotranslocation of CFTRDeltaF508 via the derlin-1 complex.
18570918	experimental	10.1016/j.yexcr.2008.04.012	2008	Endosomal SNARE proteins regulate CFTR activity and trafficking in epithelial cells.
18716059	experimental	10.1091/mbc.E08-04-0357	2008	Assembly and misassembly of cystic fibrosis transmembrane conductance regulator: folding defects caused by deletion of F508 occur before and after the calnexin-dependent association of membrane spanning domain (MSD) 1 and MSD2.
18769029	experimental	10.1159/000149780	2008	Characterization of SLC26A9, facilitation of Cl(-) transport by bicarbonate.
19156256	review	10.1039/b810471a	2008	Assessment of the CFTR and ENaC association.
18779379	experimental	10.1096/fj.08-110221	2009	Hypoxia inducible factor-1 (HIF-1)-mediated repression of cystic fibrosis transmembrane conductance regulator (CFTR) in the intestinal epithelium.
19129223	experimental	10.1093/nar/gkn1056	2009	An insulator element 3' to the CFTR gene binds CTCF and reveals an active chromatin hub in primary cells.
19244346	experimental	10.1091/mbc.E08-01-0084	2009	Rab11b regulates the apical recycling of the cystic fibrosis transmembrane conductance regulator in polarized intestinal epithelial cells.
19307599	experimental	10.1083/jcb.200808124	2009	N-glycans are direct determinants of CFTR folding and stability in secretory and endocytic membrane traffic.
19398555	experimental	10.1074/jbc.M109.001685	2009	The deubiquitinating enzyme USP10 regulates the post-endocytic sorting of cystic fibrosis transmembrane conductance regulator in airway epithelial cells.
19442237	experimental	10.1042/BJ20090389	2009	Dynasore inhibits removal of wild-type and DeltaF508 cystic fibrosis transmembrane conductance regulator (CFTR) from the plasma membrane.
19465887	experimental	10.1038/embor.2009.69. Epub 2009 May 22	2009	The ER-resident ubiquitin-specific protease 19 participates in the UPR and rescues ERAD substrates.
19828134	experimental	10.1016/j.biocel.2009.10.005	2009	Differential regulation of CFTRDeltaF508 degradation by ubiquitin ligases gp78 and Hrd1.
19910675	experimental	10.1159/000257427	2009	Inhibition of protein kinase CK2 closes the CFTR Cl channel, but has no effect on the cystic fibrosis mutant deltaF508-CFTR.
20032308	experimental	10.1091/mbc.E09-05-0427	2010	Interplay between ER exit code and domain conformation in CFTR misprocessing and rescue.
20089831	experimental	10.1091/mbc.E09-12-1017	2010	Biological and structural basis for Aha1 regulation of Hsp90 ATPase activity in maintaining proteostasis in the human disease cystic fibrosis.
20089832	experimental	10.1091/mbc.E09-12-1018	2010	Emi2 inhibition of the anaphase-promoting complex/cyclosome absolutely requires Emi2 binding via the C-terminal RL tail.
20130090	experimental	10.1091/mbc.e09-03-0229	2010	Syntaxin 6 and CAL mediate the degradation of the cystic fibrosis transmembrane conductance regulator.
20309604	experimental	10.1007/s00018-010-0336-4	2010	NF-E2-related factor 2, a key inducer of antioxidant defenses, negatively regulates the CFTR transcription.
20351096	experimental	10.1074/jbc.M110.127613	2010	Alpha-AP-2 directs myosin VI-dependent endocytosis of cystic fibrosis transmembrane conductance regulator chloride channels in the intestine.
20351101	experimental	10.1074/jbc.M109.080911	2010	Biochemical basis of the interaction between cystic fibrosis transmembrane conductance regulator and immunoglobulin-like repeats of filamin.
20525683	experimental	10.1074/jbc.M110.139881	2010	c-Cbl facilitates endocytosis and lysosomal degradation of cystic fibrosis transmembrane conductance regulator in human airway epithelial cells.
20534503	experimental	10.1073/pnas.0909128107	2010	Hsp 70/Hsp 90 organizing protein as a nitrosylation target in cystic fibrosis therapy.
20595578	experimental	10.1126/science.1191542	2010	Peripheral protein quality control removes unfolded CFTR from the plasma membrane.
20711182	experimental	10.1038/ncb2090	2010	Defective CFTR induces aggresome formation and lung inflammation in cystic fibrosis through ROS-mediated autophagy inhibition.
20935229	experimental	10.1152/ajplung.00142.2010	2010	Regulation of endogenous ENaC functional expression by CFTR and ΔF508-CFTR in airway epithelial cells.
20658517	experimental	10.1002/jcp.22328	2011	SLC26A9 stimulates CFTR expression and function in human bronchial cell lines.
21067452	experimental	10.3109/09687688.2010.506264	2011	Effect of Annexin A5 on CFTR: regulated traffic or scaffolding?
21148293	experimental	10.1091/mbc.E10-09-0760	2011	The endoplasmic reticulum-associated Hsp40 DNAJB12 and Hsc70 cooperate to facilitate RMA1 E3-dependent degradation of nascent CFTRDeltaF508.
21299497	experimental	10.1042/BJ20101725	2011	Functional regulation of cystic fibrosis transmembrane conductance regulator-containing macromolecular complexes: a small-molecule inhibitor approach.
21420913	experimental	10.1016/j.jcf.2011.02.005	2011	Impaired expression of hypoxia-inducible factor-1α in cystic fibrosis airway epithelial cells - a role for HIF-1 in the pathophysiology of CF?
21689072	experimental	10.1042/BJ20110672	2011	MicroRNA regulation of expression of the cystic fibrosis transmembrane conductance regulator gene.
21697503	experimental	10.1091/mbc.E11-02-0137	2011	Role of Hsc70 binding cycle in CFTR folding and endoplasmic reticulum-associated degradation.
21884936	experimental	10.1016/j.cell.2011.07.021	2011	Rescue of ΔF508-CFTR trafficking via a GRASP-dependent unconventional secretion pathway.
21909392	experimental	10.1371/journal.pone.0024445	2011	The K+ channel opener 1-EBIO potentiates residual function of mutant CFTR in rectal biopsies from cystic fibrosis patients.
22028919	experimental	10.1371/journal.pone.0026601	2011	Synergistic post-transcriptional regulation of the Cystic Fibrosis Transmembrane conductance Regulator (CFTR) by miR-101 and miR-494 specific binding.
22030396	experimental	10.1074/jbc.M111.269993	2011	FKBP38 peptidylprolyl isomerase promotes the folding of cystic fibrosis transmembrane conductance regulator in the endoplasmic reticulum.
22038833	experimental	10.1093/hmg/ddr496	2011	Disruption of cytokeratin-8 interaction with F508del-CFTR corrects its functional defect.
22178883	experimental	10.1159/000335765	2011	CFTR and TMEM16A are separate but functionally related Cl- channels.
21995445	experimental	10.1042/BJ20111566	2012	Dab2 is a key regulator of endocytosis and post-endocytic trafficking of the cystic fibrosis transmembrane conductance regulator.
22069321	experimental	10.1074/jbc.M111.273730	2012	Protein aggregates are recruited to aggresome by histone deacetylase 6 via unanchored ubiquitin C termini.
22278744	experimental	10.1091/mbc.E11-08-0662	2012	Phosphorylation-dependent 14-3-3 protein interactions regulate CFTR biogenesis.
22399289	experimental	10.1074/jbc.M112.341875	2012	Disabled-2 protein facilitates assembly polypeptide-2-independent recruitment of cystic fibrosis transmembrane conductance regulator to endocytic vesicles in polarized human airway epithelial cells.
22467879	experimental	10.1074/jbc.M111.338855	2012	Arsenic promotes ubiquitinylation and lysosomal degradation of cystic fibrosis transmembrane conductance regulator (CFTR) chloride channels in human airway epithelial cells.
22474283	experimental	10.1074/jbc.M112.339788	2012	FK506 binding protein 8 peptidylprolyl isomerase activity manages a late stage of cystic fibrosis transmembrane conductance regulator (CFTR) folding and stability.
22671145	experimental	10.1042/BJ20120693	2012	Transcriptional networks driving enhancer function in the CFTR gene.
22768251	experimental	10.1371/journal.pone.0040173	2012	Proteomic identification of calumenin as a G551D-CFTR associated protein.
22853952	experimental	10.1073/pnas.1210906109	2012	A microRNA network regulates expression and biosynthesis of wild-type and DeltaF508 mutant cystic fibrosis transmembrane conductance regulator.
22904170	experimental	10.1152/ajplung.00409.2011	2012	Nedd4-2 does not regulate wt-CFTR in human airway epithelial cells.
23045527	experimental	10.1074/jbc.M112.403584	2012	Keratin K18 increases cystic fibrosis transmembrane conductance regulator (CFTR) surface expression by binding to its C-terminal hydrophobic patch.
23178238	experimental	10.1159/000343303	2012	BAG-1 stabilizes mutant F508del-CFTR in a ubiquitin-like-domain-dependent manner.
23226399	experimental	10.1371/journal.pone.0050837	2012	MiR-101 and miR-144 regulate the expression of the CFTR chloride channel in the lung.
23248597	review	10.3389/fphar.2012.00201	2012	Mechanisms of CFTR Folding at the Endoplasmic Reticulum.
20215869	experimental	10.4161/chan.4.3.11223	2013	The deubiquitinating enzyme USP10 regulates the endocytic recycling of CFTR in airway epithelial cells.
22892532	experimental	10.1038/ejhg.2012.181	2013	Identification of SNPs in the cystic fibrosis interactome influencing pulmonary progression in cystic fibrosis.
23155000	experimental	10.1091/mbc.E12-09-0678	2013	Small heat shock proteins target mutant cystic fibrosis transmembrane conductance regulator for degradation via a small ubiquitin-like modifier-dependent pathway.
23325854	experimental	10.1093/nar/gks1462	2013	Nucleosome mapping across the CFTR locus identifies novel regulatory factors.
23343370	experimental	10.1186/1479-5876-11-19	2013	TNF gene polymorphisms in cystic fibrosis patients: contribution to the disease progression.
23572510	experimental	10.1242/jcs.120196	2013	Regulated recycling of mutant CFTR is partially restored by pharmacological treatment.
23686137	experimental	10.1038/cdd.2013.46	2013	Disease-relevant proteostasis regulation of cystic fibrosis transmembrane conductance regulator.
23689137	experimental	10.1128/MCB.00003-13	2013	Immune mediators regulate CFTR expression through a bifunctional airway-selective enhancer.
23773658	review	10.1111/febs.12392	2013	Control of cystic fibrosis transmembrane conductance regulator membrane trafficking: not just from the endoplasmic reticulum to the Golgi.
23818989	experimental	10.1371/journal.pone.0068001	2013	Ubiquitination and degradation of CFTR by the E3 ubiquitin ligase MARCH2 through its association with adaptor proteins CAL and STX6.
24058532	experimental	10.1371/journal.pone.0074232	2013	Detection of phospho-sites generated by protein kinase CK2 in CFTR: mechanistic aspects of Thr1471 phosphorylation.
24105369	experimental	10.1038/ejhg.2013.209	2014	The CF-modifying gene EHF promotes p.Phe508del-CFTR residual function by altering protein glycosylation and trafficking in epithelial cells.
24440874	experimental	10.4161/epi.27696	2014	Chromatin remodeling mediated by the FOXA1/A2 transcription factors activates CFTR expression in intestinal epithelial cells.
24613836	experimental	10.1016/j.bbrc.2014.02.128	2014	Structural insights into PDZ-mediated interaction of NHERF2 and LPA(2), a cellular event implicated in CFTR channel regulation.
24685677	review	10.1016/j.biocel.2014.03.020	2014	Biosynthesis of cystic fibrosis transmembrane conductance regulator.
24959313	experimental		2014	TNF-alpha polymorphisms as a potential modifier gene in the cystic fibrosis.
25178873	experimental	10.1016/j.jcf.2014.08.005	2014	Stimulation of β2-adrenergic receptor increases CFTR function and decreases ATP levels in murine hematopoietic stem/progenitor cells.
25186262	experimental	10.1183/09031936.00113214	2015	Transcription factors and miRNAs that regulate fetal to adult CFTR expression change are new targets for cystic fibrosis.
25259561	experimental	10.1165/rcmb.2014-0263OC	2015	Oxidative stress regulates CFTR gene expression in human airway epithelial cells through a distal antioxidant response element.
25631877	experimental	10.1093/hmg/ddv032	2015	CHD6 regulates the topological arrangement of the CFTR locus.
25661196	experimental	10.1016/j.bbamcr.2015.01.010	2015	SERCA and PMCA pumps contribute to the deregulation of Ca2+ homeostasis in human CF epithelial cells.
25687559	review	10.1016/j.ajpath.2014.12.022	2015	New insights about miRNAs in cystic fibrosis.
25762723	experimental	10.1074/jbc.M114.605410	2015	Compartmentalized accumulation of cAMP near complexes of multidrug resistance protein 4 (MRP4) and cystic fibrosis transmembrane conductance regulator (CFTR) contributes to drug-induced diarrhea.
25910246	experimental	10.1371/journal.pone.0124833	2015	Glucocorticoids Distinctively Modulate the CFTR Channel with Possible Implications in Lung Development and Transition into Extrauterine Life.
25990958	experimental	10.1126/scisignal.aaa1580	2015	A molecular switch in the scaffold NHERF1 enables misfolded CFTR to evade the peripheral quality control checkpoint.
26010904	experimental	10.1371/journal.pone.0128240	2015	Biochemical and Proteomic Analysis of Ubiquitination of Hsc70 and Hsp70 by the E3 Ligase CHIP.
26184320	review	10.3390/genes6030543	2015	Chromatin Dynamics in the Regulation of CFTR Expression.
26335950	review	10.1002/ppul.23247	2015	CFTR, bicarbonate, and the pathophysiology of cystic fibrosis.
26336106	experimental	10.1074/jbc.M115.671925	2015	Combination of Correctors Rescue ΔF508-CFTR by Reducing Its Association with Hsp40 and Hsp27.
26545902	experimental	10.1152/ajplung.00324.2015	2016	The dual phosphodiesterase 3 and 4 inhibitor RPL554 stimulates CFTR and ciliary beating in primary cultures of bronchial epithelia.
26627832	experimental	10.1074/jbc.M115.685628	2016	Non-native Conformers of Cystic Fibrosis Transmembrane Conductance Regulator NBD1 Are Recognized by Hsp27 and Conjugated to SUMO-2 for Degradation.
26823603	experimental	10.1242/jcs.177907	2016	Correctors of mutant CFTR enhance subcortical cAMP-PKA signaling through modulating ezrin phosphorylation and cytoskeleton organization.
27062250	experimental	10.1111/tra.12403	2016	Monomerization and ER Relocalization of GRASP Is a Requisite for Unconventional Secretion of CFTR.
27092946	experimental	10.1371/journal.pone.0153665	2016	Investigating CFTR and KCa3.1 Protein/Protein Interactions.
27261451	experimental	10.1152/ajplung.00134.2016	2016	Personalized medicine in cystic fibrosis: genistein supplementation as a treatment option for patients with a rare S1045Y-CFTR mutation.
27308891	experimental	10.1080/15548627.2016.1192752	2016	MARCH2 regulates autophagy by promoting CFTR ubiquitination and degradation and PIK3CA-AKT-MTOR signaling.
27474739	experimental	10.1074/jbc.M116.742502	2016	Non-canonical Interactions between Heat Shock Cognate Protein 70 (Hsc70) and Bcl2-associated Anthanogene (BAG) Co-Chaperones Are Important for Client Release.
27615377	experimental	10.1113/EP085803	2016	Oestrogen upregulates the expression levels and functional activities of duodenal mucosal CFTR and SLC26A6.
27699454	review	10.1007/s00018-016-2387-7	2016	From the endoplasmic reticulum to the plasma membrane: mechanisms of CFTR folding and trafficking.
27751231	experimental	10.7554/eLife.19083	2016	Ubiquitin-dependent folding of the Wnt signaling coreceptor LRP6.
27714410	review	10.1007/s00018-016-2391-y	2017	Role of CFTR in epithelial physiology.
27870250	experimental	10.1002/pro.3086	2017	New insights into interactions between the nucleotide-binding domain of CFTR and keratin 8.
28067262	experimental	10.1038/srep39887	2017	Sec16A is critical for both conventional and unconventional secretion of CFTR.
28189267	experimental	10.1016/j.ceca.2017.01.011	2017	Calumenin contributes to ER-Ca<sup>2+</sup> homeostasis in bronchial epithelial cells expressing WT and F508del mutated CFTR and to F508del-CFTR retention.
28438500	experimental	10.1016/j.jcf.2017.03.012	2017	AP2 α modulates cystic fibrosis transmembrane conductance regulator function in the human intestine.
28592587	experimental	10.14814/phy2.13299	2017	Linaclotide activates guanylate cyclase-C/cGMP/protein kinase-II-dependent trafficking of CFTR in the intestine.
28869532	review	10.3390/ijms18091896	2017	CFTR-NHERF2-LPA₂ Complex in the Airway and Gut Epithelia.
29061306	experimental	10.1016/j.bbrc.2017.10.103.	2017	SUMOylation represses the transcriptional activity of the Unfolded Protein Response transducer ATF6
28463591	review	10.1080/21541248.2017.1317700	2018	Rab GTPases regulate the trafficking of channels and transporters - a focus on cystic fibrosis.
29331508	experimental	10.1016/j.cellsig.2018.01.008	2018	Compartmentalized crosstalk of CFTR and TMEM16A (ANO1) through EPAC1 and ADCY1.
29572268	experimental	10.1042/BCJ20180044	2018	A transcription factor network represses <i>CFTR</i> gene expression in airway epithelial cells.
29662080	experimental	10.1038/s41598-018-24460-6	2018	Involvement of AMP-activated Protein Kinase (AMPK) in Regulation of Cell Membrane Potential in a Gastric Cancer Cell Line.
30349480	review	10.3389/fphar.2018.01113	2018	Emerging microRNA Therapeutic Approaches for Cystic Fibrosis.
30485852	experimental	10.1159/000495596	2018	Syntaxin 8 and the Endoplasmic Reticulum Processing of ΔF508-CFTR.
30403549	experimental	10.1091/mbc.E18-04-0252	2019	Different SUMO paralogues determine the fate of wild-type and mutant CFTRs: biogenesis versus degradation.
30547226	experimental	10.1007/s00018-018-2989-3	2019	Increases in cytosolic Ca<sup>2+</sup> induce dynamin- and calcineurin-dependent internalisation of CFTR.
30893953	review	10.3390/genes10030235	2019	Cell-Selective Regulation of CFTR Gene Expression: Relevance to Gene Editing Therapeutics.
31408507	experimental	10.1371/journal.pone.0220984	2019	Hsp70 and DNAJA2 limit CFTR levels through degradation.
31450978	experimental	10.1096/fj.201901050R	2019	CK19 stabilizes CFTR at the cell surface by limiting its endocytic pathway degradation.
31501480	experimental	10.1038/s41598-019-46237-1	2019	G3BP1 inhibits ubiquitinated protein aggregations induced by p62 and USP10.
31561038	experimental	10.1016/j.jcmgh.2019.09.003	2020	Regulation of CFTR Bicarbonate Channel Activity by WNK1: Implications for Pancreatitis and CFTR-Related Disorders.
31936842	review	10.3390/ijms21020452	2020	Regulation of CFTR Biogenesis by the Proteostatic Network and Pharmacological Modulators.
32144307	experimental	10.1038/s41598-020-61107-x	2020	Selective Binding of HSC70 and its Co-Chaperones to Structural Hotspots on CFTR.
32534959	experimental	10.1016/j.jcf.2020.05.006	2020	Defective BACH1/HO-1 regulatory circuits in cystic fibrosis bronchial epithelial cells.
