# Supplementary material for: CFTR Lifecycle Map—A Systems Medicine Model of CFTR Maturation to Predict Possible Active Compound Combinations
Source: Int J Mol Sci. 2021 Jul 15;22(14):7590. doi: 10.3390/ijms22147590 (PMC8306775; doi:10.3390/ijms22147590)
Supplement: Supplementary file 1 [file ijms-22-07590-s001.zip › SupplementaryTable15.xlsx]

## Sheet: Sheet1
Official_Gene_symbol	Uniprot_Entry	Ensembl	Location	FunctionalCategory	References
A2M	P01023	ENSG00000175899	Extracellular	degradation	['Pankow', 'Santos']
AARS	P49588	ENSG00000090861	Cytoplasm	translation_folding	['Pankow', 'Santos']
AARS2	Q5JTZ9	ENSG00000124608	Mitochondrion	translation_folding	['Pankow']
ABCB7	O75027	ENSG00000131269	Mitochondrion	activity_PM	['Pankow']
ACACA	Q13085		Cytoplasm	PM	['Matos']
ACAT2	Q9BWD1	ENSG00000120437	Cytoplasm	translation_folding	['Santos']
ACO2	Q99798	ENSG00000100412	Mitochondrion	translation_folding	['Santos']
ACP1	P24666	ENSG00000143727	Cytoplasm	translation_folding	['Santos']
ACSL3	O95573	ENSG00000123983	Mitochondrion	otherfunctions_unknown	['Pankow']
ACSL4	O60488	ENSG00000068366	Mitochondrion	otherfunctions_unknown	['Pankow']
ACTA1	P68133	ENSG00000143632	Cytoplasm	translation_folding	['Santos']
ACTA2	P62736	ENSG00000107796	Cytoplasm	translation_folding	['Santos']
ACTB	P60709	ENSG00000075624	Cytoplasm	translation_folding	['Santos', 'Matos']
ACTBL2	Q562R1	ENSG00000169067	Cytoplasm	translation_folding	['Santos', 'Matos']
ACTC1	P68032	ENSG00000159251	Cytoplasm	translation_folding	['Santos']
ACTG1	P63261	ENSG00000184009	Cytoplasm	translation_folding	['Santos', 'Matos']
ACTG2	P63267	ENSG00000163017	Cytoplasm	translation_folding	['Santos', 'Matos']
ACTN1	P12814	ENSG00000072110	Cytoplasm	cytoskeleton_anchoring	['Pankow', 'Santos', 'Matos']
ACTN2	P35609	ENSG00000077522	Cytoplasm	cytoskeleton_anchoring	['Pankow']
ACTN4	O43707		Nucleus	trafficking_secretorypathway	['Pankow', 'Santos', 'Matos']
ACTR1A	P61163	ENSG00000138107	Cytoplasm	trafficking_secretorypathway	['Pankow']
ACTR2	P61160	ENSG00000138071	Cytoplasm	translation_folding	['Santos', 'Matos']
ACTR3	P61158	ENSG00000115091	Cytoplasm	trafficking_secretorypathway	['Pankow', 'Santos', 'Matos']
ACTR3B	Q9P1U1	ENSG00000133627	Cytoplasm	trafficking_secretorypathway	['Pankow']
ADAM17	P78536	ENSG00000151694	Membrane	degradation	['Pankow']
ADCY8	P40145	ENSG00000155897	Membrane	otherfunctions_unknown	['Wang']
ADRM1	Q16186	ENSG00000130706	Cytoplasm	translation_folding	['Santos']
AGTR1	P30556	ENSG00000144891	Membrane	otherfunctions_unknown	['Santos']
AHCY	P23526	ENSG00000101444	Cytoplasm	translation_folding	['Pankow', 'Santos', 'Matos']
AHNAK	Q09666	ENSG00000124942	Nucleus	cytoskeleton_anchoring	['Pankow', 'Santos', 'Matos']
AHSA1	O95433	ENSG00000100591	Cytoplasm	otherfunctions_unknown	['Wang']
AHSG	P02765	ENSG00000145192	Extracellular	PM	['Matos']
AIFM1	O95831	ENSG00000156709	Mitochondrion	otherfunctions_unknown	['Pankow']
AIM1	Q9Y4K1	ENSG00000112297	Unknown	otherfunctions_unknown	['Santos']
AIMP1	Q12904	ENSG00000164022	Nucleus	PM	['Matos']
AKAP12	Q02952	ENSG00000131016	Cytoplasm	translation_folding	['Santos']
AKAP9	Q99996	ENSG00000127914	Golgi	translation_folding	['Santos']
AKR1B1	P15121	ENSG00000085662	Cytoplasm	translation_folding	['Santos']
AKR7A2	O43488	ENSG00000053371	Golgi	translation_folding	['Santos']
ALB	P02768	ENSG00000163631	Extracellular	translation_folding	['Santos', 'Matos']
ALDH18A1	P54886	ENSG00000059573	Mitochondrion	translation_folding	['Santos']
ALDH1B1	P30837	ENSG00000137124	Mitochondrion	otherfunctions_unknown	['Pankow']
ALDH7A1	P49419	ENSG00000164904	Mitochondrion	translation_folding	['Santos']
ALDH9A1	P49189	ENSG00000143149	Cytoplasm	translation_folding	['Santos']
ALDOA	P04075	ENSG00000149925	Cytoplasm	otherfunctions_unknown	['Pankow', 'Santos', 'Matos']
ALOX12B	O75342	ENSG00000179477	Cytoplasm	otherfunctions_unknown	['Pankow']
ALPG	P10696	ENSG00000163286	Membrane	PM	['Matos']
ALPP	P05187	ENSG00000163283	Membrane	PM	['Matos']
ALYREF	Q86V81	ENSG00000183684	Nucleus	translation_folding	['Santos']
ANLN	Q9NQW6	ENSG00000011426	Nucleus	PM	['Matos']
ANP32A	P39687	ENSG00000140350	Nucleus	translation_folding	['Santos']
ANP32C	O43423	ENSG00000248546	Unknown	translation_folding	['Santos']
ANXA1	P04083	ENSG00000135046	Nucleus	activity_PM	['Pankow', 'Santos', 'Matos']
ANXA11	P50995	ENSG00000122359	Cytoplasm	translation_folding	['Santos']
ANXA2	P07355	ENSG00000182718	Extracellular	translation_folding	['Santos', 'Matos']
ANXA2P2	A6NMY6	ENSG00000231991	Extracellular	translation_folding	['Santos']
ANXA3	P12429	ENSG00000138772	Membrane	activity_PM	['Pankow', 'Santos']
ANXA4	P09525	ENSG00000196975	Unknown	translation_folding	['Santos']
ANXA5	P08758	ENSG00000164111	Nucleus	activity_PM	['Pankow', 'Santos']
ANXA7	P20073	ENSG00000138279	Unknown	translation_folding	['Santos']
ANXA8	P13928	ENSG00000265190	Unknown	translation_folding	['Santos']
ANXA8L1	Q5VT79	ENSG00000264230	Unknown	translation_folding	['Santos']
ANXA8L2	Q5VT79	ENSG00000264230	Unknown	translation_folding	['Santos']
AP1B1	Q10567	ENSG00000100280	Golgi	recycling	['Wang', 'Pankow', 'Santos']
AP2A1	O95782	ENSG00000196961	Membrane	translation_folding	['Santos', 'Matos']
AP2A2	O94973		Membrane	translation_folding	['Santos']
AP2B1	P63010	ENSG00000006125	Membrane	PM	['Matos']
AP2M1	Q96CW1	ENSG00000161203	Membrane	PM	['Matos']
AP3D1	O14617	ENSG00000065000	Cytoplasm	PM	['Matos']
APC	P25054	ENSG00000134982	Cytoplasm	otherfunctions_unknown	['Wang']
APOA1	P02647	ENSG00000118137	Extracellular	translation_folding	['Santos']
APOA2	P02652	ENSG00000158874	Extracellular	otherfunctions_unknown	['Wang']
APOD	P05090	ENSG00000189058	Extracellular	translation_folding	['Santos']
APRT	P07741	ENSG00000198931	Cytoplasm	translation_folding	['Santos']
ARCN1	P48444	ENSG00000095139	Cytoplasm	PM	['Matos']
ARF1	P84077	ENSG00000143761	Golgi	translation_folding	['Santos']
ARF3	P61204	ENSG00000134287	Golgi	translation_folding	['Santos']
ARF4	P18085	ENSG00000168374	Golgi	trafficking_secretorypathway	['Wang', 'Pankow', 'Matos']
ARF5	P84085	ENSG00000004059	Golgi	translation_folding	['Santos']
ARG1	P05089	ENSG00000118520	Cytoplasm	translation_folding	['Santos']
ARGLU1	Q9NWB6	ENSG00000134884	Nucleus	PM	['Matos']
ARHGDIA	P52565	ENSG00000141522	Cytoplasm	translation_folding	['Santos']
ARL1	P40616	ENSG00000120805	Golgi	trafficking_secretorypathway	['Pankow']
ARPC1B	O15143	ENSG00000130429	Cytoplasm	translation_folding	['Santos', 'Matos']
ARPC2	O15144	ENSG00000163466	Cytoplasm	cytoskeleton_anchoring	['Pankow', 'Santos', 'Matos']
ARPC4	P59998	ENSG00000241553	Cytoplasm	translation_folding	['Santos', 'Matos']
ARPC4-TTLL3	A0A087XCS9	ENSG00000250151	Unknown	translation_folding	['Santos']
ARPC5	O15511	ENSG00000162704	Cytoplasm	PM	['Matos']
ARPC5L	Q9BPX5	ENSG00000136950	Cytoplasm	cytoskeleton_anchoring	['Pankow', 'Matos']
ATAD3A	Q9NVI7	ENSG00000197785		otherfunctions_unknown	['Wang']
ATG4B	Q9Y4P1	ENSG00000168397	Cytoplasm	translation_folding	['Santos']
ATG9B	Q674R7	ENSG00000181652	Unknown	otherfunctions_unknown	['Santos']
ATP1A1	P05023	ENSG00000163399	Membrane	translation_folding	['Santos', 'Matos']
ATP1A2	P50993	ENSG00000018625	Membrane	translation_folding	['Santos']
ATP1A3	P13637	ENSG00000105409	Membrane	translation_folding	['Santos']
ATP2A1	O14983	ENSG00000196296	ER	activity_PM	['Pankow']
ATP2A2	P16615	ENSG00000174437	ER	activity_PM	['Wang', 'Pankow', 'Matos']
ATP2A3	Q93084	ENSG00000074370	Nucleus	activity_PM	['Wang', 'Pankow']
ATP2B1	P20020	ENSG00000070961	Membrane	activity_PM	['Pankow']
ATP2B4	P23634	ENSG00000058668	Membrane	activity_PM	['Pankow']
ATP5A1	P25705	ENSG00000152234	Mitochondrion	otherfunctions_unknown	['Pankow', 'Santos']
ATP5B	P06576	ENSG00000110955	Mitochondrion	otherfunctions_unknown	['Pankow', 'Santos']
ATP5O	P48047	ENSG00000241837	Mitochondrion	otherfunctions_unknown	['Pankow']
ATP6V1A	P38606	ENSG00000114573	Membrane	otherfunctions_unknown	['Wang']
ATXN10	Q9UBB4	ENSG00000130638	Cytoplasm	activity_PM	['Pankow']
ATXN2L	Q8WWM7	ENSG00000168488	Cytoplasm	otherfunctions_unknown	['Wang']
AXL	P30530	ENSG00000167601	Membrane	PM	['Matos']
AZGP1	P25311	ENSG00000160862	Extracellular	translation_folding	['Santos', 'Matos']
B3GNT9	Q6UX72	ENSG00000237172	Membrane	otherfunctions_unknown	['Wang']
BAG2	O95816	ENSG00000112208	Cytoplasm	ER_degrad	['Wang', 'Pankow']
BCLAF1	Q9NYF8	ENSG00000029363	Cytoplasm	translation_folding	['Santos']
BLMH	Q13867	ENSG00000108578	Cytoplasm	otherfunctions_unknown	['Pankow', 'Santos']
BUB3	O43684	ENSG00000154473	Nucleus	PM	['Matos']
BUD31	P41223	ENSG00000106245	Nucleus	translation_folding	['Santos']
C1orf35	Q9BU76	ENSG00000143793	Unknown	PM	['Matos']
C1orf57	Q9BSD7	ENSG00000135778	Cytoplasm	otherfunctions_unknown	['Pankow']
C1orf68	Q5T750	ENSG00000198854	Cytoplasm	otherfunctions_unknown	['Pankow']
C1QBP	Q07021	ENSG00000108561	Mitochondrion	immune	['Pankow', 'Santos']
C20orf3	Q9HDC9	ENSG00000101474	Membrane	otherfunctions_unknown	['Pankow']
C3	P01024	ENSG00000125730	Extracellular	immune	['Pankow', 'Santos']
CAD	P27708	ENSG00000084774	Cytoplasm	gene	['Pankow']
CALD1	Q05682	ENSG00000122786	Cytoplasm	translation_folding	['Santos', 'Matos']
CALHM3	Q86XJ0	ENSG00000183128	Membrane	activity_PM	['Pankow']
CALM1	P0DP24	ENSG00000198668	Cytoplasm	translation_folding	['Santos']
CALM2	P0DP24	ENSG00000143933	Cytoplasm	translation_folding	['Santos']
CALM3	P0DP24	ENSG00000160014	Cytoplasm	translation_folding	['Santos']
CALML3	P27482	ENSG00000178363	Unknown	otherfunctions_unknown	['Santos', 'Matos']
CALML5	Q9NZT1	ENSG00000178372	Unknown	translation_folding	['Santos', 'Matos']
CALR	P27797	ENSG00000179218	ER	translation_folding / ER_degrad	['Pankow', 'Santos']
CALU	O43852	ENSG00000128595	Golgi	otherfunctions_unknown	['Wang', 'Santos']
CANX	P27824		ER	otherfunctions_unknown	['Wang', 'Santos', 'Matos']
CAP1	Q01518	ENSG00000131236	Membrane	cytoskeleton_anchoring	['Pankow', 'Santos']
CAPG	P40121	ENSG00000042493	Nucleus	translation_folding	['Santos']
CAPN2	P17655	ENSG00000162909	Cytoplasm	translation_folding	['Santos', 'Matos']
CAPNS1	P04632	ENSG00000126247	Cytoplasm	otherfunctions_unknown	['Wang', 'Santos', 'Matos']
CAPRIN1	Q14444	ENSG00000135387	Membrane	otherfunctions_unknown	['Wang', 'Santos']
CAPZA1	P52907	ENSG00000116489	Cytoplasm	cytoskeleton_anchoring	['Pankow', 'Santos', 'Matos']
CAPZA2	P47755	ENSG00000198898	ER	cytoskeleton_anchoring	['Pankow', 'Santos']
CAPZB	P47756	ENSG00000077549	Cytoplasm	translation_folding	['Santos']
CASP14	P31944	ENSG00000105141	Cytoplasm	translation_folding	['Santos', 'Matos']
CAST	P20810	ENSG00000153113	Unknown	translation_folding	['Santos']
CAT	P04040	ENSG00000121691	Cytoplasm	otherfunctions_unknown	['Pankow', 'Santos']
CAV1	Q03135	ENSG00000105974	Golgi	recycling	['Pankow']
CAVIN1	Q6NZI2	ENSG00000177469	Membrane	PM	['Matos']
CBFB	Q13951	ENSG00000067955	Nucleus	translation_folding	['Santos']
CBR1	P16152	ENSG00000159228	Cytoplasm	translation_folding	['Santos']
CBR3	O75828	ENSG00000159231	Cytoplasm	translation_folding	['Santos']
CBX3	Q13185	ENSG00000122565	Nucleus	translation_folding	['Santos']
CCDC39	A8IQE0	ENSG00000145075	Extracellular	otherfunctions_unknown	['Santos']
CCDC50	Q8IVM0	ENSG00000152492	Cytoplasm	translation_folding	['Santos']
CCDC80	Q76M96	ENSG00000091986	Extracellular	otherfunctions_unknown	['Pankow']
CCN1	O00622	ENSG00000142871	Extracellular	PM	['Matos']
CCT2	P78371	ENSG00000166226	Cytoplasm	translation_folding	['Pankow', 'Santos']
CCT3	P49368	ENSG00000163468	Cytoplasm	otherfunctions_unknown	['Wang', 'Santos', 'Matos']
CCT4	P50991	ENSG00000115484	Cytoplasm	translation_folding	['Wang', 'Pankow', 'Santos', 'Matos']
CCT5	P48643	ENSG00000150753	Cytoplasm	translation_folding	['Wang', 'Pankow', 'Santos']
CCT6A	P40227	ENSG00000146731	Cytoplasm	translation_folding	['Santos']
CCT7	Q99832	ENSG00000135624	Cytoplasm	translation_folding	['Santos']
CCT8	P50990	ENSG00000156261	Cytoplasm	translation_folding	['Pankow', 'Santos', 'Matos']
CD2BP2	O95400	ENSG00000169217	Cytoplasm	otherfunctions_unknown	['Santos']
CD59	P13987	ENSG00000085063	Membrane	otherfunctions_unknown	['Wang']
CDC2	Q15434	ENSG00000076067	Nucleus	translation_folding	['Santos']
CDC37	Q16543	ENSG00000105401	Cytoplasm	translation_folding	['Pankow', 'Santos']
CDC42	P60953	ENSG00000070831	Membrane	translation_folding	['Santos', 'Matos']
CDCA5	Q96FF9	ENSG00000146670	Nucleus	translation_folding	['Santos']
CDH1	P12830	ENSG00000039068	Membrane	otherfunctions_unknown	['Wang', 'Matos']
CDK1	P06493	ENSG00000170312	Nucleus	translation_folding	['Santos']
CDKN2A	P42771	ENSG00000147889	Cytoplasm	translation_folding	['Santos']
CDSN	Q15517		Extracellular	translation_folding	['Santos', 'Matos']
CENPF	P49454	ENSG00000117724	Cytoplasm	translation_folding	['Santos']
CEP170	Q5SW79		Cytoplasm	otherfunctions_unknown	['Wang']
CFAP20	Q9Y6A4	ENSG00000070761	Nucleus	PM	['Matos']
CFL1	P23528	ENSG00000172757	Cytoplasm	otherfunctions_unknown	['Wang', 'Santos', 'Matos']
CFL2	Q9Y281	ENSG00000165410	Nucleus	translation_folding	['Santos']
CFTR	P13569	ENSG00000001626	Membrane	activity_PM	['Wang', 'Pankow', 'Santos', 'Matos']
CGN	Q9P2M7	ENSG00000143375	Extracellular	PM	['Matos']
CHCHD3	Q9NX63	ENSG00000106554	Mitochondrion	PM	['Matos']
CHMP1A	Q9HD42	ENSG00000131165	Cytoplasm	PM	['Matos']
CHMP4A	Q9BY43		Cytoplasm	translation_folding	['Santos']
CHMP4B	Q9H444	ENSG00000101421	Cytoplasm	translation_folding	['Santos', 'Matos']
CKB	P12277	ENSG00000166165	Cytoplasm	translation_folding	['Santos']
CLCA1	A8K7I4	ENSG00000016490	Membrane	otherfunctions_unknown	['Wang']
CLIC1	O00299		Nucleus	translation_folding	['Santos', 'Matos']
CLINT1	Q14677	ENSG00000113282	Membrane	otherfunctions_unknown	['Wang']
CLTA	P09496	ENSG00000122705	Cytoplasm	otherfunctions_unknown	['Wang', 'Santos']
CLTB	P09497	ENSG00000175416	Cytoplasm	translation_folding	['Santos', 'Matos']
CLTC	Q00610	ENSG00000141367	Cytoplasm	trafficking_secretorypathway	['Pankow', 'Santos', 'Matos']
CLTCL1	P53675	ENSG00000070371	Cytoplasm	otherfunctions_unknown	['Wang']
CNBP	P62633	ENSG00000169714	Cytoplasm	translation_folding	['Santos']
CNN2	Q99439	ENSG00000064666	Unknown	PM	['Matos']
CNPY2	Q9Y2B0	ENSG00000257727	ER	translation_folding	['Santos']
COG6	Q9Y2V7	ENSG00000133103	Golgi	trafficking_secretorypathway	['Pankow']
COLGALT1	Q8NBJ5	ENSG00000130309	ER	translation_folding	['Santos', 'Matos']
COPA	P53621	ENSG00000122218	Extracellular	PM	['Matos']
COPB1	P53618	ENSG00000129083	Golgi	otherfunctions_unknown	['Wang']
COPB2	P35606	ENSG00000184432	Cytoplasm	trafficking_secretorypathway	['Pankow']
COPG	Q9Y678	ENSG00000181789	Cytoplasm	trafficking_secretorypathway	['Pankow']
CORO1B	Q9BR76	ENSG00000172725	Cytoplasm	translation_folding	['Santos']
CORO1C	Q9ULV4	ENSG00000110880	Membrane	translation_folding	['Santos', 'Matos']
COX5A	P20674	ENSG00000178741	Mitochondrion	translation_folding	['Santos']
CPNE1	Q99829	ENSG00000214078	Nucleus	trafficking_secretorypathway	['Pankow', 'Santos', 'Matos']
CPPED1	Q9BRF8	ENSG00000103381	Cytoplasm	translation_folding	['Santos']
CRBN	Q96SW2	ENSG00000113851	Cytoplasm	PM	['Matos']
CRMP1	Q14194	ENSG00000072832	Cytoplasm	translation_folding	['Santos']
CS	O75390	ENSG00000062485	Mitochondrion	translation_folding	['Santos']
CSE1L	P55060	ENSG00000124207	Cytoplasm	otherfunctions_unknown	['Wang', 'Santos', 'Matos']
CSNK2B	P67870		Unknown	translation_folding	['Santos']
CSNK2B-LY6G5B-1181	Q5SRQ3		Unknown	translation_folding	['Santos']
CSNK2B-LY6G5B--991	N0E472		Unknown	translation_folding	['Santos']
CSRP2	Q16527	ENSG00000175183	Nucleus	translation_folding	['Santos']
CSTA	P01040	ENSG00000121552	Cytoplasm	degradation	['Pankow', 'Santos', 'Matos']
CTNNA1	P35221	ENSG00000044115	Cytoplasm	cytoskeleton_anchoring	['Pankow', 'Santos', 'Matos']
CTNNA2	P26232	ENSG00000066032	Membrane	translation_folding	['Santos']
CTNNB1	P35222	ENSG00000168036	Cytoplasm	cytoskeleton_anchoring	['Pankow']
CTNNBIP1	Q9NSA3	ENSG00000178585	Cytoplasm	otherfunctions_unknown	['Santos']
CTNND1	O60716	ENSG00000198561	Nucleus	translation_folding	['Santos', 'Matos']
CTPS	P17812	ENSG00000171793	Cytoplasm	otherfunctions_unknown	['Pankow']
CTPS1	P17812	ENSG00000171793	Cytoplasm	translation_folding	['Santos', 'Matos']
CTSA	P10619	ENSG00000064601	Endosome	translation_folding	['Santos']
CTSD	P07339	ENSG00000117984	Endosome	translation_folding	['Santos']
CTSZ	Q9UBR2	ENSG00000101160	Endosome	translation_folding	['Santos']
CUL2	Q13617	ENSG00000108094	Unknown	PM	['Matos']
CWC15	Q9P013	ENSG00000150316	Nucleus	translation_folding	['Santos']
CYFIP1	Q7L576		Cytoplasm	PM	['Matos']
CYTSA	Q69YQ0	ENSG00000100014	Cytoplasm	otherfunctions_unknown	['Pankow']
DAAM1	Q9Y4D1	ENSG00000100592	Cytoplasm	activity_PM	['Pankow']
DAB2	P98082	ENSG00000153071	Cytoplasm	otherfunctions_unknown	['Wang']
DARS	P14868	ENSG00000231890	Cytoplasm	translation_folding	['Pankow', 'Santos']
DAZAP1	Q96EP5	ENSG00000071626	Cytoplasm	translation_folding	['Santos']
DBN1	Q16643	ENSG00000113758	Cytoplasm	cytoskeleton_anchoring	['Pankow', 'Santos', 'Matos']
DBNL	Q9UJU6	ENSG00000136279	Cytoplasm	recycling	['Pankow', 'Santos']
DCD	P81605	ENSG00000161634	Extracellular	translation_folding	['Santos', 'Matos']
DCI	P42126	ENSG00000167969	Mitochondrion	translation_folding	['Santos']
DCTN1	Q14203	ENSG00000204843	Cytoplasm	trafficking_secretorypathway	['Pankow', 'Santos']
DCTN2	Q13561	ENSG00000175203	Cytoplasm	translation_folding	['Santos']
DDAH1	O94760	ENSG00000153904	Unknown	translation_folding	['Santos']
DDB1	Q16531	ENSG00000167986	Cytoplasm	PM	['Matos']
DDOST	P39656	ENSG00000244038	ER	trafficking_secretorypathway	['Pankow']
DDX1	Q92499	ENSG00000079785	Cytoplasm	PM	['Matos']
DDX17	Q92841	ENSG00000100201	Nucleus	translation_folding	['Santos']
DDX19A	Q9NUU7	ENSG00000168872	Cytoplasm	translation_folding	['Santos']
DDX19B	Q9UMR2	ENSG00000157349	Cytoplasm	translation_folding	['Santos']
DDX39A	O00148	ENSG00000123136	Nucleus	translation_folding	['Santos']
DDX39B	Q13838		Nucleus	translation_folding	['Santos']
DDX3X	O00571	ENSG00000215301	Membrane	translation_folding	['Santos', 'Matos']
DDX3Y	O15523	ENSG00000067048	Cytoplasm	translation_folding	['Santos', 'Matos']
DDX41	Q9UJV9	ENSG00000183258	Nucleus	PM	['Matos']
DDX5	P17844	ENSG00000108654	Nucleus	translation_folding	['Santos', 'Matos']
DDX6	P26196	ENSG00000110367	Cytoplasm	translation_folding	['Santos']
DEFA3	P59666		Extracellular	PM	['Matos']
DEK	P35659	ENSG00000124795	Nucleus	translation_folding	['Santos']
DERL1	Q9BUN8	ENSG00000136986	ER	degradation	['Pankow']
DES	P17661	ENSG00000175084	Cytoplasm	cytoskeleton_anchoring	['Pankow']
DHCR7	Q9UBM7	ENSG00000172893	ER	PM	['Matos']
DHRS2	Q13268	ENSG00000100867	Mitochondrion	PM	['Matos']
DHX35	Q9H5Z1	ENSG00000101452	Unknown	PM	['Matos']
DHX9	Q08211	ENSG00000135829	Nucleus	translation_folding	['Santos']
DIAPH1	O60610	ENSG00000131504	Membrane	translation_folding	['Santos', 'Matos']
DKFZp686E0752	Q6AWB1		Cytoplasm	otherfunctions_unknown	['Santos']
DKFZp686J1372	Q5HYB6		Cytoplasm	translation_folding	['Santos']
DLAT	P10515	ENSG00000150768	Mitochondrion	PM	['Matos']
DLD	P09622	ENSG00000091140	Mitochondrion	translation_folding	['Santos']
DLG1	Q12959	ENSG00000075711	Membrane	PM	['Matos']
DLST	P36957	ENSG00000119689	Mitochondrion	translation_folding	['Santos', 'Matos']
DMD	P11532	ENSG00000198947	Membrane	PM	['Matos']
DNAJA1	P31689	ENSG00000086061	Membrane	translation_folding	['Pankow', 'Matos']
DNAJA2	O60884	ENSG00000069345	Membrane	translation_folding	['Wang', 'Pankow', 'Matos']
DNAJB1	P25685	ENSG00000132002	Membrane	otherfunctions_unknown	['Wang', 'Santos']
DNAJB11	Q9UBS4	ENSG00000090520	ER	PM	['Matos']
DNAJB2	P25686	ENSG00000135924		otherfunctions_unknown	['Wang', 'Matos']
DNAJB6	O75190	ENSG00000105993	Cytoplasm	translation_folding	['Pankow']
DNM2	P50570	ENSG00000079805	Cytoplasm	recycling	['Pankow']
DNPEP	Q9ULA0	ENSG00000123992	Cytoplasm	translation_folding	['Santos']
DPYSL2	Q16555	ENSG00000092964	Membrane	otherfunctions_unknown	['Wang', 'Santos']
DPYSL3	Q14195	ENSG00000113657	Cytoplasm	translation_folding	['Santos']
DRG1	Q9Y295	ENSG00000185721	Nucleus	PM	['Matos']
DSC1	Q08554	ENSG00000134765	Membrane	cytoskeleton_anchoring	['Pankow', 'Santos', 'Matos']
DSG1	Q02413	ENSG00000134760	Membrane	translation_folding	['Santos', 'Matos']
DSG4	Q86SJ6	ENSG00000175065	Membrane	translation_folding	['Santos']
DSP	P15924	ENSG00000096696	Extracellular	cytoskeleton_anchoring	['Pankow', 'Santos', 'Matos']
DSTN	P60981	ENSG00000125868	Unknown	translation_folding	['Santos']
DTD1	Q8TEA8	ENSG00000125821	Nucleus	translation_folding	['Santos']
DTL	Q9NZJ0	ENSG00000143476	Cytoplasm	otherfunctions_unknown	['Wang']
DTYMK	P23919	ENSG00000168393	Unknown	translation_folding	['Santos']
DUT	P33316	ENSG00000128951	Mitochondrion	translation_folding	['Santos']
DYM	Q7RTS9	ENSG00000141627	Cytoplasm	trafficking_secretorypathway	['Pankow']
DYNC1H1	Q14204	ENSG00000197102	Cytoplasm	degradation	['Pankow', 'Santos', 'Matos']
DYNC1I2	Q13409	ENSG00000077380	Cytoplasm	PM	['Matos']
DYNC1LI2	O43237	ENSG00000135720	Cytoplasm	trafficking_secretorypathway	['Pankow']
DYNLRB1	Q9NP97	ENSG00000125971	Cytoplasm	translation_folding	['Santos']
DYNLRB2	Q8TF09	ENSG00000168589	Cytoplasm	translation_folding	['Santos']
ECHS1	P30084	ENSG00000127884	Mitochondrion	translation_folding	['Santos']
ECI1	P42126	ENSG00000167969	Mitochondrion	translation_folding	['Santos']
ECM1	Q16610	ENSG00000143369	Extracellular	PM	['Matos']
EDC4	Q6P2E9	ENSG00000038358	Cytoplasm	PM	['Matos']
EDF1	O60869	ENSG00000107223	Cytoplasm	translation_folding	['Santos']
EEF1A1	P68104	ENSG00000156508	Cytoplasm	translation_folding	['Santos']
EEF1A1P5	Q5VTE0	ENSG00000196205	Cytoplasm	translation_folding	['Santos', 'Matos']
EEF1A2	Q05639	ENSG00000101210	Nucleus	translation_folding	['Santos']
EEF1B2	P24534		Unknown	translation_folding	['Pankow', 'Santos']
EEF1D	P29692		Nucleus	translation_folding	['Santos', 'Matos']
EEF1G	P26641	ENSG00000254772	Unknown	translation_folding	['Santos', 'Matos']
EEF2	P13639	ENSG00000167658	Cytoplasm	translation_folding	['Pankow', 'Santos', 'Matos']
EGFR	P00533	ENSG00000146648	Membrane	activity_PM	['Pankow']
EHD1	Q9H4M9	ENSG00000110047	Membrane	recycling	['Pankow', 'Santos']
EHD3	Q9NZN3	ENSG00000013016	Unknown	translation_folding	['Santos']
EHD4	Q9H223	ENSG00000103966	Endosome	translation_folding	['Santos']
EIF2B4	Q9UI10	ENSG00000115211	Cytoplasm	translation_folding	['Pankow']
EIF2S1	P05198	ENSG00000134001	Cytoplasm	translation_folding	['Santos', 'Matos']
EIF2S2	P20042	ENSG00000125977	Unknown	translation_folding	['Santos', 'Matos']
EIF2S3	P41091	ENSG00000130741	Unknown	translation_folding	['Santos', 'Matos']
EIF2S3B	Q2VIR3	ENSG00000180574	Unknown	PM	['Matos']
EIF2S3L	F7I5N8	ENSG00000180574	Unknown	translation_folding	['Santos']
EIF3B	P55884	ENSG00000106263	Cytoplasm	translation_folding	['Santos']
EIF3C	Q99613	ENSG00000184110	Cytoplasm	translation_folding	['Santos']
EIF3CL	B5ME19	ENSG00000205609	Cytoplasm	translation_folding	['Santos']
EIF3E	P60228	ENSG00000104408	Cytoplasm	translation_folding	['Santos']
EIF3G	O75821	ENSG00000130811	Cytoplasm	translation_folding	['Santos', 'Matos']
EIF3I	Q13347	ENSG00000084623	Cytoplasm	translation_folding	['Pankow', 'Santos']
EIF3K	Q9UBQ5		Nucleus	translation_folding	['Pankow']
EIF3M	Q7L2H7	ENSG00000149100	Cytoplasm	translation_folding	['Santos']
EIF4A1	P60842	ENSG00000161960	Unknown	translation_folding	['Santos', 'Matos']
EIF4A2	Q14240	ENSG00000156976	Unknown	translation_folding	['Santos', 'Matos']
EIF4A3	P38919	ENSG00000141543	Nucleus	translation_folding	['Santos']
EIF4B	P23588	ENSG00000063046	Unknown	translation_folding	['Santos']
EIF4G1	Q04637	ENSG00000114867	Cytoplasm	translation_folding	['Santos']
EIF4H	Q15056	ENSG00000106682	Cytoplasm	translation_folding	['Santos']
EIF5A	P63241		Cytoplasm	translation_folding	['Santos']
EIF5AL1	Q6IS14	ENSG00000253626	Cytoplasm	translation_folding	['Santos']
EIF6	P56537	ENSG00000242372	Cytoplasm	translation_folding	['Santos']
ELAVL1	Q15717	ENSG00000066044	Cytoplasm	translation_folding	['Santos']
ELOB	Q15370	ENSG00000103363	Nucleus	otherfunctions_unknown	['Wang']
ELOC	Q15369	ENSG00000154582	Nucleus	otherfunctions_unknown	['Wang']
EMD	P50402	ENSG00000102119	Nucleus	cytoskeleton_anchoring	['Wang', 'Pankow', 'Santos', 'Matos']
ENO1	P06733	ENSG00000074800	Cytoplasm	otherfunctions_unknown	['Pankow', 'Santos', 'Matos']
ENO2	P09104	ENSG00000111674	Cytoplasm	translation_folding	['Santos']
EPCAM	P16422	ENSG00000119888	Membrane	immune	['Wang', 'Pankow']
EPPK1	P58107	ENSG00000261150	Cytoplasm	otherfunctions_unknown	['Pankow']
EPRS	P07814	ENSG00000136628	Cytoplasm	translation_folding	['Pankow', 'Santos']
EPS8	Q12929	ENSG00000151491	Cytoplasm	otherfunctions_unknown	['Wang']
EPS8L2	Q9H6S3	ENSG00000177106	Cytoplasm	translation_folding	['Santos']
ERAP1	Q9NZ08	ENSG00000164307	ER	degradation	['Pankow']
ERH	P84090	ENSG00000100632	Nucleus	translation_folding	['Santos']
ERIC-1s	Q8IX09		Unknown	translation_folding	['Santos']
ERLIN2	O94905	ENSG00000147475	ER	PM	['Matos']
ERO1L	Q96HE7	ENSG00000197930	ER	translation_folding	['Santos']
ERP44	Q9BS26	ENSG00000023318	ER	translation_folding	['Santos']
ESYT2	A0FGR8	ENSG00000117868	Membrane	activity_PM	['Pankow', 'Matos']
ETFA	P13804	ENSG00000140374	Mitochondrion	translation_folding	['Santos']
ETFB	P38117	ENSG00000105379	Mitochondrion	translation_folding	['Santos']
EVPL	Q92817	ENSG00000167880	Extracellular	translation_folding	['Santos']
EWSR1	Q01844	ENSG00000182944	Nucleus	translation_folding	['Santos', 'Matos']
EXOC4	Q96A65	ENSG00000131558	Cytoplasm	recycling	['Pankow', 'Matos']
EXOC7	Q9UPT5	ENSG00000182473	Cytoplasm	recycling	['Pankow']
EXOC8	Q8IYI6	ENSG00000116903	Cytoplasm	recycling	['Pankow']
EXOSC6	Q5RKV6	ENSG00000223496	Cytoplasm	rna_processing	['Pankow']
EZR	P15311	ENSG00000092820	Membrane	translation_folding	['Santos', 'Matos']
FABP5	Q01469	ENSG00000164687	Cytoplasm	otherfunctions_unknown	['Pankow', 'Santos', 'Matos']
FAF2	Q96CS3	ENSG00000113194	Cytoplasm	PM	['Matos']
FAM120A	Q9NZB2	ENSG00000048828		otherfunctions_unknown	['Wang']
FAM21A	Q641Q2	ENSG00000099290	Endosome	translation_folding	['Santos']
FAM21C	Q9Y4E1	ENSG00000172661	Endosome	translation_folding	['Santos']
FAM26D	Q5JW98	ENSG00000164451	Membrane	otherfunctions_unknown	['Santos']
FAM32A	Q9Y421	ENSG00000105058	Nucleus	PM	['Matos']
FARSA	Q9Y285	ENSG00000179115	Cytoplasm	otherfunctions_unknown	['Wang', 'Santos']
FASN	P49327	ENSG00000169710	Cytoplasm	otherfunctions_unknown	['Pankow', 'Santos', 'Matos']
FAT2	Q9NYQ8	ENSG00000086570	Membrane	otherfunctions_unknown	['Wang']
FAU	P62861	ENSG00000149806	Unknown	PM	['Matos']
FBXO21	O94952	ENSG00000135108	Mitochondrion	degradation	['Pankow']
FCN2	Q15485	ENSG00000160339	Extracellular	otherfunctions_unknown	['Wang']
FEN1	P39748	ENSG00000168496	Mitochondrion	PM	['Matos']
FGB	P02675	ENSG00000171564	Extracellular	translation_folding	['Santos', 'Matos']
FH	P07954	ENSG00000091483	Cytoplasm	translation_folding	['Santos']
FHL1	Q13642	ENSG00000022267	Cytoplasm	otherfunctions_unknown	['Pankow']
FHL2	Q14192	ENSG00000115641	Cytoplasm	PM	['Matos']
FIG4	Q92562	ENSG00000112367	Endosome	translation_folding	['Santos']
FKBP12-Exin	Q1JUQ3		Unknown	translation_folding	['Santos']
FKBP12-Exip2	Q1JUQ5		Unknown	translation_folding	['Santos']
FKBP1A	P62942	ENSG00000088832	Cytoplasm	translation_folding	['Santos']
FKBP3	Q00688	ENSG00000100442	Nucleus	translation_folding	['Santos']
FKBP4	Q02790	ENSG00000004478	Cytoplasm	translation_folding	['Santos']
FKBP8	Q14318	ENSG00000105701	Mitochondrion	translation_folding	['Pankow', 'Matos']
FLG	P20930	ENSG00000143631	Unknown	PM	['Matos']
FLG2	Q5D862	ENSG00000143520	Cytoplasm	immune	['Pankow', 'Santos', 'Matos']
FLII	Q13045		Nucleus	otherfunctions_unknown	['Pankow']
FLNA	P21333	ENSG00000196924	Cytoplasm	translation_folding	['Santos', 'Matos']
FLNB	O75369	ENSG00000136068	Cytoplasm	translation_folding	['Santos', 'Matos']
FLNC	Q14315	ENSG00000128591	Cytoplasm	translation_folding	['Santos', 'Matos']
FLOT1	O75955		Membrane	PM	['Matos']
FLOT2	Q14254	ENSG00000132589	Membrane	otherfunctions_unknown	['Wang']
FMR1	Q06787	ENSG00000102081	Nucleus	translation_folding	['Santos']
FN1	P02751	ENSG00000115414	Extracellular	translation_folding	['Santos', 'Matos']
FSCN1	Q16658	ENSG00000075618	Cytoplasm	translation_folding	['Santos']
FUBP1	Q96AE4	ENSG00000162613	Nucleus	translation_folding	['Santos']
FUS	P35637	ENSG00000089280	Nucleus	translation_folding	['Santos', 'Matos']
FXR1	P51114	ENSG00000114416	Cytoplasm	translation_folding	['Santos']
FXR2	P51116	ENSG00000129245	Cytoplasm	translation_folding	['Santos']
G3BP2	Q9UN86	ENSG00000138757	Cytoplasm	translation_folding	['Santos']
G6PD	P11413	ENSG00000160211	Cytoplasm	translation_folding	['Santos']
GANAB	Q14697	ENSG00000089597	ER	translation_folding	['Santos']
GAPDH	P04406	ENSG00000111640	Cytoplasm	translation_folding	['Santos', 'Matos']
GARS	P41250		Cytoplasm	translation_folding	['Pankow', 'Santos']
GCDH	Q92947	ENSG00000105607	Mitochondrion	otherfunctions_unknown	['Pankow']
GCN1	Q92616	ENSG00000089154	Cytoplasm	PM	['Matos']
GDI1	P31150	ENSG00000203879	Cytoplasm	translation_folding	['Santos']
GDI2	P50395	ENSG00000057608	Cytoplasm	translation_folding	['Santos']
GGCT	O75223	ENSG00000006625	Unknown	translation_folding	['Pankow', 'Santos', 'Matos']
GGH	Q92820	ENSG00000137563	Extracellular	translation_folding	['Santos']
GLRX5	Q86SX6	ENSG00000182512	Mitochondrion	translation_folding	['Santos']
GLUD1	P00367	ENSG00000148672	Mitochondrion	translation_folding	['Santos']
GLUD2	P49448		Mitochondrion	translation_folding	['Santos']
GLUL	P15104	ENSG00000135821	Cytoplasm	translation_folding	['Santos']
GMPS	P49915	ENSG00000163655	Cytoplasm	translation_folding	['Santos']
GNA11	P29992	ENSG00000088256	Cytoplasm	otherfunctions_unknown	['Wang']
GNAI1	P63096	ENSG00000127955	Nucleus	translation_folding	['Santos']
GNAI2	P04899	ENSG00000114353	Membrane	otherfunctions_unknown	['Wang', 'Santos']
GNAI3	P08754	ENSG00000065135	Cytoplasm	translation_folding	['Santos']
GNAL	P38405	ENSG00000141404	Unknown	translation_folding	['Santos']
GNAO1	P09471	ENSG00000087258	Membrane	translation_folding	['Santos']
GNAS	Q5JWF2	ENSG00000087460	Membrane	translation_folding	['Santos', 'Matos']
GNAT1	P11488	ENSG00000114349	Extracellular	translation_folding	['Santos']
GNAT2	P19087	ENSG00000134183	Extracellular	translation_folding	['Santos']
GNAT3	A8MTJ3	ENSG00000214415	Cytoplasm	translation_folding	['Santos']
GNB1	P62873	ENSG00000078369	Unknown	translation_folding	['Santos']
GNB2	P62879	ENSG00000172354	Cytoplasm	translation_folding	['Santos', 'Matos']
GNB2L1	P63244	ENSG00000204628	Membrane	activity_PM	['Pankow', 'Santos']
GNB3	P16520	ENSG00000111664	Unknown	translation_folding	['Santos']
GNB4	Q9HAV0	ENSG00000114450	Unknown	translation_folding	['Santos', 'Matos']
GNG12	Q9UBI6	ENSG00000172380	Membrane	translation_folding	['Santos']
GNPDA1	P46926	ENSG00000113552	Cytoplasm	translation_folding	['Santos']
GOPC	Q9HD26	ENSG00000047932	Cytoplasm	PM	['Matos']
GOT2	P00505	ENSG00000125166	Mitochondrion	translation_folding	['Santos']
GPATCH1	Q9BRR8	ENSG00000076650	Unknown	PM	['Matos']
GPI	P06744		Cytoplasm	otherfunctions_unknown	['Pankow', 'Santos']
GPRC5A	Q8NFJ5	ENSG00000013588	Membrane	cytoskeleton_anchoring	['Pankow', 'Matos']
GRIP1	Q9Y3R0	ENSG00000155974	Cytoplasm	otherfunctions_unknown	['Wang']
GRK6	P43250	ENSG00000198055	Membrane	otherfunctions_unknown	['Santos']
GRN	P28799	ENSG00000030582	Extracellular	immune	['Wang', 'Pankow', 'Santos', 'Matos']
GRPEL1	Q9HAV7	ENSG00000109519	Mitochondrion	otherfunctions_unknown	['Pankow', 'Santos', 'Matos']
GSDMA	Q96QA5	ENSG00000167914	Cytoplasm	otherfunctions_unknown	['Pankow', 'Santos']
GSN	P06396	ENSG00000148180	Extracellular	translation_folding	['Santos', 'Matos']
GSS	P48637	ENSG00000100983	Unknown	translation_folding	['Santos']
GSTP1	P09211	ENSG00000084207	Cytoplasm	translation_folding	['Santos']
GTF2F2	P13984	ENSG00000188342	Nucleus	PM	['Matos']
GTF2I	P78347	ENSG00000263001	Cytoplasm	PM	['Matos']
H1F0	P07305	ENSG00000189060	Nucleus	translation_folding	['Santos']
H1FX	Q92522		Nucleus	translation_folding	['Santos']
H2AFJ	Q9BTM1	ENSG00000246705	Nucleus	translation_folding	['Santos']
H2AFV	Q71UI9	ENSG00000105968	Nucleus	translation_folding	['Santos']
H2AFX	P16104	ENSG00000188486	Nucleus	translation_folding	['Santos']
H2AFZ	Q15906	ENSG00000163159	Nucleus	translation_folding	['Santos']
H2BFS	P57053	ENSG00000234289	Nucleus	translation_folding	['Santos']
H3F3A	P84243	ENSG00000163041	Nucleus	translation_folding	['Santos']
H3F3B	P84243	ENSG00000132475	Nucleus	translation_folding	['Santos']
H3F3C	Q6NXT2	ENSG00000188375	Nucleus	translation_folding	['Santos']
HACD3	Q9P035	ENSG00000074696	ER	translation_folding	['Santos', 'Matos']
HARS	P49590	ENSG00000112855	Mitochondrion	translation_folding	['Santos']
HBA1	P69905	ENSG00000206172	Unknown	translation_folding	['Santos']
HBA2	P69905	ENSG00000188536	Unknown	translation_folding	['Santos']
HBB	P68871	ENSG00000244734	Unknown	translation_folding	['Santos', 'Matos']
HBD	P02042		Unknown	PM	['Matos']
HDLBP	Q00341	ENSG00000115677	Cytoplasm	PM	['Matos']
HEXB	P07686	ENSG00000049860	Endosome	translation_folding	['Santos']
HINT1	P49773	ENSG00000169567	Cytoplasm	translation_folding	['Santos']
HIP1	O00291	ENSG00000127946	Cytoplasm	PM	['Matos']
HIST1H1B	P16401	ENSG00000184357	Nucleus	translation_folding	['Santos']
HIST1H1C	P16403	ENSG00000187837	Nucleus	translation_folding	['Santos']
HIST1H1D	P16402	ENSG00000124575	Nucleus	translation_folding	['Santos']
HIST1H2AA	Q96QV6	ENSG00000164508	Nucleus	translation_folding	['Santos']
HIST1H2AB	P04908	ENSG00000278463	Nucleus	translation_folding	['Santos']
HIST1H2AC	Q93077	ENSG00000180573	Nucleus	translation_folding	['Santos']
HIST1H2AD	P20671	ENSG00000196866	Nucleus	translation_folding	['Santos']
HIST1H2AG	P0C0S8	ENSG00000196787	Nucleus	translation_folding	['Santos']
HIST1H2AH	Q96KK5	ENSG00000274997	Nucleus	translation_folding	['Santos']
HIST1H2AJ	Q99878	ENSG00000276368	Nucleus	translation_folding	['Santos']
HIST1H2BA	Q96A08	ENSG00000146047	Nucleus	otherfunctions_unknown	['Santos']
HIST1H2BB	P33778	ENSG00000276410	Nucleus	otherfunctions_unknown	['Santos']
HIST1H2BC	P62807	ENSG00000180596	Nucleus	translation_folding	['Santos']
HIST1H2BD	P58876		Nucleus	translation_folding	['Santos']
HIST1H2BH	Q93079	ENSG00000275713	Nucleus	translation_folding	['Santos']
HIST1H2BI	P62807	ENSG00000278588	Nucleus	translation_folding	['Santos']
HIST1H2BJ	P06899	ENSG00000124635	Nucleus	otherfunctions_unknown	['Santos']
HIST1H2BK	O60814	ENSG00000197903	Nucleus	translation_folding	['Santos']
HIST1H2BL	Q99880	ENSG00000185130	Nucleus	translation_folding	['Santos']
HIST1H2BM	Q99879	ENSG00000273703	Nucleus	translation_folding	['Santos']
HIST1H2BN	Q99877	ENSG00000233822	Nucleus	translation_folding	['Santos']
HIST1H2BO	P23527	ENSG00000274641	Nucleus	otherfunctions_unknown	['Santos']
HIST1H3A	P68431	ENSG00000275714	Nucleus	translation_folding	['Santos']
HIST1H4A	P62805	ENSG00000278637	Nucleus	translation_folding	['Santos']
HIST2H2AA3	Q6FI13	ENSG00000203812	Nucleus	translation_folding	['Santos']
HIST2H2AC	Q16777	ENSG00000184260	Nucleus	translation_folding	['Santos']
HIST2H2BE	Q16778	ENSG00000184678	Nucleus	otherfunctions_unknown	['Santos']
HIST2H2BF	Q5QNW6	ENSG00000203814	Nucleus	translation_folding	['Santos']
HIST2H3A	Q71DI3	ENSG00000203852	Nucleus	translation_folding	['Santos']
HIST2H3PS2	Q5TEC6	ENSG00000273213	Nucleus	translation_folding	['Santos']
HIST3H2A	Q7L7L0		Nucleus	translation_folding	['Santos']
HIST3H2BB	Q8N257		Nucleus	otherfunctions_unknown	['Santos']
HIST3H3	Q16695		Nucleus	translation_folding	['Santos']
HLA-B	P01889		Membrane	translation_folding	['Santos']
HLA-C	P10321		Membrane	translation_folding	['Santos']
HMGB1	P09429	ENSG00000189403	Nucleus	translation_folding	['Santos']
HMGB1P1	B2RPK0	ENSG00000124097	Nucleus	translation_folding	['Santos']
HMGB2	P26583	ENSG00000164104	Nucleus	translation_folding	['Santos']
HN1L	Q9H910	ENSG00000206053	Cytoplasm	translation_folding	['Santos']
HNRNPA1	P09651	ENSG00000135486	Cytoplasm	translation_folding	['Santos']
HNRNPA1L2	Q32P51	ENSG00000139675	Nucleus	translation_folding	['Santos']
HNRNPA2B1	P22626	ENSG00000122566	Nucleus	translation_folding	['Santos', 'Matos']
HNRNPA3	P51991	ENSG00000170144	Nucleus	translation_folding	['Santos']
HNRNPAB	Q99729	ENSG00000197451	Nucleus	translation_folding	['Santos']
HNRNPC	P07910	ENSG00000092199	Nucleus	rna_processing	['Pankow', 'Santos']
HNRNPD	Q14103	ENSG00000138668	Nucleus	translation_folding	['Santos']
HNRNPDL	O14979	ENSG00000152795	Nucleus	translation_folding	['Santos', 'Matos']
HNRNPF	P52597	ENSG00000169813	Nucleus	translation_folding	['Santos']
HNRNPH1	P31943		Nucleus	translation_folding	['Santos', 'Matos']
HNRNPH2	P55795	ENSG00000126945	Nucleus	translation_folding	['Santos', 'Matos']
HNRNPH3	P31942	ENSG00000096746	Nucleus	translation_folding	['Santos']
HNRNPK	P61978	ENSG00000165119	Cytoplasm	translation_folding	['Santos', 'Matos']
HNRNPM	P52272	ENSG00000099783	Nucleus	rna_processing	['Pankow', 'Santos', 'Matos']
HNRNPR	O43390		Nucleus	translation_folding	['Santos']
HNRNPU	Q00839	ENSG00000153187	Nucleus	translation_folding	['Santos']
HNRNPUL1	Q9BUJ2	ENSG00000105323	Nucleus	rna_processing	['Pankow', 'Matos']
HP	P00738	ENSG00000257017	Extracellular	translation_folding	['Santos']
HPR	P00739	ENSG00000261701	Extracellular	translation_folding	['Santos']
HPX	P02790	ENSG00000110169	Extracellular	immune	['Pankow']
HRNR	Q86YZ3	ENSG00000197915	Cytoplasm	otherfunctions_unknown	['Pankow', 'Santos']
HSD17B12	Q53GQ0	ENSG00000149084	ER	otherfunctions_unknown	['Pankow']
HSD17B4	P51659	ENSG00000133835	Cytoplasm	translation_folding	['Santos']
HSP90AA1	P07900	ENSG00000080824	Cytoplasm	otherfunctions_unknown	['Wang', 'Santos', 'Matos']
HSP90AB1	P08238	ENSG00000096384	Cytoplasm	otherfunctions_unknown	['Wang', 'Santos', 'Matos']
HSP90B1	P14625	ENSG00000166598	ER	translation_folding	['Pankow', 'Santos']
HSPA1A	P0DMV8		Cytoplasm	otherfunctions_unknown	['Wang', 'Santos']
HSPA1B	P0DMV9		Cytoplasm	otherfunctions_unknown	['Wang', 'Santos']
HSPA1L	P34931		Cytoplasm	otherfunctions_unknown	['Wang']
HSPA2	P54652	ENSG00000126803	Cytoplasm	PM	['Matos']
HSPA4	P34932	ENSG00000170606	Cytoplasm	translation_folding	['Pankow', 'Santos']
HSPA4L	O95757	ENSG00000164070	Cytoplasm	translation_folding	['Pankow']
HSPA5	P11021	ENSG00000044574	ER	translation_folding	['Wang', 'Pankow', 'Santos', 'Matos']
HSPA6	P17066	ENSG00000173110	Unknown	translation_folding	['Santos']
HSPA7	P48741	ENSG00000225217	Cytoplasm	otherfunctions_unknown	['Wang', 'Santos']
HSPA8	P11142	ENSG00000109971	Cytoplasm	translation_folding	['Wang', 'Pankow', 'Santos', 'Matos']
HSPA9	P38646	ENSG00000113013	Mitochondrion	translation_folding	['Pankow', 'Santos', 'Matos']
HSPA9A	P38646		Mitochondrion	otherfunctions_unknown	['Wang']
HSPB1	P04792	ENSG00000106211	Cytoplasm	otherfunctions_unknown	['Wang', 'Santos', 'Matos']
HSPD1	P10809	ENSG00000144381	Mitochondrion	translation_folding	['Pankow', 'Santos', 'Matos']
HSPE1	P61604	ENSG00000115541	Mitochondrion	translation_folding	['Pankow', 'Santos']
HSPE1-MOB4	A0A286XQU7	ENSG00000270757	Unknown	translation_folding	['Santos']
HSPH1	Q92598	ENSG00000120694	Cytoplasm	translation_folding	['Pankow', 'Santos', 'Matos']
HUWE1	Q7Z6Z7	ENSG00000086758	Cytoplasm	degradation	['Pankow']
HYOU1	Q9Y4L1		ER	translation_folding	['Pankow', 'Santos']
IARS	P41252	ENSG00000196305	Cytoplasm	translation_folding	['Pankow']
IDH1	O75874	ENSG00000138413	Cytoplasm	translation_folding	['Santos']
IDH2	P48735	ENSG00000182054	Mitochondrion	otherfunctions_unknown	['Pankow']
IDH3A	P50213	ENSG00000166411	Mitochondrion	otherfunctions_unknown	['Pankow', 'Santos']
IDH3B	O43837	ENSG00000101365	Mitochondrion	otherfunctions_unknown	['Pankow']
IGF2BP2	Q9Y6M1	ENSG00000073792	Nucleus	rna_processing	['Pankow']
IGF2BP3	O00425	ENSG00000136231	Nucleus	rna_processing	['Pankow', 'Matos']
IGHG1	P01857	ENSG00000211896	Extracellular	translation_folding	['Santos']
IGHG2	P01859		Extracellular	translation_folding	['Santos']
IGHG3	P01860	ENSG00000282184	Extracellular	translation_folding	['Santos']
IGHG4	P01861	ENSG00000211892	Extracellular	translation_folding	['Santos']
IGHV3-23	P01764	ENSG00000281962	Extracellular	translation_folding	['Santos']
IGHV3-30	P01768	ENSG00000270550	Extracellular	translation_folding	['Santos']
IGHV3OR16-9	A0A0B4J2B5		Unknown	otherfunctions_unknown	['Santos']
IGKC	P01834	ENSG00000211592	Extracellular	otherfunctions_unknown	['Santos']
IGKV1-8	A0A0C4DH67	ENSG00000240671	Extracellular	otherfunctions_unknown	['Santos']
IGKV1D-33	P01593	ENSG00000239975	Extracellular	translation_folding	['Santos']
IGKV2-30	P06310	ENSG00000281933	Extracellular	translation_folding	['Santos']
IGKV2-40	A0A087WW87	ENSG00000282182	Extracellular	translation_folding	['Santos']
IGKV2D-26	A0A0A0MRZ7	ENSG00000211623	Extracellular	translation_folding	['Santos']
IGKV2D-28	P01615	ENSG00000242534	Extracellular	translation_folding	['Santos']
IGKV2D-29	A0A075B6S2		Extracellular	translation_folding	['Santos']
IGKV2D-30	A0A075B6S6	ENSG00000239571	Extracellular	translation_folding	['Santos']
IGKV2D-40	P01614		Extracellular	translation_folding	['Santos']
IGKV3-11	P04433	ENSG00000241351	Extracellular	translation_folding	['Santos']
IGKV3-20	P01619	ENSG00000239951	Extracellular	translation_folding	['Santos']
IGKV3D-20	A0A0C4DH25	ENSG00000211625	Extracellular	translation_folding	['Santos']
IGLC1	P0CG04	ENSG00000211675	Extracellular	translation_folding	['Santos']
IGLC2	P0DOY2		Extracellular	translation_folding	['Santos']
IGLC3	P0DOY3	ENSG00000211679	Extracellular	translation_folding	['Santos']
IGLC6	P0CF74	ENSG00000222037	Extracellular	translation_folding	['Santos']
IGLC7	A0M8Q6	ENSG00000211685	Extracellular	translation_folding	['Santos']
IGLL5	B9A064	ENSG00000254709	Extracellular	translation_folding	['Santos']
IGLV3-19	P01714	ENSG00000211663	Extracellular	translation_folding	['Santos']
IGLV3-9	A0A075B6K5	ENSG00000211670	Extracellular	translation_folding	['Santos']
IGLV8-61			Unknown	translation_folding	['Santos']
IGLV9-49	A0A0B4J1Y8	ENSG00000223350	Extracellular	translation_folding	['Santos']
IL1RAPL1	Q9NZN1	ENSG00000169306	Membrane	otherfunctions_unknown	['Wang']
IL2	P60568	ENSG00000109471	Extracellular	PM	['Matos']
ILF3	Q12906	ENSG00000129351	Nucleus	translation_folding	['Santos']
IMMT	Q16891	ENSG00000132305	Mitochondrion	otherfunctions_unknown	['Pankow', 'Matos']
IMPDH2	P12268	ENSG00000178035	Cytoplasm	gene	['Pankow', 'Santos']
IPO11	Q9UI26	ENSG00000086200	Cytoplasm	otherfunctions_unknown	['Wang']
IPO4	Q8TEX9		Cytoplasm	rna_processing	['Pankow']
IPO7	O95373	ENSG00000205339	Cytoplasm	rna_processing	['Wang', 'Pankow']
IPO8	O15397	ENSG00000133704	Cytoplasm	rna_processing	['Pankow']
IPO9	Q96P70	ENSG00000198700	Cytoplasm	rna_processing	['Pankow']
IQGAP1	P46940	ENSG00000140575	Membrane	translation_folding	['Santos', 'Matos']
IRS4	O14654		Membrane	activity_PM	['Pankow']
IST1	P53990	ENSG00000182149	Unknown	translation_folding	['Santos']
ITGA2	P17301	ENSG00000164171	Membrane	cytoskeleton_anchoring	['Pankow']
ITGAV	P06756	ENSG00000138448	Membrane	PM	['Matos']
ITGB1	P05556	ENSG00000150093	Membrane	translation_folding	['Santos']
ITGB4	P16144	ENSG00000132470	Membrane	PM	['Matos']
ITGB5	P18084	ENSG00000082781	Membrane	PM	['Matos']
IVD	P26440	ENSG00000128928	Mitochondrion	translation_folding	['Santos']
JUP	P14923	ENSG00000173801	Extracellular	translation_folding	['Santos', 'Matos']
KARS	Q15046	ENSG00000065427	Mitochondrion	translation_folding	['Santos']
KATNAL2	Q8IYT4	ENSG00000167216	Cytoplasm	translation_folding	['Santos']
KHDRBS1	Q07666	ENSG00000121774	Nucleus	PM	['Matos']
KHSRP	Q92945	ENSG00000088247	Nucleus	rna_processing	['Pankow']
KIAA0406	O43156	ENSG00000101407	Cytoplasm	activity_PM	['Pankow']
KIAA1524	Q8TCG1	ENSG00000163507	Membrane	activity_PM	['Pankow']
KIF2A	O00139	ENSG00000068796	Cytoplasm	translation_folding	['Santos']
KIF3A	Q9Y496	ENSG00000131437	Cytoplasm	otherfunctions_unknown	['Wang']
KIF5B	P33176	ENSG00000170759	Cytoplasm	otherfunctions_unknown	['Wang']
KIF5C	O60282		Cytoplasm	otherfunctions_unknown	['Wang']
KLHL22	Q53GT1	ENSG00000099910	Cytoplasm	degradation	['Pankow']
KPNA2	P52292	ENSG00000182481	Cytoplasm	rna_processing	['Pankow']
KPNA3	O00505	ENSG00000102753	Cytoplasm	translation_folding	['Santos']
KPNB1	Q14974	ENSG00000108424	Cytoplasm	rna_processing	['Wang', 'Pankow', 'Santos', 'Matos']
KPRP	Q5T749	ENSG00000203786	Cytoplasm	otherfunctions_unknown	['Pankow', 'Santos', 'Matos']
KRT1	P04264	ENSG00000167768	Membrane	translation_folding	['Santos', 'Matos']
KRT10	P13645	ENSG00000186395	Extracellular	translation_folding	['Santos', 'Matos']
KRT12	Q99456		Unknown	PM	['Matos']
KRT13	P13646	ENSG00000171401	Unknown	PM	['Matos']
KRT14	P02533	ENSG00000186847	Cytoplasm	translation_folding	['Santos', 'Matos']
KRT16	P08779	ENSG00000186832	Unknown	translation_folding	['Santos', 'Matos']
KRT17	Q04695	ENSG00000128422	Cytoplasm	translation_folding	['Santos', 'Matos']
KRT18	P05783	ENSG00000111057	Cytoplasm	translation_folding	['Santos', 'Matos']
KRT19	P08727	ENSG00000171345	Unknown	translation_folding	['Santos', 'Matos']
KRT2	P35908	ENSG00000172867	Unknown	translation_folding	['Santos', 'Matos']
KRT23	Q9C075		Unknown	cytoskeleton_anchoring	['Pankow']
KRT24	Q2M2I5	ENSG00000167916	Unknown	PM	['Matos']
KRT25	Q7Z3Z0	ENSG00000204897	Cytoplasm	translation_folding	['Santos']
KRT27	Q7Z3Y8	ENSG00000171446	Cytoplasm	translation_folding	['Santos']
KRT28	Q7Z3Y7	ENSG00000173908	Cytoplasm	translation_folding	['Santos']
KRT31	Q15323		Unknown	otherfunctions_unknown	['Santos', 'Matos']
KRT32	Q14532	ENSG00000108759	Unknown	translation_folding	['Santos']
KRT33A	O76009		Unknown	cytoskeleton_anchoring	['Pankow', 'Santos']
KRT33B	Q14525		Unknown	translation_folding	['Santos', 'Matos']
KRT34	O76011		Unknown	translation_folding	['Santos', 'Matos']
KRT35	Q92764	ENSG00000197079	Unknown	translation_folding	['Santos', 'Matos']
KRT36	O76013	ENSG00000126337	Unknown	otherfunctions_unknown	['Santos']
KRT38	O76015	ENSG00000171360	Unknown	otherfunctions_unknown	['Santos']
KRT39	Q6A163		Unknown	otherfunctions_unknown	['Santos']
KRT40	Q6A162		Unknown	translation_folding	['Santos']
KRT5	P13647	ENSG00000186081	Unknown	translation_folding	['Santos', 'Matos']
KRT6A	P02538	ENSG00000205420	Unknown	translation_folding	['Santos', 'Matos']
KRT6B	P04259	ENSG00000185479	Unknown	translation_folding	['Santos', 'Matos']
KRT6C	P48668	ENSG00000170465	Unknown	PM	['Matos']
KRT7	P08729	ENSG00000135480	Cytoplasm	cytoskeleton_anchoring	['Pankow', 'Santos', 'Matos']
KRT72	Q14CN4	ENSG00000170486	Unknown	cytoskeleton_anchoring	['Pankow', 'Santos']
KRT74	Q7RTS7	ENSG00000170484	Unknown	PM	['Matos']
KRT75	O95678	ENSG00000170454	Unknown	otherfunctions_unknown	['Santos', 'Matos']
KRT77	Q7Z794	ENSG00000189182	Unknown	PM	['Matos']
KRT78	Q8N1N4	ENSG00000170423	Unknown	translation_folding	['Santos', 'Matos']
KRT8	P05787	ENSG00000170421	Cytoplasm	translation_folding	['Santos', 'Matos']
KRT80	Q6KB66	ENSG00000167767	Cytoplasm	cytoskeleton_anchoring	['Pankow', 'Santos', 'Matos']
KRT81	Q14533	ENSG00000205426	Unknown	otherfunctions_unknown	['Santos', 'Matos']
KRT82	Q9NSB4	ENSG00000161850	Unknown	otherfunctions_unknown	['Santos']
KRT83	P78385	ENSG00000170523	Unknown	translation_folding	['Santos']
KRT84	Q9NSB2	ENSG00000161849	Unknown	otherfunctions_unknown	['Santos', 'Matos']
KRT85	P78386	ENSG00000135443	Unknown	otherfunctions_unknown	['Santos', 'Matos']
KRT86	O43790	ENSG00000170442	Unknown	translation_folding	['Santos', 'Matos']
KRT9	P35527	ENSG00000171403	Unknown	translation_folding	['Santos', 'Matos']
KRTAP10-10	P60014	ENSG00000221859	Unknown	otherfunctions_unknown	['Santos']
KRTAP10-11	P60412	ENSG00000243489	Unknown	otherfunctions_unknown	['Santos']
KRTAP10-12	P60413	ENSG00000189169	Unknown	otherfunctions_unknown	['Santos']
KRTAP10-3	P60369	ENSG00000212935	Unknown	otherfunctions_unknown	['Santos']
KRTAP10-4	P60372	ENSG00000215454	Unknown	otherfunctions_unknown	['Santos']
KRTAP10-5	P60370	ENSG00000241123	Unknown	translation_folding	['Santos']
KRTAP10-6	P60371	ENSG00000188155	Unknown	otherfunctions_unknown	['Santos']
KRTAP10-7	P60409	ENSG00000272804	Unknown	otherfunctions_unknown	['Santos']
KRTAP10-9	P60411	ENSG00000221837	Unknown	otherfunctions_unknown	['Santos']
KRTAP11-1	Q8IUC1	ENSG00000182591	Unknown	otherfunctions_unknown	['Santos']
KRTAP12-1	P59990	ENSG00000187175	Unknown	otherfunctions_unknown	['Santos']
KRTAP12-2	P59991	ENSG00000221864	Unknown	otherfunctions_unknown	['Santos']
KRTAP1-3	Q8IUG1		Unknown	otherfunctions_unknown	['Santos']
KRTAP1-4	P0C5Y4		Unknown	otherfunctions_unknown	['Santos']
KRTAP1-5	Q9BYS1		Unknown	otherfunctions_unknown	['Santos']
KRTAP16-1	A8MUX0		Unknown	translation_folding	['Santos']
KRTAP2-1	Q9BYU5		Unknown	otherfunctions_unknown	['Santos']
KRTAP2-2	Q9BYT5		Unknown	otherfunctions_unknown	['Santos']
KRTAP2-3	Q9BYR9		Unknown	otherfunctions_unknown	['Santos']
KRTAP2-4	Q9BYR9		Unknown	otherfunctions_unknown	['Santos']
KRTAP24-1	Q3LI83	ENSG00000188694	Unknown	otherfunctions_unknown	['Santos']
KRTAP26-1	Q6PEX3	ENSG00000197683	Unknown	otherfunctions_unknown	['Santos']
KRTAP3-1	Q9BYR8		Unknown	otherfunctions_unknown	['Santos']
KRTAP3-2	Q9BYR7		Unknown	otherfunctions_unknown	['Santos']
KRTAP3-3	Q9BYR6		Unknown	otherfunctions_unknown	['Santos']
KRTAP4-1	Q9BYQ7	ENSG00000198443	Unknown	otherfunctions_unknown	['Santos']
KRTAP4-11	Q9BYQ6		Unknown	otherfunctions_unknown	['Santos']
KRTAP4-12	Q9BQ66		Unknown	otherfunctions_unknown	['Santos']
KRTAP4-2	Q9BYR5	ENSG00000244537	Unknown	otherfunctions_unknown	['Santos']
KRTAP4-3	Q9BYR4	ENSG00000196156	Unknown	otherfunctions_unknown	['Santos']
KRTAP4-4	Q9BYR3	ENSG00000171396	Unknown	otherfunctions_unknown	['Santos']
KRTAP4-6	Q9BYQ5	ENSG00000198090	Unknown	otherfunctions_unknown	['Santos']
KRTAP4-8	Q9BYQ9		Unknown	otherfunctions_unknown	['Santos']
KRTAP4-9	Q9BYQ8		Unknown	otherfunctions_unknown	['Santos']
KRTAP9-6	A8MVA2		Unknown	otherfunctions_unknown	['Santos']
L3MBTL2	Q969R5	ENSG00000100395	Nucleus	translation_folding	['Santos']
LAD1	O00515	ENSG00000159166	Extracellular	PM	['Matos']
LAMA3	Q16787	ENSG00000053747	Extracellular	PM	['Matos']
LAMA5	O15230	ENSG00000130702	Extracellular	cytoskeleton_anchoring	['Pankow', 'Matos']
LAMB3	Q13751	ENSG00000196878	Extracellular	PM	['Matos']
LAMC2	Q13753	ENSG00000058085	Extracellular	PM	['Matos']
LAMP1	P11279	ENSG00000185896	Membrane	degradation	['Pankow', 'Santos']
LANCL1	O43813	ENSG00000115365	Cytoplasm	immune	['Pankow']
LAP3	P28838	ENSG00000002549	Cytoplasm	translation_folding	['Santos']
LASP1	Q14847	ENSG00000002834	Cytoplasm	translation_folding	['Santos', 'Matos']
LCP1	P13796	ENSG00000136167	Cytoplasm	translation_folding	['Santos', 'Matos']
LDHA	P00338		Cytoplasm	otherfunctions_unknown	['Pankow', 'Santos', 'Matos']
LDHB	P07195	ENSG00000111716	Cytoplasm	translation_folding	['Santos']
LGALS1	P09382	ENSG00000100097	Extracellular	translation_folding	['Santos', 'Matos']
LGALS3	P17931	ENSG00000131981	Cytoplasm	translation_folding	['Santos']
LGALS3BP	Q08380	ENSG00000108679	Extracellular	degradation	['Pankow', 'Santos', 'Matos']
LGALS4	P56470		Cytoplasm	otherfunctions_unknown	['Wang']
LGALS7	P47929		Cytoplasm	otherfunctions_unknown	['Santos']
LIMA1	Q9UHB6	ENSG00000050405	Cytoplasm	cytoskeleton_anchoring	['Wang', 'Pankow', 'Santos', 'Matos']
LIMCH1	Q9UPQ0	ENSG00000064042	Cytoplasm	otherfunctions_unknown	['Pankow']
LIN7C	Q9NUP9	ENSG00000148943	Membrane	otherfunctions_unknown	['Wang']
LMNA	P02545	ENSG00000160789	Nucleus	rna_processing	['Wang', 'Pankow', 'Santos', 'Matos']
LMNB1	P20700	ENSG00000113368	Nucleus	rna_processing	['Pankow', 'Santos']
LMNB2	Q03252	ENSG00000176619	Nucleus	rna_processing	['Pankow', 'Santos']
LMO7	Q8WWI1	ENSG00000136153	Cytoplasm	otherfunctions_unknown	['Wang', 'Pankow', 'Matos']
LOR	P23490	ENSG00000203782	Cytoplasm	translation_folding	['Santos']
LOXHD1	Q8IVV2	ENSG00000167210	Extracellular	translation_folding	['Santos']
LPCAT1	Q8NF37		ER	otherfunctions_unknown	['Pankow']
LRBA	P50851	ENSG00000198589	Membrane	trafficking_secretorypathway	['Pankow']
LRRC15	Q8TF66	ENSG00000172061	Membrane	otherfunctions_unknown	['Santos']
LRRC59	Q96AG4	ENSG00000108829	Cytoplasm	PM	['Matos']
LRRFIP1	Q32MZ4	ENSG00000124831	Nucleus	translation_folding	['Santos']
LRRFIP2	Q9Y608	ENSG00000093167	Membrane	otherfunctions_unknown	['Wang', 'Pankow']
LSM3	P62310	ENSG00000170860	Nucleus	translation_folding	['Santos']
LSM8	O95777	ENSG00000128534	Nucleus	translation_folding	['Santos']
LTF	P02788	ENSG00000012223		immune	['Pankow']
LYG2	Q86SG7	ENSG00000185674	Extracellular	otherfunctions_unknown	['Santos']
LYZ	P61626	ENSG00000090382	Extracellular	translation_folding	['Santos', 'Matos']
MACF1	Q9UPN3	ENSG00000127603	Cytoplasm	PM	['Matos']
MANF	P55145	ENSG00000145050	Extracellular	translation_folding	['Santos']
MAP1B	P46821	ENSG00000131711	Cytoplasm	otherfunctions_unknown	['Pankow']
MAP4	P27816	ENSG00000047849	Cytoplasm	otherfunctions_unknown	['Wang']
MAPK1	P28482	ENSG00000100030	Cytoplasm	translation_folding	['Santos']
MAPRE1	Q15691	ENSG00000101367	Cytoplasm	translation_folding	['Santos']
MARCKS	P29966	ENSG00000277443	Cytoplasm	cytoskeleton_anchoring	['Pankow', 'Santos']
MARCKSL1	P49006	ENSG00000175130	Membrane	otherfunctions_unknown	['Wang']
MARS	P56192	ENSG00000166986	Cytoplasm	translation_folding	['Pankow']
MAVS	Q7Z434	ENSG00000088888	Mitochondrion	PM	['Matos']
MBTD1	Q05BQ5	ENSG00000011258	Nucleus	translation_folding	['Santos']
MCAM	P43121	ENSG00000076706	Membrane	translation_folding	['Santos']
MCCC1	Q96RQ3	ENSG00000078070	Mitochondrion	PM	['Matos']
MCCC2	Q9HCC0		Mitochondrion	PM	['Matos']
MCM2	P49736	ENSG00000073111	Nucleus	translation_folding	['Santos']
MCM3	P25205	ENSG00000112118	Nucleus	translation_folding	['Santos']
MCM4	P33991	ENSG00000104738	Nucleus	gene	['Pankow']
MCM6	Q14566	ENSG00000076003	Nucleus	gene	['Pankow']
MCM7	P33993	ENSG00000166508	Nucleus	gene	['Pankow']
MDH1	P40925	ENSG00000014641	Cytoplasm	translation_folding	['Santos']
MDH2	P40926	ENSG00000146701	Mitochondrion	otherfunctions_unknown	['Pankow', 'Santos']
MDN1	Q9NU22		Nucleus	translation_folding	['Pankow']
MED23	Q9ULK4	ENSG00000112282	Nucleus	PM	['Matos']
MEMO1	Q9Y316	ENSG00000162959	Unknown	translation_folding	['Santos']
MIF	P14174		Extracellular	translation_folding	['Santos']
MISP	Q8IVT2	ENSG00000099812	Extracellular	PM	['Matos']
MLLT4	O35889		Extracellular	translation_folding	['Santos']
MMS19	Q96T76	ENSG00000155229	Nucleus	otherfunctions_unknown	['Wang']
MRI1	Q9BV20	ENSG00000037757	Nucleus	otherfunctions_unknown	['Pankow']
MRPL41	Q8IXM3	ENSG00000182154	Mitochondrion	otherfunctions_unknown	['Pankow']
MRPS30	Q9NP92	ENSG00000112996	Mitochondrion	otherfunctions_unknown	['Pankow']
MS4A5	Q9H3V2	ENSG00000166930	Membrane	otherfunctions_unknown	['Wang']
MSN	P26038	ENSG00000147065	Membrane	cytoskeleton_anchoring	['Pankow', 'Santos']
MTAP	Q13126	ENSG00000099810	Cytoplasm	translation_folding	['Santos']
MTCH2	Q9Y6C9		Mitochondrion	otherfunctions_unknown	['Santos']
MTHFD1	P11586	ENSG00000100714	Cytoplasm	otherfunctions_unknown	['Pankow', 'Santos', 'Matos']
MTHFD2	P13995	ENSG00000065911	Mitochondrion	PM	['Matos']
MTOR	P42345	ENSG00000198793	ER	activity_PM	['Pankow']
MTPN	P58546	ENSG00000105887	Cytoplasm	translation_folding	['Santos']
MUC13	Q9H3R2	ENSG00000173702	Membrane	otherfunctions_unknown	['Wang']
MVD	P53602	ENSG00000167508	Cytoplasm	translation_folding	['Santos']
MYH1	P12882	ENSG00000109061	Cytoplasm	cytoskeleton_anchoring	['Pankow']
MYH10	P35580	ENSG00000133026	Extracellular	cytoskeleton_anchoring	['Pankow', 'Matos']
MYH11	P35749		Cytoplasm	cytoskeleton_anchoring	['Pankow']
MYH13	Q9UKX3	ENSG00000006788	Cytoplasm	cytoskeleton_anchoring	['Pankow']
MYH14	Q7Z406	ENSG00000105357	Nucleus	cytoskeleton_anchoring	['Pankow', 'Santos', 'Matos']
MYH2	Q9UKX2	ENSG00000125414	Cytoplasm	cytoskeleton_anchoring	['Pankow']
MYH3	P11055	ENSG00000109063	Cytoplasm	cytoskeleton_anchoring	['Pankow']
MYH4	Q9Y623	ENSG00000264424	Cytoplasm	cytoskeleton_anchoring	['Pankow']
MYH6	P13533	ENSG00000197616	Cytoplasm	cytoskeleton_anchoring	['Pankow']
MYH7	P12883	ENSG00000092054	Cytoplasm	cytoskeleton_anchoring	['Pankow']
MYH7B	A7E2Y1	ENSG00000078814	Membrane	cytoskeleton_anchoring	['Pankow']
MYH8	P13535	ENSG00000133020	Cytoplasm	cytoskeleton_anchoring	['Pankow']
MYH9	P35579	ENSG00000100345	Cytoplasm	cytoskeleton_anchoring	['Pankow', 'Santos', 'Matos']
MYL12A	P19105	ENSG00000101608	Nucleus	cytoskeleton_anchoring	['Pankow', 'Santos', 'Matos']
MYL12B	O14950	ENSG00000118680	Unknown	translation_folding	['Santos']
MYL6	P60660	ENSG00000092841	Unknown	cytoskeleton_anchoring	['Pankow', 'Santos', 'Matos']
MYL9	P24844	ENSG00000101335	Nucleus	cytoskeleton_anchoring	['Pankow', 'Matos']
MYO18A	Q92614	ENSG00000196535	Unknown	PM	['Matos']
MYO1A	Q9UBC5	ENSG00000166866	Nucleus	cytoskeleton_anchoring	['Pankow']
MYO1B	O43795	ENSG00000128641	Membrane	cytoskeleton_anchoring	['Pankow']
MYO1C	O00159	ENSG00000197879	Cytoplasm	cytoskeleton_anchoring	['Pankow']
MYO1D	O94832	ENSG00000176658	Cytoplasm	cytoskeleton_anchoring	['Pankow']
MYO1G	B0I1T2	ENSG00000136286	Membrane	cytoskeleton_anchoring	['Pankow']
MYO6	Q9UM54	ENSG00000196586	Golgi	recycling	['Pankow']
NACA	E9PAV3	ENSG00000196531	Cytoplasm	translation_folding	['Santos']
NAGK	Q9UJ70	ENSG00000124357	Unknown	translation_folding	['Santos']
NAMPT	P43490	ENSG00000105835	Nucleus	translation_folding	['Santos']
NAP1L1	P55209	ENSG00000187109	Nucleus	transcription	['Pankow']
NAP1L4	Q99733		Nucleus	translation_folding	['Santos']
NASP	P49321	ENSG00000132780	Cytoplasm	translation_folding	['Santos']
NCAPD2	Q15021	ENSG00000010292	Nucleus	transcription	['Pankow']
NCAPG	Q9BPX3	ENSG00000109805	Nucleus	transcription	['Pankow']
NCAPH	Q15003	ENSG00000121152	Nucleus	transcription	['Pankow']
NCL	P19338	ENSG00000115053	Nucleus	translation_folding	['Santos', 'Matos']
NELFE	P18615		Nucleus	otherfunctions_unknown	['Santos']
NHP2L1	P55769	ENSG00000100138	Nucleus	translation_folding	['Santos']
NIT2	Q9NQR4	ENSG00000114021	Cytoplasm	translation_folding	['Santos']
NME1	P15531	ENSG00000239672	Cytoplasm	translation_folding	['Santos']
NME1-NME2	P22392	ENSG00000011052	Cytoplasm	translation_folding	['Santos']
NME2	P22392	ENSG00000243678	Cytoplasm	translation_folding	['Santos']
NME2P1	O60361	ENSG00000123009	Unknown	translation_folding	['Santos']
NMRAL1	Q9HBL8		Cytoplasm	activity_PM	['Pankow']
NOL7	Q9UMY1	ENSG00000225921	Nucleus	PM	['Matos']
NONO	Q15233	ENSG00000147140	Nucleus	otherfunctions_unknown	['Santos']
NPC2	P61916	ENSG00000119655	Extracellular	translation_folding	['Santos']
NPEPPS	P55786	ENSG00000141279	Cytoplasm	degradation	['Wang', 'Pankow', 'Santos']
NPEPPSL1	A6NEC2		Unknown	translation_folding	['Santos']
NPM1	P06748	ENSG00000181163	Nucleus	translation_folding	['Santos', 'Matos']
NPM3	O75607	ENSG00000107833	Nucleus	translation_folding	['Santos']
NRIP3	Q9NQ35	ENSG00000175352	Membrane	otherfunctions_unknown	['Wang']
NSFL1C	Q9UNZ2	ENSG00000088833	Nucleus	translation_folding	['Santos']
NSUN2	Q08J23	ENSG00000037474	Nucleus	PM	['Matos']
NUDC	Q9Y266	ENSG00000090273	Cytoplasm	translation_folding	['Santos']
NUDCD2	Q8WVJ2	ENSG00000170584	Unknown	translation_folding	['Santos']
NUP210	Q8TEM1	ENSG00000132182	Nucleus	rna_processing	['Pankow']
OAT	P04181	ENSG00000065154	Mitochondrion	translation_folding	['Santos']
OLA1	Q9NTK5	ENSG00000138430	Cytoplasm	translation_folding	['Santos']
OR2T35	Q8NGX2	ENSG00000177151	Membrane	PM	['Matos']
OSGEP	Q9NPF4	ENSG00000092094	Cytoplasm	PM	['Matos']
OXCT1	P55809	ENSG00000083720	Mitochondrion	translation_folding	['Santos']
P4HA1	P13674	ENSG00000122884	ER	otherfunctions_unknown	['Wang']
P4HB	P07237	ENSG00000185624	ER	translation_folding / ER_degrad	['Pankow', 'Santos']
PA2G4	Q9UQ80	ENSG00000170515	Cytoplasm	translation_folding	['Santos']
PABPC1	P11940	ENSG00000070756	Cytoplasm	rna_processing	['Pankow', 'Santos', 'Matos']
PABPC1L	Q4VXU2	ENSG00000101104	Nucleus	rna_processing	['Pankow']
PABPC3	Q9H361	ENSG00000151846	Cytoplasm	rna_processing	['Pankow', 'Santos']
PABPC4	Q13310	ENSG00000090621	Cytoplasm	rna_processing	['Pankow']
PABPC5	Q96DU9	ENSG00000174740	Cytoplasm	rna_processing	['Pankow']
PAFAH1B3	Q15102	ENSG00000079462	Cytoplasm	translation_folding	['Santos']
PARK7	Q99497	ENSG00000116288	Membrane	translation_folding	['Santos']
PARP1	P09874	ENSG00000143799	Nucleus	translation_folding	['Santos', 'Matos']
PAWR	Q96IZ0	ENSG00000177425	Cytoplasm	otherfunctions_unknown	['Pankow', 'Santos', 'Matos']
PCBP1	Q15365	ENSG00000169564	Nucleus	PM	['Matos']
PCBP2	Q15366	ENSG00000197111	Nucleus	translation_folding	['Santos', 'Matos']
PCBP3	P57721	ENSG00000183570	Cytoplasm	rna_processing	['Pankow', 'Santos']
PCCB	P05166	ENSG00000114054	Mitochondrion	PM	['Matos']
PCDH15	Q96QU1	ENSG00000150275	Extracellular	otherfunctions_unknown	['Wang']
PCF11	O94913	ENSG00000165494	Nucleus	rna_processing	['Pankow']
PCMT1	P22061	ENSG00000120265	Cytoplasm	translation_folding	['Wang', 'Pankow', 'Santos', 'Matos']
PCNA	P12004	ENSG00000132646	Nucleus	translation_folding	['Santos', 'Matos']
PDAP1	Q13442	ENSG00000106244	Unknown	translation_folding	['Santos']
PDCD5	O14737	ENSG00000105185	Unknown	translation_folding	['Santos']
PDCD6	O75340	ENSG00000249915	Cytoplasm	otherfunctions_unknown	['Wang', 'Santos']
PDCD6IP	Q8WUM4	ENSG00000170248	Cytoplasm	translation_folding	['Santos']
PDHX	O00330	ENSG00000110435	Mitochondrion	PM	['Matos']
PDIA3	P30101	ENSG00000167004	ER	translation_folding	['Pankow', 'Santos', 'Matos']
PDIA4	P13667	ENSG00000155660	ER	translation_folding	['Santos']
PDIA6	Q15084	ENSG00000143870	ER	translation_folding / ER_degrad	['Pankow', 'Santos', 'Matos']
PDLIM1	O00151	ENSG00000107438	Cytoplasm	translation_folding	['Santos']
PDLIM4	P50479	ENSG00000131435	Cytoplasm	translation_folding	['Santos']
PDLIM5	Q96HC4	ENSG00000163110	Extracellular	translation_folding	['Santos', 'Matos']
PDLIM7	Q9NR12	ENSG00000196923	Cytoplasm	translation_folding	['Santos', 'Matos']
PEBP1	P30086	ENSG00000089220	Cytoplasm	translation_folding	['Santos']
PECI	O75521	ENSG00000198721	Cytoplasm	otherfunctions_unknown	['Pankow']
PEPD	P12955	ENSG00000124299	Unknown	translation_folding	['Santos']
PFKL	P17858	ENSG00000141959	Cytoplasm	otherfunctions_unknown	['Pankow', 'Santos']
PFKP	Q01813	ENSG00000067057	Cytoplasm	translation_folding	['Santos']
PFN1	P07737	ENSG00000108518	Cytoplasm	cytoskeleton_anchoring	['Pankow', 'Santos', 'Matos']
PFN2	P35080	ENSG00000070087	Cytoplasm	translation_folding	['Santos']
PGAM1	P18669	ENSG00000171314	Unknown	translation_folding	['Santos']
PGAM5	Q96HS1	ENSG00000247077	Mitochondrion	PM	['Matos']
PGK1	P00558	ENSG00000102144	Cytoplasm	otherfunctions_unknown	['Pankow', 'Santos']
PGP	A6NDG6	ENSG00000184207	Unknown	translation_folding	['Santos']
PGRMC1	O00264	ENSG00000101856	Cytoplasm	activity_PM	['Pankow']
PGRMC2	O15173	ENSG00000164040	Membrane	activity_PM	['Pankow']
PHB	P35232	ENSG00000167085	Mitochondrion	translation_folding	['Santos', 'Matos']
PHB2	Q99623	ENSG00000215021	Mitochondrion	translation_folding	['Santos', 'Matos']
PHGDH	O43175	ENSG00000092621	Cytoplasm	otherfunctions_unknown	['Pankow', 'Santos']
PHLDB2	Q86SQ0	ENSG00000144824	Cytoplasm	PM	['Matos']
PIP	P12273	ENSG00000159763	Extracellular	translation_folding	['Santos', 'Matos']
PJA2	O43164	ENSG00000198961	Cytoplasm	degradation	['Pankow']
PKD1	P98161	ENSG00000008710	Membrane	otherfunctions_unknown	['Wang']
PKM	P14618	ENSG00000067225	Cytoplasm	translation_folding	['Santos', 'Matos']
PKM2	P14618	ENSG00000067225	Cytoplasm	otherfunctions_unknown	['Pankow']
PKP1	Q13835	ENSG00000081277	Nucleus	translation_folding	['Santos']
PLBD2	Q8NHP8	ENSG00000151176	Unknown	translation_folding	['Santos']
PLD2	O14939	ENSG00000129219	Membrane	otherfunctions_unknown	['Wang']
PLD3	Q8IV08	ENSG00000105223	ER	PM	['Matos']
PLEC	Q15149	ENSG00000178209	Cytoplasm	cytoskeleton_anchoring	['Pankow', 'Santos', 'Matos']
PLEKHA6	Q9Y2H5	ENSG00000143850	Nucleus	otherfunctions_unknown	['Wang']
PLG	P00747	ENSG00000122194	Extracellular	translation_folding	['Santos']
PLIN3	O60664	ENSG00000105355	Cytoplasm	translation_folding	['Santos']
PLOD3	O60568	ENSG00000106397	Unknown	PM	['Matos']
PLP2	Q04941	ENSG00000102007	Membrane	translation_folding	['Santos']
PLS3	P13797	ENSG00000102024	Cytoplasm	translation_folding	['Santos', 'Matos']
PMPCB	O75439	ENSG00000105819	Mitochondrion	translation_folding	['Santos']
PNPLA8	Q9NP80	ENSG00000135241	ER	translation_folding	['Santos']
POF1B	Q8WVV4	ENSG00000124429	Extracellular	otherfunctions_unknown	['Pankow']
PPA1	Q15181	ENSG00000180817	Cytoplasm	translation_folding	['Santos']
PPIA	P62937	ENSG00000196262	Cytoplasm	translation_folding	['Santos', 'Matos']
PPIB	P23284	ENSG00000166794	ER	translation_folding	['Santos', 'Matos']
PPL	O60437	ENSG00000118898	Extracellular	otherfunctions_unknown	['Santos', 'Matos']
PPM1G	O15355	ENSG00000115241	Cytoplasm	translation_folding	['Santos']
PPP1CB	P62140	ENSG00000213639	Cytoplasm	translation_folding	['Santos']
PPP1R12A	O14974	ENSG00000058272	Cytoplasm	activity_PM	['Pankow']
PPP1R13L	Q8WUF5	ENSG00000104881	Cytoplasm	PM	['Matos']
PPP1R18	Q6NYC8		Cytoplasm	translation_folding	['Santos', 'Matos']
PPP2CA	P67775	ENSG00000113575	Cytoplasm	activity_PM	['Wang', 'Pankow', 'Santos']
PPP2CB	P62714	ENSG00000104695	Cytoplasm	activity_PM	['Pankow', 'Santos']
PPP2R1A	P30153	ENSG00000105568	Cytoplasm	activity_PM	['Wang', 'Pankow', 'Santos', 'Matos']
PPP2R1B	P30154	ENSG00000137713	Cytoplasm	activity_PM	['Wang', 'Pankow', 'Matos']
PPP2R2A	P63151	ENSG00000221914	Cytoplasm	activity_PM	['Wang', 'Pankow']
PPP2R2D	Q66LE6	ENSG00000175470	Cytoplasm	activity_PM	['Pankow']
PRDX1	Q06830	ENSG00000117450	Cytoplasm	otherfunctions_unknown	['Pankow', 'Santos', 'Matos']
PRDX2	P32119	ENSG00000167815	Cytoplasm	otherfunctions_unknown	['Pankow', 'Santos', 'Matos']
PRDX3	P30048	ENSG00000165672	Mitochondrion	translation_folding	['Santos']
PRDX4	Q13162	ENSG00000123131	Cytoplasm	translation_folding	['Santos']
PRDX5	P30044	ENSG00000126432	Cytoplasm	translation_folding	['Santos']
PRDX6	P30041	ENSG00000117592	Cytoplasm	otherfunctions_unknown	['Pankow', 'Santos', 'Matos']
PRKAR2A	P13861	ENSG00000114302	Cytoplasm	PM	['Matos']
PRKCSH	P14314	ENSG00000130175	ER	translation_folding	['Santos']
PRKDC	P78527	ENSG00000253729	Nucleus	otherfunctions_unknown	['Wang', 'Matos']
PRMT1	Q99873	ENSG00000126457	Nucleus	translation_folding	['Santos']
PRMT5	O14744	ENSG00000100462	Cytoplasm	translation_folding	['Santos']
PRPF6	O94906	ENSG00000101161	Nucleus	PM	['Matos']
PRRC2C	Q9Y520	ENSG00000117523	Cytoplasm	PM	['Matos']
PRSS1	P07477		Extracellular	translation_folding	['Santos']
PRSS2	P07478		Extracellular	translation_folding	['Santos']
PRSS3P2	Q8NHM4	ENSG00000282667	Extracellular	translation_folding	['Santos', 'Matos']
PSAP	P07602	ENSG00000197746	Extracellular	otherfunctions_unknown	['Wang']
PSMA1	P25786	ENSG00000129084	Cytoplasm	degradation	['Pankow', 'Santos']
PSMA2	P25787	ENSG00000106588	Cytoplasm	translation_folding	['Santos']
PSMA3	P25788	ENSG00000100567	Cytoplasm	degradation	['Pankow', 'Santos', 'Matos']
PSMA4	P25789	ENSG00000041357	Cytoplasm	translation_folding	['Santos']
PSMA5	P28066	ENSG00000143106	Cytoplasm	degradation	['Pankow', 'Santos']
PSMA6	P60900	ENSG00000100902	Cytoplasm	degradation	['Pankow', 'Santos']
PSMA7	O14818	ENSG00000101182	Cytoplasm	translation_folding	['Santos']
PSMB1	P20618		Cytoplasm	PM	['Matos']
PSMB2	P49721	ENSG00000126067	Cytoplasm	translation_folding	['Santos']
PSMB3	P49720		Cytoplasm	degradation	['Pankow']
PSMB4	P28070	ENSG00000159377	Cytoplasm	translation_folding	['Santos']
PSMB5	P28074	ENSG00000100804	Cytoplasm	translation_folding	['Santos']
PSMB6	P28072	ENSG00000142507	Cytoplasm	translation_folding	['Santos', 'Matos']
PSMB9	P28065		Cytoplasm	translation_folding	['Santos']
PSMC1	P62191	ENSG00000100764	Cytoplasm	translation_folding	['Santos']
PSMC2	P35998	ENSG00000161057	Cytoplasm	degradation	['Pankow', 'Santos', 'Matos']
PSMC3	P17980	ENSG00000165916	Cytoplasm	degradation	['Pankow']
PSMC4	P43686		Cytoplasm	degradation	['Pankow']
PSMC5	P62195	ENSG00000087191	Cytoplasm	translation_folding	['Santos']
PSMC6	P62333	ENSG00000100519	Cytoplasm	degradation	['Pankow', 'Santos']
PSMD11	O00231	ENSG00000108671	Nucleus	translation_folding	['Santos']
PSMD2	Q13200	ENSG00000175166	Cytoplasm	otherfunctions_unknown	['Wang', 'Santos', 'Matos']
PSMD9	O00233	ENSG00000110801	Unknown	translation_folding	['Santos']
PSME1	Q06323		Unknown	translation_folding	['Santos']
PSME2	Q9UL46		Unknown	translation_folding	['Santos']
PTGES3	Q15185	ENSG00000110958	Cytoplasm	translation_folding	['Santos']
PTMA	P06454	ENSG00000187514	Nucleus	immune	['Pankow', 'Santos']
PTPN1	P18031	ENSG00000196396	ER	PM	['Matos']
PTRF	O95810	ENSG00000168497	Cytoplasm	otherfunctions_unknown	['Santos']
PUF60	Q9UHX1		Nucleus	PM	['Matos']
PUM1	Q14671	ENSG00000134644	Cytoplasm	PM	['Matos']
PYGB	P11216	ENSG00000100994	Cytoplasm	otherfunctions_unknown	['Pankow', 'Santos']
PZP	P20742	ENSG00000126838	Extracellular	degradation	['Pankow', 'Santos']
QARS	P47897	ENSG00000172053	Cytoplasm	translation_folding	['Pankow']
QPCT	Q16769	ENSG00000115828	Extracellular	translation_folding	['Pankow']
RAB14	P61106	ENSG00000119396	Endosome	trafficking_secretorypathway	['Pankow']
RAB15	P59190	ENSG00000139998	Membrane	PM	['Matos']
RAB18	Q9NP72	ENSG00000099246	Membrane	recycling	['Pankow']
RAB1A	P62820	ENSG00000138069	Golgi	translation_folding	['Santos']
RAB1B	Q9H0U4	ENSG00000174903	Cytoplasm	translation_folding	['Santos']
RAB21	Q9UL25	ENSG00000080371	ER	translation_folding	['Santos']
RAB5A	P20339	ENSG00000144566	Membrane	recycling	['Pankow']
RAB5B	P61020	ENSG00000111540	Membrane	recycling	['Pankow']
RAB5C	P51148	ENSG00000108774	Membrane	trafficking_secretorypathway	['Pankow']
RAC1	P63000	ENSG00000136238	Membrane	translation_folding	['Santos']
RAC2	P15153	ENSG00000128340	Cytoplasm	translation_folding	['Santos']
RAC3	P60763	ENSG00000169750	Cytoplasm	translation_folding	['Santos']
RACK1	P63244	ENSG00000204628		otherfunctions_unknown	['Wang', 'Matos']
RALY	Q9UKM9	ENSG00000125970	Nucleus	translation_folding	['Santos', 'Matos']
RAN	P62826	ENSG00000132341	Nucleus	otherfunctions_unknown	['Wang', 'Santos', 'Matos']
RANBP1	P43487	ENSG00000099901	Cytoplasm	rna_processing	['Wang', 'Pankow', 'Santos']
RANBP2	P49792	ENSG00000153201	Nucleus	rna_processing	['Pankow']
RANBP3	Q9H6Z4	ENSG00000031823	Cytoplasm	translation_folding	['Santos']
RAP1GAP	P47736	ENSG00000076864	Golgi	PM	['Matos']
RARS	P13631	ENSG00000172819	Nucleus	translation_folding	['Santos']
RARS1	P54136	ENSG00000113643	Cytoplasm	PM	['Matos']
RASEF	Q8IZ41	ENSG00000165105	Cytoplasm	recycling	['Pankow']
RBBP4	Q09028	ENSG00000162521	Nucleus	translation_folding	['Pankow', 'Santos']
RBBP7	Q16576	ENSG00000102054	Nucleus	translation_folding	['Santos']
RBM25	P49756	ENSG00000119707	Unknown	PM	['Matos']
RBM3	P98179	ENSG00000102317	Nucleus	translation_folding	['Santos']
RBM39	Q14498	ENSG00000131051	Unknown	PM	['Matos']
RBM4	Q9BWF3	ENSG00000173933	Nucleus	translation_folding	['Santos']
RBM4B	Q9BQ04	ENSG00000173914	Nucleus	translation_folding	['Santos']
RBM8A	Q9Y5S9	ENSG00000265241	Nucleus	translation_folding	['Santos']
RCN1	Q15293	ENSG00000049449	ER	activity_PM	['Wang', 'Pankow']
RCN2	Q14257	ENSG00000117906	ER	activity_PM	['Wang', 'Pankow']
RDH11	Q8TC12	ENSG00000072042	ER	PM	['Matos']
RDX	P35241	ENSG00000137710	Membrane	PM	['Matos']
REPS1	Q96D71	ENSG00000135597	Endosome	otherfunctions_unknown	['Wang']
RGPD4	Q7Z3J3	ENSG00000196862	Nucleus	otherfunctions_unknown	['Pankow']
RHOA	P61586	ENSG00000067560	Membrane	PM	['Matos']
RHOT1	Q8IXI2	ENSG00000126858	Membrane	otherfunctions_unknown	['Wang']
RIMBP2	O15034	ENSG00000060709	Membrane	translation_folding	['Santos']
RNF114	Q9Y508	ENSG00000124226	Cytoplasm	translation_folding	['Santos']
RNF14	Q9UBS8	ENSG00000013561	Cytoplasm	translation_folding	['Santos']
RNF160	O94822	ENSG00000198862	Cytoplasm	degradation	['Pankow']
RNH1	P13489		Cytoplasm	rna_processing	['Pankow', 'Santos', 'Matos']
RPL10	P27635	ENSG00000147403	Unknown	translation_folding	['Santos', 'Matos']
RPL10A	P62906	ENSG00000198755	Unknown	PM	['Matos']
RPL10L	Q96L21	ENSG00000165496	Unknown	translation_folding	['Santos']
RPL11	P62913	ENSG00000142676	Nucleus	translation_folding	['Santos', 'Matos']
RPL12	P30050	ENSG00000197958	Unknown	translation_folding	['Santos', 'Matos']
RPL13	P26373	ENSG00000167526	Cytoplasm	translation_folding	['Santos', 'Matos']
RPL13A	P40429	ENSG00000142541	Cytoplasm	translation_folding	['Santos', 'Matos']
RPL13AP3	Q6NVV1	ENSG00000177350	Unknown	translation_folding	['Santos']
RPL14	P50914	ENSG00000188846	ER	translation_folding	['Pankow', 'Santos', 'Matos']
RPL15	P61313	ENSG00000174748	Membrane	translation_folding	['Santos', 'Matos']
RPL17	P18621	ENSG00000265681	Unknown	translation_folding	['Santos', 'Matos']
RPL17-C18orf32	A0A0A0MRF8	ENSG00000215472	Unknown	translation_folding	['Santos']
RPL18	Q07020	ENSG00000063177	Cytoplasm	translation_folding	['Santos', 'Matos']
RPL18A	Q02543	ENSG00000105640	Unknown	translation_folding	['Santos', 'Matos']
RPL19	P84098	ENSG00000108298	Unknown	translation_folding	['Santos', 'Matos']
RPL21	P46778	ENSG00000122026	Cytoplasm	translation_folding	['Pankow']
RPL22	P35268	ENSG00000116251	Unknown	translation_folding	['Santos', 'Matos']
RPL23	P62829	ENSG00000125691	Unknown	translation_folding	['Santos', 'Matos']
RPL23A	P62750	ENSG00000198242	Unknown	translation_folding	['Santos', 'Matos']
RPL24	P83731	ENSG00000114391	ER	translation_folding	['Pankow', 'Santos', 'Matos']
RPL26	P61254	ENSG00000161970	Unknown	translation_folding	['Santos']
RPL26L1	Q9UNX3	ENSG00000037241	Unknown	translation_folding	['Santos', 'Matos']
RPL27	P61353	ENSG00000131469	Cytoplasm	translation_folding	['Santos', 'Matos']
RPL27A	P46776	ENSG00000166441	Unknown	translation_folding	['Santos', 'Matos']
RPL28	P46779	ENSG00000108107	ER	translation_folding	['Pankow', 'Santos', 'Matos']
RPL29	P47914	ENSG00000162244	Unknown	translation_folding	['Santos', 'Matos']
RPL3	P39023	ENSG00000100316	Cytoplasm	translation_folding	['Pankow', 'Santos', 'Matos']
RPL30	P62888	ENSG00000156482	Unknown	translation_folding	['Santos', 'Matos']
RPL31	P62899	ENSG00000071082	Unknown	translation_folding	['Santos', 'Matos']
RPL32	P62910	ENSG00000144713	ER	translation_folding	['Pankow', 'Santos']
RPL34	P49207	ENSG00000109475	Cytoplasm	translation_folding	['Santos', 'Matos']
RPL35	P42766	ENSG00000136942	Unknown	translation_folding	['Santos', 'Matos']
RPL35A	P18077	ENSG00000182899	Unknown	translation_folding	['Santos', 'Matos']
RPL36	Q9Y3U8	ENSG00000130255	Cytoplasm	translation_folding	['Santos', 'Matos']
RPL36A	P83881	ENSG00000241343	Cytoplasm	translation_folding	['Santos']
RPL36A-HNRNPH2	A0A0D9RBW5	ENSG00000257529	Unknown	translation_folding	['Santos']
RPL36AL	Q969Q0	ENSG00000165502	Cytoplasm	translation_folding	['Santos', 'Matos']
RPL4	P36578	ENSG00000174444	Unknown	translation_folding	['Santos', 'Matos']
RPL5	P46777	ENSG00000122406	Cytoplasm	translation_folding	['Pankow', 'Santos']
RPL6	Q02878	ENSG00000089009	Cytoplasm	translation_folding	['Santos', 'Matos']
RPL7	P18124	ENSG00000147604	Cytoplasm	translation_folding	['Pankow', 'Santos', 'Matos']
RPL7A	P62424		Unknown	translation_folding	['Santos', 'Matos']
RPL8	P62917	ENSG00000161016	Cytoplasm	translation_folding	['Pankow', 'Santos', 'Matos']
RPL9	P32969	ENSG00000163682	Unknown	PM	['Matos']
RPLP0	P05388	ENSG00000089157	Nucleus	translation_folding	['Pankow', 'Santos', 'Matos']
RPLP0P6	Q8NHW5	ENSG00000213553	Unknown	translation_folding	['Santos']
RPLP1	P05386	ENSG00000137818	ER	translation_folding	['Pankow']
RPLP2	P05387	ENSG00000177600	Mitochondrion	translation_folding	['Pankow', 'Santos', 'Matos']
RPN1	P04843	ENSG00000163902	ER	trafficking_secretorypathway	['Pankow', 'Santos', 'Matos']
RPS10	P46783	ENSG00000124614	Cytoplasm	translation_folding	['Santos', 'Matos']
RPS10P5	Q9NQ39	ENSG00000101278	Unknown	translation_folding	['Santos']
RPS11	P62280	ENSG00000142534	Unknown	translation_folding	['Santos', 'Matos']
RPS12	P25398	ENSG00000112306	Cytoplasm	translation_folding	['Pankow', 'Santos', 'Matos']
RPS13	P62277	ENSG00000110700	ER	translation_folding	['Pankow', 'Santos', 'Matos']
RPS14	P62263	ENSG00000164587	Unknown	translation_folding	['Santos', 'Matos']
RPS16	P62249	ENSG00000105193	Unknown	translation_folding	['Santos', 'Matos']
RPS18	P62269		Cytoplasm	translation_folding	['Santos', 'Matos']
RPS19	P39019	ENSG00000105372	Nucleus	translation_folding	['Santos', 'Matos']
RPS19BP1	Q86WX3	ENSG00000187051	Nucleus	PM	['Matos']
RPS2	P15880	ENSG00000140988	Unknown	translation_folding	['Santos', 'Matos']
RPS20	P60866	ENSG00000008988	Cytoplasm	translation_folding	['Santos', 'Matos']
RPS21	P63220	ENSG00000171858	Cytoplasm	translation_folding	['Santos']
RPS23	P62266	ENSG00000186468	Cytoplasm	translation_folding	['Santos', 'Matos']
RPS24	P62847	ENSG00000138326	Unknown	translation_folding	['Santos']
RPS25	P62851		Unknown	translation_folding	['Santos', 'Matos']
RPS26	P62854	ENSG00000197728	Cytoplasm	PM	['Matos']
RPS27	P42677	ENSG00000177954	Unknown	translation_folding	['Santos']
RPS27A	P62979	ENSG00000143947	Cytoplasm	translation_folding	['Santos']
RPS27L	Q71UM5	ENSG00000185088	Unknown	translation_folding	['Santos', 'Matos']
RPS28	P62857	ENSG00000233927	Cytoplasm	translation_folding	['Santos']
RPS3	P23396	ENSG00000149273	Cytoplasm	translation_folding	['Santos', 'Matos']
RPS3A	P61247	ENSG00000145425	Cytoplasm	translation_folding	['Santos', 'Matos']
RPS4X	P62701	ENSG00000198034	Cytoplasm	translation_folding	['Santos', 'Matos']
RPS4Y2	Q8TD47	ENSG00000280969	Unknown	translation_folding	['Santos', 'Matos']
RPS5	P46782	ENSG00000083845	Unknown	translation_folding	['Santos', 'Matos']
RPS6	P62753	ENSG00000137154	Unknown	translation_folding	['Santos', 'Matos']
RPS7	P62081	ENSG00000171863	Cytoplasm	PM	['Matos']
RPS8	P62241	ENSG00000142937	Cytoplasm	translation_folding	['Santos', 'Matos']
RPS9	P46781		Cytoplasm	translation_folding	['Santos', 'Matos']
RPSA	P08865	ENSG00000168028	Membrane	translation_folding	['Santos', 'Matos']
RPSAP58		ENSG00000225178	Unknown	translation_folding	['Santos']
RRBP1	Q9P2E9	ENSG00000125844	ER	translation_folding	['Santos', 'Matos']
RRM1	P23921	ENSG00000167325	Cytoplasm	translation_folding	['Santos']
RTN4	Q9NQC3	ENSG00000115310	ER	translation_folding	['Santos']
RUVBL1	Q9Y265		Nucleus	transcription	['Wang', 'Pankow', 'Santos', 'Matos']
RUVBL2	Q9Y230	ENSG00000183207	Nucleus	transcription	['Pankow', 'Santos', 'Matos']
RYK	P34925	ENSG00000163785	Membrane	otherfunctions_unknown	['Wang']
S100A11	P31949	ENSG00000163191	Cytoplasm	translation_folding	['Santos']
S100A14	Q9HCY8	ENSG00000189334	Cytoplasm	translation_folding	['Santos']
S100A3	P33764	ENSG00000188015	Cytoplasm	otherfunctions_unknown	['Santos']
S100A6	P06703	ENSG00000197956	Cytoplasm	otherfunctions_unknown	['Wang', 'Santos']
S100A7	P31151	ENSG00000143556	Extracellular	otherfunctions_unknown	['Wang', 'Santos', 'Matos']
S100A7A	Q86SG5	ENSG00000184330	Cytoplasm	translation_folding	['Santos']
S100A8	P05109	ENSG00000143546	Extracellular	immune	['Pankow', 'Santos', 'Matos']
S100A9	P06702	ENSG00000163220	Extracellular	otherfunctions_unknown	['Wang']
S100P	P25815	ENSG00000163993	Nucleus	otherfunctions_unknown	['Santos']
SAAL1	Q96ER3	ENSG00000166788	Nucleus	otherfunctions_unknown	['Pankow']
SACM1L	Q9NTJ5	ENSG00000211456	ER	activity_PM	['Pankow']
SAE1	Q9UBE0	ENSG00000142230	Nucleus	translation_folding	['Pankow']
SAR1A	Q9NR31	ENSG00000079332	ER	translation_folding	['Santos']
SAR1B	Q9Y6B6	ENSG00000152700	ER	PM	['Matos']
SARNP	P82979	ENSG00000205323	Nucleus	translation_folding	['Santos']
SARS	Q8TBF4	ENSG00000139168	Nucleus	translation_folding	['Santos']
SCAMP2	O15127	ENSG00000140497	Golgi	trafficking_secretorypathway	['Pankow']
SCRN1	Q12765	ENSG00000136193	Cytoplasm	translation_folding	['Santos']
SDC4	P31431	ENSG00000124145	Extracellular	translation_folding	['Santos']
SDHA	P31040	ENSG00000073578	Mitochondrion	otherfunctions_unknown	['Pankow', 'Santos', 'Matos']
SEC22B	O75396	ENSG00000265808	ER	PM	['Matos']
SEC23A	Q15436	ENSG00000100934	ER	trafficking_secretorypathway	['Pankow', 'Santos', 'Matos']
SEC23B	Q15437	ENSG00000101310	Golgi	trafficking_secretorypathway	['Pankow', 'Santos']
SEC24C	P53992	ENSG00000176986	Unknown	translation_folding	['Santos']
SEC61A1	P61619	ENSG00000058262	ER	otherfunctions_unknown	['Wang', 'Matos']
SEC61A2	Q9H9S3	ENSG00000065665	Membrane	otherfunctions_unknown	['Wang']
SEC61B	P60468	ENSG00000106803	ER	translation_folding	['Santos']
SELENBP1	Q13228	ENSG00000143416	Nucleus	translation_folding	['Santos']
SEMG2	Q02383	ENSG00000124157	Extracellular	PM	['Matos']
SEPT11	Q9NVA2	ENSG00000138758	Cytoplasm	translation_folding	['Santos']
SEPT2	Q15019	ENSG00000168385	Cytoplasm	translation_folding	['Santos']
SEPT7	O55131		Cytoplasm	translation_folding	['Santos']
SEPT9	Q9UHD8		Cytoplasm	translation_folding	['Santos']
SEPTIN11	Q9NVA2	ENSG00000138758	Cytoplasm	otherfunctions_unknown	['Wang']
SEPTIN6	Q14141	ENSG00000125354	Cytoplasm	otherfunctions_unknown	['Wang']
SEPTIN7	Q16181	ENSG00000122545	Cytoplasm	PM	['Matos']
SEPTIN9	Q9UHD8		Cytoplasm	PM	['Matos']
SERBP1	Q8NC51	ENSG00000142864	Cytoplasm	translation_folding	['Santos']
SERPINB12	Q96P63	ENSG00000166634	Cytoplasm	otherfunctions_unknown	['Santos']
SERPINB3	P29508	ENSG00000057149	Cytoplasm	PM	['Matos']
SERPINE1	P05121	ENSG00000106366	Extracellular	PM	['Matos']
SERPINH1	P50454	ENSG00000149257	ER	translation_folding	['Pankow', 'Santos']
SET	Q01105	ENSG00000119335	Cytoplasm	translation_folding	['Santos']
SETSIP	P0DME0	ENSG00000230667	Cytoplasm	translation_folding	['Santos']
SF1	Q15637	ENSG00000168066	Nucleus	PM	['Matos']
SF3A1	Q15459	ENSG00000099995	Nucleus	translation_folding	['Santos']
SF3B1	O75533	ENSG00000115524	Nucleus	PM	['Matos']
SF3B2	Q13435	ENSG00000087365	Nucleus	rna_processing	['Pankow']
SF3B4	Q15427	ENSG00000143368	Nucleus	otherfunctions_unknown	['Santos']
SFN	P31947	ENSG00000175793	Cytoplasm	activity_PM	['Pankow', 'Santos', 'Matos']
SFPQ	P23246	ENSG00000116560	Unknown	translation_folding	['Santos', 'Matos']
SFRS9	Q13242	ENSG00000111786	Nucleus	rna_processing	['Pankow']
SFXN1	Q9H9B4	ENSG00000164466	Mitochondrion	activity_PM	['Pankow']
SGPL1	O95470	ENSG00000166224	ER	PM	['Matos']
SH3BGRL2	Q9UJC5	ENSG00000198478	Nucleus	otherfunctions_unknown	['Wang']
SH3BGRL3	Q9H299	ENSG00000142669	Cytoplasm	translation_folding	['Santos']
SH3GL1	Q99961	ENSG00000141985	Cytoplasm	translation_folding	['Santos']
SH3GL2	Q99962	ENSG00000107295	Cytoplasm	translation_folding	['Santos']
SHMT1	P34896		Cytoplasm	translation_folding	['Santos']
SHMT2	P34897	ENSG00000182199	Mitochondrion	translation_folding	['Santos']
SHROOM1	Q2M3G4	ENSG00000164403	Cytoplasm	otherfunctions_unknown	['Wang']
SHROOM3	Q8TF72	ENSG00000138771	Extracellular	PM	['Matos']
SKP1	P63208	ENSG00000113558	Nucleus	degradation	['Pankow', 'Santos']
SLC16A1	P53985		Membrane	activity_PM	['Pankow']
SLC25A1	P53007	ENSG00000100075	Mitochondrion	PM	['Matos']
SLC25A11	Q02978	ENSG00000108528	Mitochondrion	otherfunctions_unknown	['Pankow', 'Santos']
SLC25A13	Q9UJS0	ENSG00000004864	Mitochondrion	otherfunctions_unknown	['Pankow']
SLC25A24	Q6NUK1		Mitochondrion	otherfunctions_unknown	['Pankow']
SLC25A3	Q00325	ENSG00000075415	Mitochondrion	activity_PM	['Pankow', 'Matos']
SLC25A31	Q9H0C2	ENSG00000151475	Mitochondrion	otherfunctions_unknown	['Pankow']
SLC25A5	P05141	ENSG00000005022	Mitochondrion	PM	['Matos']
SLC25A6	P12236	ENSG00000169100	Mitochondrion	PM	['Matos']
SLC27A6	Q9Y2P4	ENSG00000113396	Membrane	PM	['Matos']
SLC3A2	P08195	ENSG00000168003	Membrane	PM	['Matos']
SLC9A3R1	O14745	ENSG00000109062	Cytoplasm	cytoskeleton_anchoring	['Wang', 'Pankow', 'Santos', 'Matos']
SLC9A3R2	Q15599	ENSG00000065054	Golgi	cytoskeleton_anchoring	['Wang', 'Pankow']
SMC4	Q9NTJ3	ENSG00000113810	Nucleus	transcription	['Pankow']
SND1	Q7KZF4	ENSG00000197157	Cytoplasm	translation_folding	['Santos']
SNRNP70	P08621	ENSG00000104852	Unknown	translation_folding	['Santos']
SNRPD2	P62316	ENSG00000125743	Cytoplasm	translation_folding	['Santos', 'Matos']
SNRPD3	P62318	ENSG00000100028	Cytoplasm	translation_folding	['Santos', 'Matos']
SNRPF	P62306	ENSG00000139343	Cytoplasm	translation_folding	['Santos']
SNX27	Q96L92	ENSG00000143376	Cytoplasm	recycling	['Pankow']
SNX4	O95219	ENSG00000114520	Golgi	otherfunctions_unknown	['Wang']
SNX9	Q9Y5X1	ENSG00000130340	Golgi	otherfunctions_unknown	['Wang']
SOGA1	O94964	ENSG00000149639	Extracellular	otherfunctions_unknown	['Santos']
SORL1	Q92673	ENSG00000137642	Membrane	otherfunctions_unknown	['Wang']
SPCS2	Q15005	ENSG00000118363	Cytoplasm	translation_folding	['Santos']
SPECC1	Q5M775	ENSG00000128487	Membrane	PM	['Matos']
SPINT2	O43291	ENSG00000167642	Membrane	translation_folding	['Santos']
SPRR1A	P35321	ENSG00000169474	Cytoplasm	translation_folding	['Santos', 'Matos']
SPRR1B	P22528	ENSG00000169469	Cytoplasm	otherfunctions_unknown	['Pankow', 'Santos']
SPRR2E	P22531	ENSG00000203785	Cytoplasm	translation_folding	['Santos']
SPRR2F	Q96RM1	ENSG00000244094	Cytoplasm	translation_folding	['Santos']
SPRR2G	Q9BYE4	ENSG00000159516	Cytoplasm	PM	['Matos']
SPTAN1	Q13813	ENSG00000197694	Cytoplasm	cytoskeleton_anchoring	['Pankow', 'Santos', 'Matos']
SPTBN1	Q01082	ENSG00000115306	Cytoplasm	cytoskeleton_anchoring	['Pankow', 'Santos', 'Matos']
SPTLC1	O15269	ENSG00000090054	ER	PM	['Matos']
SPTLC2	O15270	ENSG00000100596	ER	translation_folding	['Pankow']
SQOR	Q9Y6N5	ENSG00000137767	Mitochondrion	otherfunctions_unknown	['Wang']
SQSTM1	Q13501		Cytoplasm	translation_folding	['Santos']
SRA1	Q9HD15	ENSG00000213523	Membrane	otherfunctions_unknown	['Wang']
SRI	P30626	ENSG00000075142	Cytoplasm	translation_folding	['Santos']
SRP19	P09132	ENSG00000153037	Cytoplasm	translation_folding	['Santos']
SRRM1	Q8IYB3	ENSG00000133226	Nucleus	rna_processing	['Pankow']
SRRM2	Q9UQ35	ENSG00000167978	Nucleus	translation_folding	['Santos']
SRSF1	Q07955	ENSG00000136450	Cytoplasm	translation_folding	['Santos']
SRSF2	Q01130	ENSG00000161547	Nucleus	translation_folding	['Santos']
SRSF3	P84103	ENSG00000112081	Nucleus	translation_folding	['Santos']
SRSF4	Q08170	ENSG00000116350	Unknown	translation_folding	['Santos']
SRSF5	Q13243	ENSG00000100650	Nucleus	translation_folding	['Santos']
SRSF6	Q13247	ENSG00000124193	Nucleus	translation_folding	['Santos']
SRSF8	Q9BRL6	ENSG00000263465	Nucleus	translation_folding	['Santos']
SRSF9	Q13242	ENSG00000111786	Nucleus	translation_folding	['Santos']
SSBP1	Q04837		Mitochondrion	gene	['Pankow', 'Santos', 'Matos']
SSR4	P51571	ENSG00000180879	ER	rna_processing	['Pankow']
STEEP1	Q9H5V9	ENSG00000018610	Nucleus	PM	['Matos']
STIP1	P31948	ENSG00000168439	Cytoplasm	translation_folding	['Santos']
STMN1	P16949	ENSG00000117632	Cytoplasm	translation_folding	['Santos']
STMN2	Q93045	ENSG00000104435	Cytoplasm	translation_folding	['Santos']
STOML2	Q9UJZ1	ENSG00000165283	Membrane	otherfunctions_unknown	['Pankow']
SUB1	P53999	ENSG00000113387	Nucleus	translation_folding	['Santos', 'Matos']
SUCLA2	Q9P2R7	ENSG00000136143	Mitochondrion	otherfunctions_unknown	['Pankow', 'Santos']
SUCLG2	Q96I99	ENSG00000172340	Mitochondrion	otherfunctions_unknown	['Pankow']
SUGT1	Q9Y2Z0	ENSG00000165416	Cytoplasm	translation_folding	['Santos', 'Matos']
SUMO2	P61956	ENSG00000188612	Nucleus	translation_folding	['Santos']
SUMO3	P55854	ENSG00000184900	Cytoplasm	translation_folding	['Santos']
SUMO4	Q6EEV6	ENSG00000177688	Unknown	translation_folding	['Santos', 'Matos']
SUPT16H	Q9Y5B9	ENSG00000092201	Nucleus	translation_folding	['Santos', 'Matos']
SVIL	O95425	ENSG00000197321	Cytoplasm	otherfunctions_unknown	['Wang']
TACC3	Q9Y6A5	ENSG00000013810	Cytoplasm	translation_folding	['Santos']
TAF15	Q92804		Nucleus	translation_folding	['Santos']
TAGLN	Q01995	ENSG00000149591	Cytoplasm	translation_folding	['Santos']
TAGLN2	P37802	ENSG00000158710	Cytoplasm	otherfunctions_unknown	['Pankow', 'Santos']
TALDO1	P37837	ENSG00000177156	Cytoplasm	translation_folding	['Santos']
TAP1	Q03518		ER	translation_folding	['Santos']
TARDBP	Q13148	ENSG00000120948	Nucleus	rna_processing	['Pankow']
TARS	P26639	ENSG00000113407	Cytoplasm	translation_folding	['Santos']
TARS2	Q9BW92	ENSG00000143374	Mitochondrion	translation_folding	['Pankow']
TBC1D15	Q8TC07	ENSG00000121749	Cytoplasm	trafficking_secretorypathway	['Pankow']
TBC1D9B	Q66K14		Membrane	otherfunctions_unknown	['Pankow']
TBCA	O75347	ENSG00000171530	Cytoplasm	translation_folding	['Santos']
TBCB	Q99426	ENSG00000105254	Cytoplasm	translation_folding	['Santos']
TBR1	Q16650	ENSG00000136535	Nucleus	PM	['Matos']
TCEB1	Q15369	ENSG00000154582	Nucleus	degradation	['Pankow']
TCEB2	Q15370	ENSG00000103363	Nucleus	degradation	['Pankow', 'Santos']
TCOF1	Q13428	ENSG00000070814	Nucleus	PM	['Matos']
TCP1	P17987	ENSG00000120438	Cytoplasm	otherfunctions_unknown	['Wang', 'Santos']
TECR	Q9NZ01	ENSG00000099797	ER	otherfunctions_unknown	['Pankow', 'Matos']
TENM2	Q9NT68	ENSG00000145934	Nucleus	translation_folding	['Santos']
TES	Q9UGI8	ENSG00000135269	Cytoplasm	cytoskeleton_anchoring	['Pankow', 'Matos']
TF	P02787	ENSG00000091513	Extracellular	transcription	['Pankow', 'Santos']
TFG	Q92734	ENSG00000114354	ER	translation_folding	['Santos', 'Matos']
TGFBI	Q15582	ENSG00000120708	Extracellular	PM	['Matos']
TGM1	P22735		Membrane	translation_folding	['Santos', 'Matos']
TGM2	P21980	ENSG00000198959	Cytoplasm	translation_folding	['Pankow', 'Santos', 'Matos']
TGM3	Q08188	ENSG00000125780	Cytoplasm	trafficking_secretorypathway	['Pankow', 'Santos']
THADA	Q6YHU6	ENSG00000115970	Cytoplasm	otherfunctions_unknown	['Pankow']
THBS1	P07996	ENSG00000137801	Extracellular	translation_folding	['Santos', 'Matos']
THEM6	Q8WUY1	ENSG00000130193	Cytoplasm	otherfunctions_unknown	['Wang']
TIMM44	O43615	ENSG00000104980	Mitochondrion	PM	['Matos']
TIMM50	Q3ZCQ8	ENSG00000105197	Mitochondrion	otherfunctions_unknown	['Pankow']
TJP1	Q07157		Extracellular	otherfunctions_unknown	['Wang', 'Santos', 'Matos']
TJP2	Q9UDY2	ENSG00000119139	Extracellular	translation_folding	['Santos', 'Matos']
TJP3	O95049	ENSG00000105289	Extracellular	otherfunctions_unknown	['Wang']
TKT	P29401	ENSG00000163931	Unknown	translation_folding	['Santos']
TLN1	Q9Y490	ENSG00000137076	Extracellular	PM	['Matos']
TM9SF3	Q9HD45	ENSG00000077147	Membrane	otherfunctions_unknown	['Pankow']
TMEM189-UBE2V1	Q13404	ENSG00000124208	Nucleus	translation_folding	['Santos']
TMEM33	P57088	ENSG00000109133	Membrane	otherfunctions_unknown	['Wang', 'Pankow', 'Matos']
TMOD2	Q9NZR1	ENSG00000128872	Cytoplasm	cytoskeleton_anchoring	['Pankow']
TMOD3	Q9NYL9	ENSG00000138594	Cytoplasm	cytoskeleton_anchoring	['Wang', 'Pankow']
TMPO	P42167	ENSG00000120802	Cytoplasm	translation_folding	['Santos']
TNC	P24821	ENSG00000041982	Extracellular	translation_folding	['Santos', 'Matos']
TNPO3	Q9Y5L0	ENSG00000064419	Cytoplasm	rna_processing	['Wang', 'Pankow']
TNS3	Q68CZ2	ENSG00000136205	Extracellular	PM	['Matos']
TOMM20	Q15388	ENSG00000173726	Mitochondrion	PM	['Matos']
TOP1	P11387	ENSG00000198900	Nucleus	translation_folding	['Santos', 'Matos']
TOP2A	P11388	ENSG00000131747	Cytoplasm	transcription	['Pankow']
TP53	P04637	ENSG00000141510	Cytoplasm	PM	['Matos']
TP53BP1	Q12888	ENSG00000067369	Nucleus	otherfunctions_unknown	['Pankow']
TPD52L2	O43399	ENSG00000101150	Unknown	translation_folding	['Santos']
TPI1	P60174	ENSG00000111669	Cytoplasm	otherfunctions_unknown	['Pankow', 'Santos']
TPM1	P09493	ENSG00000140416	Cytoplasm	cytoskeleton_anchoring	['Pankow', 'Santos', 'Matos']
TPM2	P07951	ENSG00000198467	Cytoplasm	cytoskeleton_anchoring	['Pankow', 'Santos']
TPM3	P06753	ENSG00000143549	Cytoplasm	otherfunctions_unknown	['Wang', 'Santos', 'Matos']
TPM4	P67936	ENSG00000167460	Cytoplasm	cytoskeleton_anchoring	['Pankow', 'Santos', 'Matos']
TPP1	O14773	ENSG00000166340	Extracellular	otherfunctions_unknown	['Wang']
TRA2B	P62995	ENSG00000136527	Nucleus	otherfunctions_unknown	['Santos']
TRAP1	Q12931	ENSG00000126602	Mitochondrion	translation_folding	['Santos']
TRIM2	Q9C040	ENSG00000109654	Cytoplasm	otherfunctions_unknown	['Wang']
TRIM21	P19474	ENSG00000132109	Cytoplasm	degradation	['Pankow', 'Matos']
TRIM28	Q13263	ENSG00000130726	Nucleus	transcription	['Pankow']
TRIM29	Q14134	ENSG00000137699	Cytoplasm	otherfunctions_unknown	['Pankow']
TRIM5	Q9C035	ENSG00000132256	Cytoplasm	degradation	['Pankow']
TRIOBP	Q9H2D6	ENSG00000100106	Nucleus	PM	['Matos']
TRIP10	Q15642	ENSG00000125733	Cytoplasm	translation_folding	['Santos']
TRIP12	Q14669	ENSG00000153827	Cytoplasm	otherfunctions_unknown	['Wang']
TRY8	P07478		Extracellular	translation_folding	['Santos']
TTC27	Q6P3X3	ENSG00000018699	Nucleus	otherfunctions_unknown	['Pankow']
TUBA1A	Q71U36	ENSG00000167552	Cytoplasm	translation_folding	['Santos', 'Matos']
TUBA1B	P68363	ENSG00000123416	Cytoplasm	translation_folding	['Santos', 'Matos']
TUBA1C	Q9BQE3	ENSG00000167553	Cytoplasm	translation_folding	['Santos', 'Matos']
TUBA3C	P0DPH8	ENSG00000198033	Cytoplasm	translation_folding	['Santos']
TUBA3E	Q6PEY2	ENSG00000152086	Cytoplasm	translation_folding	['Santos']
TUBA4A	P68366	ENSG00000127824	Cytoplasm	translation_folding	['Santos', 'Matos']
TUBA8	Q9NY65	ENSG00000183785	Cytoplasm	cytoskeleton_anchoring	['Pankow']
TUBB	P07437		Cytoplasm	translation_folding	['Santos', 'Matos']
TUBB1	Q9H4B7	ENSG00000101162	Cytoplasm	cytoskeleton_anchoring	['Pankow']
TUBB2A	Q13885	ENSG00000137267	Cytoplasm	translation_folding	['Santos', 'Matos']
TUBB2B	Q9BVA1	ENSG00000137285	Cytoplasm	translation_folding	['Santos']
TUBB3	Q13509	ENSG00000258947	Cytoplasm	cytoskeleton_anchoring	['Pankow', 'Matos']
TUBB4A	P04350	ENSG00000104833	Cytoplasm	translation_folding	['Santos']
TUBB4B	P68371	ENSG00000188229	Cytoplasm	translation_folding	['Santos', 'Matos']
TUBB6	Q9BUF5	ENSG00000176014	Cytoplasm	cytoskeleton_anchoring	['Pankow', 'Santos']
TUBB8	Q3ZCM7	ENSG00000261456	Cytoplasm	translation_folding	['Santos']
TUFM	P49411	ENSG00000178952	Mitochondrion	translation_folding	['Santos', 'Matos']
TWF1	Q12792	ENSG00000151239	Cytoplasm	translation_folding	['Santos']
TXLNA	P40222	ENSG00000084652	Unknown	translation_folding	['Santos']
TXN	P10599	ENSG00000136810	Nucleus	translation_folding	['Santos', 'Matos']
TXNDC5	Q8NBS9	ENSG00000239264	ER	translation_folding	['Santos', 'Matos']
U2AF1	P0DN76	ENSG00000160201	Nucleus	translation_folding	['Santos', 'Matos']
U2AF1L4	Q8WU68	ENSG00000161265	Nucleus	translation_folding	['Santos']
UBA1	P22314	ENSG00000130985	Cytoplasm	translation_folding	['Santos']
UBA52	P62987	ENSG00000221983	Cytoplasm	translation_folding	['Santos', 'Matos']
UBA6	A0AVT1	ENSG00000033178	Unknown	translation_folding	['Santos']
UBB	P0CG47	ENSG00000170315	Nucleus	otherfunctions_unknown	['Wang', 'Santos']
UBBP4	F1PDG4	ENSG00000263563	Unknown	translation_folding	['Santos']
UBC	P0CG48	ENSG00000150991		otherfunctions_unknown	['Wang', 'Santos']
UBE2M	P61081	ENSG00000130725	Unknown	translation_folding	['Santos']
UBE2N	P61088	ENSG00000177889	Nucleus	translation_folding	['Santos']
UBE2NL	Q5JXB2	ENSG00000276380	Unknown	translation_folding	['Santos']
UBE2V1	Q13404	ENSG00000244687	Nucleus	translation_folding	['Santos']
UBE2V2	Q15819	ENSG00000169139	Unknown	translation_folding	['Santos']
UBE3C	Q15386	ENSG00000009335	Nucleus	degradation	['Pankow']
UBL4A	P11441	ENSG00000102178	Cytoplasm	PM	['Matos']
UBR3	Q6ZT12	ENSG00000144357	Membrane	degradation	['Pankow']
UBR4	Q5T4S7	ENSG00000127481	Membrane	degradation	['Pankow']
UBR5	O95071	ENSG00000104517	Nucleus	degradation	['Pankow']
UCHL3	P15374	ENSG00000118939	Cytoplasm	translation_folding	['Santos']
UNC45A	Q9H3U1	ENSG00000140553	Cytoplasm	translation_folding	['Pankow']
UQCRC2	P22695	ENSG00000140740	Mitochondrion	otherfunctions_unknown	['Pankow', 'Santos']
USP9X	Q93008	ENSG00000124486		otherfunctions_unknown	['Wang', 'Matos']
UTS2	O95399	ENSG00000049247	Extracellular	translation_folding	['Santos']
VAPA	Q9P0L0	ENSG00000101558	ER	trafficking_secretorypathway	['Pankow']
VAPB	O95292	ENSG00000124164	ER	trafficking_secretorypathway	['Pankow']
VARS	P26640		Unknown	translation_folding	['Santos']
VASP	P50552	ENSG00000125753	Cytoplasm	otherfunctions_unknown	['Santos']
VCL	P18206	ENSG00000035403	Cytoplasm	cytoskeleton_anchoring	['Pankow', 'Santos', 'Matos']
VCP	P55072	ENSG00000165280	Cytoplasm	degradation	['Wang', 'Pankow', 'Santos', 'Matos']
VDAC2	P45880	ENSG00000165637	Mitochondrion	translation_folding	['Santos']
VIM	P08670	ENSG00000026025	Cytoplasm	cytoskeleton_anchoring	['Pankow', 'Matos']
VIPR1	P32241	ENSG00000114812	Membrane	otherfunctions_unknown	['Wang']
VPS4A	Q9UN37	ENSG00000132612	Cytoplasm	otherfunctions_unknown	['Wang']
VSIG8	P0DPA2	ENSG00000243284	Membrane	otherfunctions_unknown	['Santos']
WARS	P23381	ENSG00000140105	Cytoplasm	translation_folding	['Santos']
WDR1	O75083	ENSG00000071127	Cytoplasm	translation_folding	['Santos', 'Matos']
WDR83	Q9BRX9	ENSG00000123154	Cytoplasm	PM	['Matos']
WFS1	O76024	ENSG00000109501	Membrane	otherfunctions_unknown	['Wang']
WIBG	Q9BRP8	ENSG00000170473	Cytoplasm	translation_folding	['Santos']
WSB1	Q9Y6I7	ENSG00000109046	Unknown	otherfunctions_unknown	['Wang']
XP32	Q5T750	ENSG00000198854	Unknown	translation_folding	['Santos']
XPNPEP3	Q9NQH7	ENSG00000196236	Mitochondrion	translation_folding	['Pankow']
XPO1	O14980	ENSG00000082898	Cytoplasm	rna_processing	['Wang', 'Pankow']
XPO4	Q9C0E2	ENSG00000132953	Cytoplasm	rna_processing	['Pankow']
XPOT	O43592	ENSG00000184575	Nucleus	rna_processing	['Pankow']
XRCC5	P13010	ENSG00000079246	Nucleus	gene	['Pankow', 'Santos', 'Matos']
YBX1	P67809	ENSG00000065978	Cytoplasm	translation_folding	['Santos', 'Matos']
YBX2	Q9Y2T7		Cytoplasm	PM	['Matos']
YBX3	P16989	ENSG00000060138	Cytoplasm	translation_folding	['Santos']
YTHDF2	Q9Y5A9	ENSG00000198492	Cytoplasm	otherfunctions_unknown	['Pankow', 'Matos']
YWHAB	P31946	ENSG00000166913	Cytoplasm	activity_PM	['Pankow', 'Santos', 'Matos']
YWHAE	P62258		Cytoplasm	activity_PM	['Pankow', 'Santos', 'Matos']
YWHAG	P61981	ENSG00000170027	Cytoplasm	activity_PM	['Pankow', 'Santos', 'Matos']
YWHAH	Q04917	ENSG00000128245	Cytoplasm	activity_PM	['Pankow', 'Santos']
YWHAQ	P27348	ENSG00000134308	Cytoplasm	translation_folding	['Santos', 'Matos']
YWHAZ	P63104	ENSG00000164924	Cytoplasm	activity_PM	['Pankow', 'Santos', 'Matos']
ZNF185	O15231	ENSG00000147394	Cytoplasm	translation_folding	['Santos', 'Matos']
ZNF90	Q03938	ENSG00000213988	Nucleus	translation_folding	['Santos']
ZYX	Q15942		Cytoplasm	translation_folding	['Santos', 'Matos']
