# Supplementary material for: CFTR Lifecycle Map—A Systems Medicine Model of CFTR Maturation to Predict Possible Active Compound Combinations
Source: Int J Mol Sci. 2021 Jul 15;22(14):7590. doi: 10.3390/ijms22147590 (PMC8306775; doi:10.3390/ijms22147590)
Supplement: Supplementary file 1 [file ijms-22-07590-s001.zip › SupplementaryTable2_6.xlsx]

## Sheet: Nucleus
Species	Interaction (direct, indirect, functional)	Specific Interaction	Experimental method	PMID	DOI	Year	Notes	HumanCelltype	Polarised
BACH1	direct	repression	ChIP	25259561	10.1165/rcmb.2014-0263OC	2015	binds ARE at -44kb	HBE, Caco-2, 16HBE14o-	polarised
BACH1	functional	repression	siRNA	32534959	10.1016/j.jcf.2020.05.006	2020	F508del increases BACH1 expression	16HBE14o-, CFBE41o-	polarised
BRD8		repression	ChIP-Seq and siRNA	29572268	10.1042/BCJ20180044	2018		Calu-3	polarised
BRD8		repression	review	30893953	10.3390/genes10030235	2019		Review	non-polarised
CDX2	direct	regulation	ChIP-Seq and siRNA	22671145	10.1042/BJ20120693	2012	interacts with multiple genomic locations of CFTR	Caco-2, HT-29	polarised
CDX2	direct	regulation	shRNA screen	25631877	10.1093/hmg/ddv032	2015		CFPAC-1	polarised
CEBPA	direct	positive regulation	EMSA	7499410	10.1074/jbc.270.48.28848	1995	binds to CCAAT element in promoter	PANC-1, Hla	non-polarised
CEBPA	direct	positive regulation	Q-ChIP, EMSA	25186262	10.1183/09031936.00113214	2015		A549, T84, HBE, CFBE41o-, 15HBE14o-	polarised
CREB1	direct	regulation	EMSA	8943230	10.1074/jbc.271.50.31869	1996	cAMP dependent	T85, Calu-3, JEG-3	polarised
CREB1	direct	regulation	Functional assay	18209474	10.1159/000113749	2008	cAMP dependent, activated by extracellular HCO3-	Calu-3	polarised
CTCF	direct	regulation	EMSA	17696881	10.1042/BJ20070429	2007	binds DHS at -20.9kb	Caco-2, Calu-3, K562	polarised
CTCF	direct	regulation	ChIP, EMSA	19129223	10.1093/nar/gkn1056	2009		Caco-2, K562	non-polarised
CTCF	direct	regulation	review	30893953	10.3390/genes10030235	2019		Review	non-polarised
CTCF	direct	regulation	review	26184320	10.3390/genes6030543	2015		Review	non-polarised
EHF	functional	regulation	Transcriptomics	24105369	10.1038/ejhg.2013.209	2014		Patient	polarised
EHF	direct	repression	ChIP-Seq and siRNA	29572268	10.1042/BCJ20180044	2018	interacts with cis-regulatory element at -35kb	Calu-3	polarised
Estradiol	indirect	activation	review	24685677	10.1016/j.biocel.2014.03.020	2014		Review	non-polarised
Estradiol	indirect	activation	in vivo study	27615377	10.1113/EP085803	2016		Patient	polarised
FOXA1	direct	regulation	ChIP-Seq and siRNA	22671145	10.1042/BJ20120693	2012	Binds to intron 11	Caco-2, HT-29	polarised
FOXA1	direct	regulation	siRNA	24440874	10.4161/epi.27696	2014		Caco-2, HT-29, A549, MCF7	polarised
FOXA1	direct	positive regulation	Q-ChIP, EMSA	25186262	10.1183/09031936.00113214	2015		A549, T84, HBE, CFBE41o-, 15HBE14o-	polarised
FOXA2	direct	regulation	ChIP-Seq and siRNA	22671145	10.1042/BJ20120693	2012	Binds to intron 11	Caco-2, HT-29	polarised
FOXA2	direct	regulation	siRNA	24440874	10.4161/epi.27696	2014		Caco-2, HT-29, A549, MCF7	polarised
HIF1A	functional	repression	ChIP	18779379	10.1096/fj.08-110221	2009	Under hypoxia	Caco-2, T84	non-polarised
HIF1A	functional	regulated by	Functional assay	21420913	10.1016/j.jcf.2011.02.005	2011	expression altered in CF-affected cells	IB3-1	non-polarised
HNF1A	direct	regulation	ChIP-Seq and siRNA	22671145	10.1042/BJ20120693	2012	interacts with intronic DHS	Caco-2, HT-29	polarised
HNF1A	direct	regulation	shRNA screen	25631877	10.1093/hmg/ddv032	2015		CFPAC-1	polarised
HNF1A	direct	regulation	EMSA, Real-time qRT-PCR	14656222	10.1042/BJ20031157	2004		Caco-2, Capan1, Calu3, MCF7	polarised
IFNG	direct	downregulation	cell line study	7526699	10.1152/ajpcell.1994.267.5.C1398	1994	decreases mRNA stability	HT-29, T84	polarised
IFNG	direct	regulation	qRT-PCR	16051699	10.1124/jpet.105.087528	2005	differential regulation depending on cell type, down-regulation in T84, up-regulation in mast cells	T84, LAD2	non-polarised
ING2	direct	repression	ChIP-Seq and siRNA	29572268	10.1042/BCJ20180044	2018		Calu-3	polarised
ING2	direct	repression	review	30893953	10.3390/genes10030235	2019		Review	non-polarised
IRF1	direct	activation	siRNA	23689137	10.1128/MCB.00003-13	2013	binds DHS at -35kb	16HBE14o-	polarised
IRF1	direct	activation	review	30893953	10.3390/genes10030235	2019		Review	non-polarised
IRF2	direct	repression	siRNA	23689137	10.1128/MCB.00003-13	2013	binds DHS at -35kb	16HBE14o-	polarised
IRF2	direct	repression	review	30893953	10.3390/genes10030235	2019		Review	non-polarised
KLF5	direct	repression	ChIP-Seq and siRNA	29572268	10.1042/BCJ20180044	2018	interacts with cis-regulatory element at -35kb	Calu-3	polarised
KLF5	direct	repression	review	30893953	10.3390/genes10030235	2019		Review	non-polarised
MAFK	direct	repression	ChIP	25259561	10.1165/rcmb.2014-0263OC	2015	binds ARE at -44kb	HBE, Caco-2, 16HBE14o-	polarised
MAFK	direct	repression	review	30893953	10.3390/genes10030235	2019		Review	non-polarised
MIR101-1	direct	negative regulation	micro-array	25186262	10.1183/09031936.00113214	2015		A549, T84, HBE, CFBE41o-, 15HBE14o-	polarised
MIR101-1	direct	negative regulation	qRT-PCR, Luciferase assay	23226399	10.1371/journal.pone.0050837	2012		16HBE14o-, HEK293, patients	polarised
MIR101-1	direct	negative regulation	Luciferase assay	22028919	10.1371/journal.pone.0026601	2011		HEK293	non-polarised
MIR101-2	direct	negative regulation	micro-array	25186262	10.1183/09031936.00113214	2015		A549, T84, HBE, CFBE41o-, 15HBE14o-	polarised
MIR101-2	direct	negative regulation	qRT-PCR, Luciferase assay	23226399	10.1371/journal.pone.0050837	2012		16HBE14o-, HEK293, patients	polarised
MIR101-2	direct	negative regulation	Luciferase assay	22028919	10.1371/journal.pone.0026601	2011		HEK293	non-polarised
MIR138-1	direct	positive regulation	ELISA	22853952	10.1073/pnas.1210906109	2012	relieves SIN3A-mediated repression	primaryHBE, primaryHTE	polarised
MIR138-1	direct	positive regulation	review	25687559	10.1016/j.ajpath.2014.12.022	2015		Review	non-polarised
MIR138-1	direct	positive regulation	review	30349480	10.3389/fphar.2018.01113	2018		Review	non-polarised
MIR138-2	direct	positive regulation	ELISA	22853952	10.1073/pnas.1210906109	2012	relieves SIN3A-mediated repression	primaryHBE, primaryHTE	polarised
MIR138-2	direct	positive regulation	review	25687559	10.1016/j.ajpath.2014.12.022	2015		Review	non-polarised
MIR138-2	direct	positive regulation	review	30349480	10.3389/fphar.2018.01113	2018		Review	non-polarised
MIR145	direct	repression	micro-array	25186262	10.1183/09031936.00113214	2015		A549, T84, HBE, CFBE41o-, 15HBE14o-	polarised
MIR145	direct	repression	qRT-PCR, Luciferase assay	21689072	10.1042/BJ20110672	2011		PANC-1	non-polarised
NFE2L2	direct	transcriptional regulation		20309604	10.1007/s00018-010-0336-4	2010		Beas2B	polarised
NFE2L2	direct	activation	siRNA	25259561	10.1165/rcmb.2014-0263OC	2015	under oxidative stress binds ARE at -44kb	HBE, Caco-2, 16HBE14o-	polarised
NFE2L2	direct	repression	ChIP, RT-PCR	20309604	10.1007/s00018-010-0336-4	2010		Beas2B	polarised
NFE2L2	direct	activation	review	30893953	10.3390/genes10030235	2019	under oxidative stress binds ARE at -44kb	Review	non-polarised
NFKB1	functional	activation	EMSA	11278608	10.1074/jbc.M010061200	2001		T84	non-polarised
NFKB1	functional	activation	ChIP, EMSA	25259561	10.1165/rcmb.2014-0263OC	2015		HBE, Caco-2, 16HBE14o-	polarised
NFYA	direct	activation	siRNA	23689137	10.1128/MCB.00003-13	2013		16HBE14o-	polarised
NFYA	functional	physical association	EMSA	10075672	10.1074/jbc.274.12.7803	1999		PANC-1, U937	non-polarised
NFYB	direct	activation	siRNA	23689137	10.1128/MCB.00003-13	2013	binds DHS at -35kb	16HBE14o-	polarised
NFYB	functional	physical association	EMSA	10075672	10.1074/jbc.274.12.7803	1999		PANC-1, U937	non-polarised
NFYC	direct	activation	siRNA	23689137	10.1128/MCB.00003-13	2013		16HBE14o-	polarised
NFYC	functional	physical association	EMSA	10075672	10.1074/jbc.274.12.7803	1999		PANC-1, U937	non-polarised
NR2F2	direct	repression	ChIP-Seq and siRNA	29572268	10.1042/BCJ20180044	2018		Calu-3	polarised
NR2F2	direct	repression	review	30893953	10.3390/genes10030235	2019		Review	non-polarised
NR3C1	functional	repression	Nucleosome mapping	23325854	10.1093/nar/gks1462	2013		Caco-2, 16HBE14o-, HBE	polarised
NR3C1	functional	regulation	mRNA measurement	25910246	10.1371/journal.pone.0124833	2015	minimal function GR may be necessary to optimize CFTR expression	Calu-3, A549	polarised
SIN3A	direct	repression	cell line study	22853952	10.1073/pnas.1210906109	2012		primaryHBE, primaryHTE	polarised
SIN3A	direct	repression	siRNA	23689137	10.1128/MCB.00003-13	2013		16HBE14o-	polarised
SMARCC1	direct	regulation	Nucleosome mapping	23325854	10.1093/nar/gks1462	2013	interacts with DHS	Caco-2, 16HBE14o-, HBE	polarised
SMARCC1	direct	positive regulation	shRNA screen	25631877	10.1093/hmg/ddv032	2015		CFPAC-1	polarised
TNF	functional	downregulation	cell line study	1281791	10.1016/0014-5793(92)81507-i	1992	decreases mRNA stability	HT-29	polarised
TNF	functional	regulation	patient genotyping	23343370	10.1186/1479-5876-11-19	2013	TNFA polymorphisms as modifier gene	Patient	polarised
TNF	functional	regulation	patient genotyping	24959313		2014	TNFA polymorphisms as modifier gene	Patient	polarised
YY1	direct	regulation	ChIP, RT-PCR	20309604	10.1007/s00018-010-0336-4	2010		Beas2B	polarised
YY1	direct	regulation	EMSA	10652351	10.1093/nar/gki837	2000		Beas2B	polarised
YY1	direct	regulation	ChIP, EMSA	16170155	10.1093/nar/gki837	2005		Beas2B, A549	polarised

## Sheet: ER
Species	Interaction (direct, indirect, functional)	Specific Interaction	Method	PMID	DOI	Year	Interaction with	Notes	HumanCelltype	Polarised
AHSA1	indirect	indirect	Functional assay	20089831	10.1091/mbc.E09-12-1017	2010	CFTR		invitro	non-polarised
AHSA1	indirect	indirect	Functional assay	17110338	10.1016/j.cell.2006.09.043	2006	CFTR		HEK293, Calu-3, T84, HT-29, CFBE41o-	polarised
AHSA2	direct	direct	Functional assay, Mass-spectrometry	20089832	10.1091/mbc.E09-12-1018	2010	HS90A		HEK293	non-polarised
AHSA2	direct	direct	Functional assay	17110338	10.1016/j.cell.2006.09.043	2006	HS90A		HEK293, Calu-3, T84, HT-29, CFBE41o-	polarised
AMFR	direct	Ubiquitination, Degradation	Functional assay	18216283	10.1091/mbc.E07-06-0601	2008	CFTR		HEK293	non-polarised
AMFR	direct	Ubiquitination, Degradation	Functional mutational analysis, Functional assay	19828134	10.1016/j.biocel.2009.10.005	2009	CFTR		HEK293	non-polarised
ATF6	functional	degradation	ChIP	18319256	10.1074/jbc.M707610200	2008	during UPR, F508del		Calu-3, CFPAC-1, HeLa, CFBE41o-	polarised
ATF6	functional	degradation	Functional Assay	29061306	10.1016/j.bbrc.2017.10.103.	2017	during UPR, F508del, inhibited by SUMOylation
ATP2A2	indirect	indirect	Functional assay	28189267	10.1016/j.ceca.2017.01.011	2017	CFTR		CFBE41o-, 16HBE14o-	polarised
ATP2A2	indirect	indirect	Functional assay	25661196	10.1016/j.bbamcr.2015.01.010	2015	CFTR		CFBE41o-, 16HBE14o-	polarised
BAG1	indirect	indirect	Functional assay	21697503	10.1091/mbc.E11-02-0137	2011	CFTR		HEK293, invitro	non-polarised
BAG1	indirect	indirect	Functional assay	23178238	10.1159/000343303	2012	CFTR		CFBE41o-	polarised
BAG1	direct	direct	Functional assay	21697503	10.1091/mbc.E11-02-0137	2011	HSPA8		HEK293, invitro	non-polarised
BAG1	direct	direct	Functional assay	27474739	10.1074/jbc.M116.742502	2016	HSPA8		invitro	non-polarised
BAP31	direct	Degradation	Functional assay	18555783	10.1016/j.cell.2008.04.042	2008	CFTR		HeLa	non-polarised
BAP31	direct	direct	Two Hbrid Assay	18555783	10.1016/j.cell.2008.04.042	2008	DERL1		HeLa	non-polarised
BAP31	direct	Degradation	Functional assay	11274174	10.1074/jbc.M011209200	2001	CFTR		16HBE14o-, invitro	polarised
CALU	direct	direct	Functional assay	28189267	10.1016/j.ceca.2017.01.011	2017	CFTR		CFBE41o-, 16HBE14o-	polarised
CALU	direct	direct	CoIP, SPR	22768251	10.1371/journal.pone.0040173	2012	CFTR	Increased binding with G551D-CFTR	HEK293, HeLa	non-polarised
CALU	direct	inhibitory	Functional assay	28189267	10.1016/j.ceca.2017.01.011	2017	SERCA		CFBE41o-, 16HBE14o-	polarised
CANX	direct	chaperone	Functional assay	14595111	10.1091/mbc.E03-06-0379	2004	CFTR		CFBE41o-, 16HBE14o-	polarised
CANX	direct	chaperone	Pulse Chase, CoIP	18716059	10.1091/mbc.E08-04-0357	2008	CFTR		HEK293	non-polarised
DERL1	direct	direct	Functional assay, CoIP	16901789	10.1016/j.cell.2006.06.041	2006	CFTR	E3_ubiquitin_ligase_complex	HEK293	non-polarised
DERL1	direct	direct	Functional assay, CoIP	21148293	10.1091/mbc.E10-09-0760	2011	CFTR	E3_ubiquitin_ligase_complex	HEK293, CFBE41o-, invitro	polarised
DNAJA1	direct	chaperone	CoIP	10075921	10.1093/emboj/18.6.1492	1999	CFTR	higher affinity to F508del	CFPAC-1	polarised
DNAJA1	direct	chaperone	ELISA, Biochemical Assay	32144307	10.1038/s41598-020-61107-x	2020	CFTR		invitro	non-polarised
DNAJB1	indirect	chaperone	Functional assay, Functional mutational analysis	26336106	10.1074/jbc.M115.671925	2015	CFTR		CFBE41o-, HEK293	polarised
DNAJB1	direct	chaperone	ELISA, Biochemical Assay	32144307	10.1038/s41598-020-61107-x	2020	CFTR		invitro	non-polarised
DNAJC5	direct	chaperone	Functional assay, CoIP, GST-pull down assay	12039948	10.1074/jbc.M111706200	2002	CFTR		Calu-3, T84	polarised
DNAJC5	direct	chaperone	Functional assay, CoIP	16857740	10.1124/mol.106.023242	2006	CFTR		A549, CFPAC-1, CFBE41o-	polarised
EDEM	direct	PTM	review	11590015	10.1016/s0968-0004(01)01942-9	2001	CFTR		Review	non-polarised
EDEM	direct	PTM	review	15765539	10.1002/ppul.20168	2005	CFTR		Review	non-polarised
EDEM	direct	PTM	review	12612637	10.1038/nrm1052	2003	CFTR		Review	non-polarised
EDEM	direct	PTM	review	24685677	10.1016/j.biocel.2014.03.020	2014	CFTR		Review	non-polarised
EDEM	direct	PTM	review	27699454	10.1007/s00018-016-2387-7	2016	CFTR		Review	non-polarised
FKBP8	direct	direct	Functional assay	22474283	10.1074/jbc.M112.339788	2012	CFTR		CFBE41o-, HBE	polarised
FKBP8	direct	direct		22030396	10.1074/jbc.M111.269993	2011	CFTR		HEK293, Calu-3	polarised
GANAB	direct	deglycosylation	review	12612637	10.1038/nrm1052	2003	CFTR		Review	non-polarised
GANAB	direct	deglycosylation	review	24685677	10.1016/j.biocel.2014.03.020	2014	CFTR		Review	non-polarised
GANAB	direct	deglycosylation	review	31936842	10.3390/ijms21020452	2020	CFTR		Review	non-polarised
Glc3Man9GlcNAc2	direct	glycosylation	CoIP	11087715	10.1093/glycob/10.11.1225	2000	CFTR		T84, invitro	non-polarised
HDAC6	direct	degradation	Functional assay	14675537	10.1016/s0092-8674(03)00939-5	2003	CFTR		A549, HEK293	non-polarised
HDAC6	direct	degradation	Functional assay, CoIP	22069321	10.1074/jbc.M111.273730	2012	CFTR		HEK293	non-polarised
HDAC6	direct	degradation	Functional assay	31501480	10.1038/s41598-019-46237-1	2019	CFTR		HeLa, HEK293, Plat-E	non-polarised
HSP90AA1	direct	chaperone	Functional assay	17110338	10.1016/j.cell.2006.09.043	2006	CFTR		HEK293, Calu-3, T84, HT-29, CFBE41o-	polarised
HSP90AA1	direct	chaperone	Functional assay	20089831	10.1091/mbc.E09-12-1017	2010	CFTR		invitro	non-polarised
HSPBP1	indirect	chaperone	Functional assay	15215316	10.1091/mbc.e04-04-0293	2004	CFTR		HeLa, invitro	non-polarised
HSPBP1	direct	direct	CoIP	15215316	10.1091/mbc.e04-04-0293	2004	HSPA8		HeLa, invitro	non-polarised
HSPBP1	indirect	chaperone	inferred	9830037	10.1074/jbc.273.49.32883	1998	CFTR			non-polarised
HSPBP1	direct	direct	Functional assay	9830037	10.1074/jbc.273.49.32883	1998	HSPA8			non-polarised
HSPA8	direct	chaperone	CoIP	10075921	10.1093/emboj/18.6.1492	1999	CFTR	higher affinity to F508del	CFPAC-1	polarised
HSPA8	direct	chaperone	CoIP, Functional assay	10666020	10.1152/ajpcell.2000.278.2.C259	2000	CFTR	F508del	IB3-1	non-polarised
HSPA8	direct	chaperone	CoIP, Functional assay	31408507	10.1371/journal.pone.0220984	2019	CFTR		HeLa, HEK293, CFBE41o-	polarised
HSPB1	direct	degradation	Functional assay	23155000	10.1091/mbc.E12-09-0678	2013	CFTR	F508del-CFTR	HEK293, HBE, CFBE41o-	polarised
HSPB1	direct	degradation	Functional assay	26627832	10.1074/jbc.M115.685628	2016	CFTR	F508del-CFTR	HEK293	non-polarised
KRT18	direct	degradation	Two Hbrid Assay, CoIP, Functional assay, Functional mutational assay, GST-pull down assay	23045527	10.1074/jbc.M112.403584	2012	CFTR		HEK293, Calu-3	polarised
KRT18	direct	degradation	Functional assay	16424149	10.1124/jpet.105.097667	2006	CFTR		CFPAC-1, Calu-3, HeLa	polarised
KRT8	direct	degradation	SPR, Functional mutational assay	22038833	10.1093/hmg/ddr496	2011	CFTR	F508del-CFTR	HeLa, MucilAir, invitro	polarised
KRT8	direct	degradation	SPR, MS	27870250	10.1002/pro.3086	2017	CFTR		invitro	non-polarised
MAN1B1	direct	PTM	review	11590015	10.1016/s0968-0004(01)01942-9	2001	CFTR		Review	non-polarised
MAN1B1	direct	PTM	review	15765539	10.1002/ppul.20168	2005	CFTR		Review	non-polarised
MAN1B1	direct	PTM	review	12612637	10.1038/nrm1052	2003	CFTR		Review	non-polarised
MAN1B1	direct	PTM	review	23773658	10.1111/febs.12392	2013	CFTR		Review	non-polarised
MAN1B1	direct	PTM	review	24685677	10.1016/j.biocel.2014.03.020	2014	CFTR		Review	non-polarised
MAN1B1	direct	PTM	review	27699454	10.1007/s00018-016-2387-7	2016	CFTR		Review	non-polarised
MOGS	direct	deglycosylation	review	12612637	10.1038/nrm1052	2003	CFTR		Review	non-polarised
MOGS	direct	deglycosylation	review	24685677	10.1016/j.biocel.2014.03.020	2014	CFTR		Review	non-polarised
OSTC	direct	glycosylation	review	11269317	10.1126/science.291.5512.2364	2001	CFTR	inferred	Review	non-polarised
OSTC	direct	glycosylation	inferred	19307599	10.1083/jcb.200808124	2009	CFTR		HeLa, HEK293	non-polarised
OSTC	direct	glycosylation	review	23248597	10.3389/fphar.2012.00201	2012	CFTR		Review	non-polarised
RNF4	direct	degradation	Functional mutational analysis	23155000	10.1091/mbc.E12-09-0678	2013	CFTR		HEK293, HBE, CFBE41o-	polarised
RNF4	direct	degradation	Functional mutational analysis	30403549	10.1091/mbc.E18-04-0252	2019	CFTR		CFBE41o-	polarised
RNF5	direct	direct	Functional assay, CoIP	16901789	10.1016/j.cell.2006.06.041	2006	CFTR	E3_ubiquitin_ligase_complex	HEK293	non-polarised
RNF5	direct	direct	Functional assay, CoIP	21148293	10.1091/mbc.E10-09-0760	2011	CFTR	E3_ubiquitin_ligase_complex	HEK293, CFBE41o-, invitro	polarised
SEC61B	direct	direct	Two Hbrid Assay	18555783	10.1016/j.cell.2008.04.042	2008	BAP31		HeLa	non-polarised
SEC61B	direct	degradation	CoIP	18555783	10.1016/j.cell.2008.04.042	2008	CFTR		HeLa	non-polarised
SEC61B	direct	degradation	CoIP	9792704	10.1074/jbc.273.45.29873	1998	CFTR		HeLa	non-polarised
STIP1	indirect	chaperone	Functional mutational analysis	20595578	10.1126/science.1191542	2010	CFTR		HeLa, IB3-1	non-polarised
STIP1	direct	chaperone	Functional assay	20534503	10.1073/pnas.0909128107	2010	CFTR		CFBE41o-, A549, CFPAC-1	polarised
STUB1	direct	Ubiquitination, Degradation	Functional assay	11146634	10.1038/35050509	2001	CFTR		HeLa, HEK293	non-polarised
STUB1	direct	Recruited by	Functional assay	11146634	10.1038/35050509	2001	HSPA8		HeLa, HEK293	non-polarised
STUB1	direct	Ubiquitination, Degradation	inferred	11557750	10.1074/jbc.M101968200	2001	CFTR	Review	invitro	non-polarised
STUB1	direct	Recruited by	Functional assay	11557750	10.1074/jbc.M101968200	2001	HSPA8		invitro	non-polarised
STUB1	direct	Ubiquitination	Functional assay	15611333	10.1083/jcb.200410065	2004	CFTR		HEK293, invitro	non-polarised
STX8	direct	degradation	Functional assay, CoIP, GST-pull down assay	15039462	10.1242/jcs.01070	2004	CFTR		HT-29	polarised
STX8	direct	degradation	Functional assay, CoIP	30485852	10.1159/000495596	2018	CFTR		CFBE41o-	polarised
SUMO1	direct	degradation	Functional assay, CoIP	23155000	10.1091/mbc.E12-09-0678	2013	CFTR		HEK293, HBE, CFBE41o-	polarised
SUMO1	direct	degradation	Functional assay, CoIP	30403549	10.1091/mbc.E18-04-0252	2019	CFTR		CFBE41o-	polarised
SUMO2	direct	degradation	Functional assay, CoIP	23155000	10.1091/mbc.E12-09-0678	2013	CFTR		HEK293, HBE, CFBE41o-	polarised
SUMO2	direct	degradation	Functional assay, CoIP	30403549	10.1091/mbc.E18-04-0252	2019	CFTR		CFBE41o-	polarised
SUMO3	direct	degradation	Functional assay, CoIP	23155000	10.1091/mbc.E12-09-0678	2013	CFTR		HEK293, HBE, CFBE41o-	polarised
SUMO3	direct	degradation	Functional assay, CoIP	30403549	10.1091/mbc.E18-04-0252	2019	CFTR		CFBE41o-	polarised
UBE2J1	direct	direct	Functional assay, CoIP	16901789	10.1016/j.cell.2006.06.041	2006	CFTR	E3_ubiquitin_ligase_complex	HEK293	non-polarised
UBE2J1	direct	direct	Functional assay, CoIP	21148293	10.1091/mbc.E10-09-0760	2011	CFTR	E3_ubiquitin_ligase_complex	HEK293, CFBE41o-, invitro	polarised
UBC9	direct	degradation	Functional mutational assay	23155000	10.1091/mbc.E12-09-0678	2013	CFTR		HEK293, HBE, CFBE41o-	polarised
UBC9	direct	direct interaction	CoIP	23155000	10.1091/mbc.E12-09-0678	2013	HSPB1		HEK293, HBE, CFBE41o-	polarised
UBC9	direct	degradation	Functional assay	26627832	10.1074/jbc.M115.685628	2016	CFTR		HEK293	non-polarised
UBE2D1	direct	Ubiquitination, Degradation	Functional assay	15611333	10.1083/jcb.200410065	2004	CFTR		HEK293, invitro	non-polarised
UBE2D1	direct	Ubiquitination, Degradation	inferred	26010904	10.1371/journal.pone.0128240	2015	CFTR		invitro	non-polarised
UBE2D1	direct	direct	Functional assay	26010904	10.1371/journal.pone.0128240	2015	STUB1		invitro	non-polarised
UBE2D1	direct	direct	Functional assay, Mass-spectrometry	15611333	10.1083/jcb.200410065	2004	STUB1		HEK293, invitro	non-polarised
UBE2I	direct	degradation	Functional assay	26627832	10.1074/jbc.M115.685628	2016	CFTR		HEK293	non-polarised
UBE2I	direct	degradation	Functional assay	23155000	10.1091/mbc.E12-09-0678	2013	CFTR		HEK293, HBE, CFBE41o-	polarised
UBE2I	direct	direct	CoIP	23155000	10.1091/mbc.E12-09-0678	2013	HSPB1		HEK293, HBE, CFBE41o-	polarised
UGGT1	direct	PTM	inferred	18303019	10.1074/jbc.R700048200	2008	CFTR	Review	Review	non-polarised
UGGT1	direct	PTM	inferred, Functional assay	15319428	10.1074/jbc.M408404200	2004	CFTR		invitro	non-polarised
USP19	direct	direct	Functional assay	27751231	10.7554/eLife.19083	2016	CFTR		HeLa, RPE1	polarised
USP19	direct	direct	Functional assay	19465887	10.1038/embor.2009.69. Epub 2009 May 22	2009	CFTR		HEK293	non-polarised
VAMP8	direct	degradation	CoIP, Functional assay, Functional mutational assay, GST-pull down assay	18570918	10.1016/j.yexcr.2008.04.012	2008	CFTR		Caco-2	non-polarised
VAMP8	direct	degradation	GST-pull down assay	15039462	10.1242/jcs.01070	2004	CFTR		HT-29	polarised
VCP	direct	degradation	Functional assay, CoIP	16621797	10.1074/jbc.M600509200	2006	CFTR		IB3-1, CFTE, IB3-1	polarised
VCP	direct	degradation	CoIP	18216283	10.1091/mbc.E07-06-0601	2008	CFTR		HEK293	non-polarised
VCP	direct	degradation	Functional assay, CoIP	19828134	10.1016/j.biocel.2009.10.005	2010	CFTR		HEK293	non-polarised
VTI1B	direct	degradation	CoIP, Functional assay, Functional mutational assay, GST-pull down assay	18570918	10.1016/j.yexcr.2008.04.012	2008	CFTR		Caco-2	non-polarised
VTI1B	direct	degradation	GST-pull down assay	15039462	10.1242/jcs.01070	2004	CFTR		HT-29	polarised

## Sheet: SecretoryPathway
Species	Interaction (direct, indirect, functional)	Specific Interaction	Method	PMID	DOI	Year	Interaction with	Notes	HumanCelltype	Polarised
ARF1	direct	trafficking	CoIP, Functional assay	17932045	10.1074/jbc.M706504200	2008	CFTR		HT-29, HeLa	polarised
ARF1	direct	trafficking	Functional assay	11799116	10.1074/jbc.M110263200	2002	CFTR		HeLa, HEK293	non-polarised
COPA	diect	trafficking	CoIP, Functional assay	17932045	10.1074/jbc.M706504200	2008	CFTR	COPI	HT-29, HeLa	polarised
COPA	direct	trafficking	Functional Assay, GST-pull down assay, CoIP	22278744	10.1091/mbc.E11-08-0662	2012	CFTR	COPI	Calu-3, HEK293	polarised
COPB1	diect	trafficking	CoIP, Functional assay	17932045	10.1074/jbc.M706504200	2008	CFTR	COPI	HT-29, HeLa	polarised
COPB1	direct	trafficking	Functional Assay, GST-pull down assay, CoIP	22278744	10.1091/mbc.E11-08-0662	2012	CFTR	COPI	Calu-3, HEK293	polarised
COPB2	diect	trafficking	CoIP, Functional assay	17932045	10.1074/jbc.M706504200	2008	CFTR	COPI	HT-29, HeLa	polarised
COPB2	direct	trafficking	Functional Assay, GST-pull down assay, CoIP	22278744	10.1091/mbc.E11-08-0662	2012	CFTR	COPI	Calu-3, HEK293	polarised
COPE	diect	trafficking	CoIP, Functional assay	17932045	10.1074/jbc.M706504200	2008	CFTR	COPI	HT-29, HeLa	polarised
COPE	direct	trafficking	Functional Assay, GST-pull down assay, CoIP	22278744	10.1091/mbc.E11-08-0662	2012	CFTR	COPI	Calu-3, HEK293	polarised
COPG1	diect	trafficking	CoIP, Functional assay	17932045	10.1074/jbc.M706504200	2008	CFTR	COPI	HT-29, HeLa	polarised
COPG1	direct	trafficking	Functional Assay, GST-pull down assay, CoIP	22278744	10.1091/mbc.E11-08-0662	2012	CFTR	COPI	Calu-3, HEK293	polarised
COPG2	diect	trafficking	CoIP, Functional assay	17932045	10.1074/jbc.M706504200	2008	CFTR	COPI	HT-29, HeLa	polarised
COPG2	direct	trafficking	Functional Assay, GST-pull down assay, CoIP	22278744	10.1091/mbc.E11-08-0662	2012	CFTR	COPI	Calu-3, HEK293	polarised
COPZ1	diect	trafficking	CoIP, Functional assay	17932045	10.1074/jbc.M706504200	2008	CFTR	COPI	HT-29, HeLa	polarised
COPZ1	direct	trafficking	Functional Assay, GST-pull down assay, CoIP	22278744	10.1091/mbc.E11-08-0662	2012	CFTR	COPI	Calu-3, HEK293	polarised
COPZ2	diect	trafficking	CoIP, Functional assay	17932045	10.1074/jbc.M706504200	2008	CFTR	COPI	HT-29, HeLa	polarised
COPZ2	direct	trafficking	Functional Assay, GST-pull down assay, CoIP	22278744	10.1091/mbc.E11-08-0662	2012	CFTR	COPI	Calu-3, HEK293	polarised
GOPC	direct	degradation	Two Hbrid Assay, Functional mutational analysis	11707463	10.1074/jbc.M110177200	2002	CFTR	Binds CFTR PDZ domain, competes with NHRF1	T84, HEK293, invitro	non-polarised
GOPC	direct	degradation	GST-pull down assay, CoIP, functional assay	15358775	10.1074/jbc.M404876200	2004	CFTR		HEK293	non-polarised
GORASP1	direct	trafficking, unconventional	Functional Assay, GST-pull down assay, CoIP	21884936	10.1016/j.cell.2011.07.021	2011	CFTR		HEK293, CFPAC-1	polarised
GORASP1	direct	trafficking, unconventional	Functional Assay, GST-pull down assay, CoIP	27062250	10.1111/tra.12403	2016	CFTR		HEK293, HeLa	non-polarised
GORASP2	direct	trafficking, unconventional	Functional Assay, GST-pull down assay, CoIP	21884936	10.1016/j.cell.2011.07.021	2011	CFTR		HEK293, CFPAC-1	polarised
GORASP2	direct	trafficking, unconventional	Functional Assay, GST-pull down assay, CoIP	27062250	10.1111/tra.12403	2016	CFTR		HEK293, HeLa	non-polarised
MARCHF2	indirect	degradation	Functional assay	23818989	10.1371/journal.pone.0068001	2013	CFTR		HEK293, CFBE41o-	polarised
MARCHF2	direct	direct interaction	CoIP	23818989	10.1371/journal.pone.0068001	2013	GOPC		HEK293, CFBE41o-	polarised
MARCHF2	indirect	degradation	Functional assay	27308891	10.1080/15548627.2016.1192752	2016	CFTR		HeLa, U2OS, A549, HCT116, HEK293	non-polarised
SAR1A	direct	trafficking	Functional assay	15479737	10.1083/jcb.200401035	2004	CFTR		HEK293, invitro	non-polarised
SAR1A	direct	trafficking	Functional assay	28067262	10.1038/srep39887	2017	CFTR		HeLa, HEK293	non-polarised
SAR1A	direct	trafficking	X-ray Crystallography	12239560	10.1038/nature01040	2002	SEC23_SEC24		invitro	non-polarised
SEC31A	direct	trafficking	Review	27699454	10.1007/s00018-016-2387-7	2016	CFTR		Review	non-polarised
SEC31A	direct	trafficking	Functional assay	11799116	10.1074/jbc.M110263200	2002	CFTR		HeLa, HEK293	non-polarised
SEC12	direct	trafficking	Functional Assay, GST-pull down assay	11422940	10.1034/j.1600-0854.2001.20704.x	2001	SAR1A		invitro	non-polarised
SEC12	indirect	trafficking	inferred	15479737	10.1083/jcb.200401035	2004	CFTR		HEK293, invitro	non-polarised
SEC13	direct	trafficking	Review	27699454	10.1007/s00018-016-2387-7	2016	CFTR		Review	non-polarised
SEC13	direct	trafficking	Functional assay	11799116	10.1074/jbc.M110263200	2002	CFTR		HeLa, HEK293	non-polarised
SEC23A	direct	trafficking	CoIP	15479737	10.1083/jcb.200401035	2004	CFTR	interaction disrupted by F508del	HEK293, invitro	non-polarised
SEC23A	direct	trafficking	CoIP	20032308	10.1091/mbc.E09-05-0427	2010	CFTR	interaction disrupted by F508del	HEK293	non-polarised
SEC23B	direct	trafficking	CoIP	15479737	10.1083/jcb.200401035	2004	CFTR	interaction disrupted by F508del	HEK293, invitro	non-polarised
SEC23B	direct	trafficking	CoIP	20032308	10.1091/mbc.E09-05-0427	2010	CFTR	interaction disrupted by F508del	HEK293	non-polarised
SEC24A	direct	trafficking	CoIP	15479737	10.1083/jcb.200401035	2004	CFTR	interaction disrupted by F508del	HEK293, invitro	non-polarised
SEC24A	direct	trafficking	CoIP	20032308	10.1091/mbc.E09-05-0427	2010	CFTR	interaction disrupted by F508del	HEK293	non-polarised
SEC24B	direct	trafficking	CoIP	15479737	10.1083/jcb.200401035	2004	CFTR	interaction disrupted by F508del	HEK293, invitro	non-polarised
SEC24B	direct	trafficking	CoIP	20032308	10.1091/mbc.E09-05-0427	2010	CFTR	interaction disrupted by F508del	HEK293	non-polarised
SEC24C	direct	trafficking	CoIP	15479737	10.1083/jcb.200401035	2004	CFTR	interaction disrupted by F508del	HEK293, invitro	non-polarised
SEC24C	direct	trafficking	CoIP	20032308	10.1091/mbc.E09-05-0427	2010	CFTR	interaction disrupted by F508del	HEK293	non-polarised
SEC24D	direct	trafficking	CoIP	15479737	10.1083/jcb.200401035	2004	CFTR	interaction disrupted by F508del	HEK293, invitro	non-polarised
SEC24D	direct	trafficking	CoIP	20032308	10.1091/mbc.E09-05-0427	2010	CFTR	interaction disrupted by F508del	HEK293	non-polarised
SEC31B	direct	trafficking	Review	27699454	10.1007/s00018-016-2387-7	2016	CFTR		Review	non-polarised
SEC31B	direct	trafficking	Functional assay	11799116	10.1074/jbc.M110263200	2002	CFTR		HeLa, HEK293	non-polarised
STX6	direct	degradation	CoIP, GST-pull down assay	11384996	10.1074/jbc.M104137200	2001	GOPC		U2OS, HEK293	non-polarised
STX6	direct	degradation	CoIP	20130090	10.1091/mbc.e09-03-0229	2010	GOPC		CFBE41o-, HEK293, HeLa	polarised
STX6	indirect	indirect	CoIP, Functional assay	20130090	10.1091/mbc.e09-03-0229	2010	CFTR		CFBE41o-, HEK293, HeLa	polarised

## Sheet: Activity_Regulation
Species	Interaction (direct, indirect, functional)	Specific Interaction	Method	PMID	DOI	Year	Interaction with	Notes	HumanCelltype	Polarised
ADCY	indirect	indirect activation	Functional Assay	9950763	10.1152/ajpcell.1999.276.2.C361	1999	CFTR		HeLa	non-polarised
ADCY	indirect	indirect activation	Functional Assay	11707576	10.1073/pnas.241318498	2001	CFTR		Calu-3	polarised
adenosine	indirect	macromolecular signaling	Functional Assay	9950763	10.1152/ajpcell.1999.276.2.C361	1999	CFTR		HeLa	non-polarised
adenosine	indirect	macromolecular signaling	Functional Assay	11707576	10.1073/pnas.241318498	2001	CFTR		Calu-3	polarised
ADORA2B	indirect	macromolecular signaling	Functional Assay	9950763	10.1152/ajpcell.1999.276.2.C361	1999	CFTR		HeLa	non-polarised
ADORA2B	indirect	macromolecular signaling	Functional Assay	11707576	10.1073/pnas.241318498	2001	CFTR		Calu-3	polarised
ADRB2	indirect, functional	macromolecular signaling	CoIP	12502786	10.1073/pnas.0135434100	2002	CFTR		Calu-3	polarised
ADRB2	indirect, functional	macromolecular signaling	CoIP	25178873	10.1016/j.jcf.2014.08.005	2014	CFTR		Calu-3, HSPCs	polarised
ANO1	functional	inhibited by CFTR, inhibitory	CoIP, Functional Assay	22178883	10.1159/000335765	2011	CFTR		HEK293, 16HBE14o-, CFBE41o-	polarised
ANO1	functional	inhibited by CFTR, inhibitory	CoIP, Functional Assay	29331508	10.1016/j.cellsig.2018.01.008	2018	CFTR		CFBE41o-	polarised
ANXA2	direct	direct interaction	CoIP, Far Western blotting	17581860	10.1091/mbc.E07-02-0126	2007	CFTR		16HBE14o-, HNE, HumanGutBiopsy	polarised
ANXA2	direct	direct interaction	CoIP	18346874	10.1016/j.cellsig.2008.01.021	2008	CFTR		16HBE14o-, CFBE41o-, HNE	polarised
ANXA5	direct	direct interaction	CoIP	17869070	10.1016/j.bbadis.2007.06.006	2007	CFTR		A549	non-polarised
ANXA5	direct	direct interaction, inhibition of endocytic recycling	Functional Assay	21067452	10.3109/09687688.2010.506264	2011	CFTR		HEK293, Calu-3, HeLa, invitro	polarised
cAMP	indirect, functional	indirect activation	Functional Assay	1716180	10.1016/0092-8674(91)90446-6	1991	CFTR		HeLa	non-polarised
cAMP	indirect, functional	indirect activation	Functional Assay	11845310	10.1007/s004240100651	2001	CFTR		Review	non-polarised
CLCN3	direct	direct interaction	GST-pull down assay	12471024	10.1074/jbc.M211050200	2003	CFTR		HEK293, Calu-3, Capan-1, CFPAC-1, T84, Caco-2	polarised
CLCN3	indirect	activated by CFTR	Functional Assay	7541313	10.1016/s0092-8674(05)80011-x	1995	CFTR		9HTEo, CFTE	polarised
CSNK2A1	direct	Phosphorylation	Functional Assay	19910675	10.1159/000257427	2009	Wt-CFTR		16HBE14o-, CFBE41o-	polarised
CSNK2A1	direct	Phosphorylation	Functional Assay	24058532	10.1371/journal.pone.0074232	2013	Wt-CFTR		invitro	non-polarised
EZR	indirect	indirect	CoIP, Functional Assay, GST-pull down assay	10893422	10.1074/jbc.M004961200	2000	CFTR		Calu-3, T84	polarised
EZR	indirect	indirect	CoIP	10799517	10.1074/jbc.275.19.14360	2000	CFTR		Calu-3, invitro	polarised
EZR	indirect	indirect	CoIP, Functional Assay	26823603	10.1242/jcs.177907	2016	CFTR		CFBE41o-	polarised
EZR	indirect	indirect through NHRF1	CoIP, X-ray Crystallography (SAXS)	16129695	10.1074/jbc.M502305200	2005	CFTR		invitro	non-polarised
FLNA	direct	direct interaction	CoIP, Functional Assay	17235394	10.1172/JCI30376	2007	CFTR		HEK293, HeLa, Calu-3, HBE	polarised
FLNA	direct	scaffold protein	NMR, X-ray Crystallography	20351101	10.1074/jbc.M109.080911	2010	CFTR		Calu-3, invitro	polarised
G-Protein	indirect, functional	indirect activation	Functional Assay	11155209	10.1007/s002320010036	2001	CFTR		HumanSweatDuct	polarised
GSH	direct	transport	Functional Assay	12727866	10.1093/emboj/cdg194	2003	CFTR		invitro	non-polarised
GSH	direct	transport	Functional Assay	10409237	10.1152/ajplung.1999.277.1.L113	1999	CFTR		CFT1, HBE	polarised
HCO3(-)	direct	transport	Functional Assay	16414184	10.1016/j.mce.2005.12.032	2006	CFTR		Review	non-polarised
HCO3(-)	direct	transport	Review	28869532	10.3390/ijms18091896	2017	CFTR		Review	non-polarised
HCO3(-)	direct	transport	Review	26335950	10.1002/ppul.23247	2015	CFTR		Review	non-polarised
HCO3(-)	direct	transport	Review	27714410	10.1007/s00018-016-2391-y	2017	CFTR		Review	non-polarised
KCNN4	functional	indirect	Functional Assay	21909392	10.1371/journal.pone.0024445	2011	CFTR		Patient, HumanRectalBiopsy	polarised
KCNN4	functional	indirect	Two Hbrid Assay, CoIP	27092946	10.1371/journal.pone.0153665	2016	CFTR		CFBE41o-	polarised
LPAR2	indirect	macromolecular signaling	Functional Assay, GST-pull down assay	16203867	10.1084/jem.20050421	2005	CFTR		HT-29, Calu-3	polarised
LPAR2	direct	direct interaction	GST-pull down assay	16203867	10.1084/jem.20050421	2005	NHRF2		HT-29, Calu-3	polarised
LPAR2	indirect	macromolecular signaling	Functional Assay	21299497	10.1042/BJ20101725	2011	CFTR		HEK293, Calu-3	polarised
LPAR2	direct	direct interaction	X-ray Crystallography	24613836	10.1016/j.bbrc.2014.02.128	2014	NHRF2		invitro	non-polarised
LPAR2	direct	direct interaction	Functional Assay, CoIP	21299497	10.1042/BJ20101725	2011	NHRF2		HEK293, Calu-3	polarised
ABCC4	direct	Functional Inhibition	Functional Assay, CoIP	18045536	10.1016/j.cell.2007.09.037	2007	CFTR		HT-29, T84	polarised
ABCC4	direct	Functional Inhibition	Functional Assay, GST-pull down assay	25762723	10.1074/jbc.M114.605410	2015	CFTR		HT-29	polarised
STXBP1	indirect	indirect	Functional Assay	9724814	10.1073/pnas.95.18.10972	1998	CFTR			non-polarised
STXBP1	direct	direct interaction	GST-pull down assay	9724814	10.1073/pnas.95.18.10972	1998	STX1A			non-polarised
STXBP1	indirect	indirect	Functional Assay	10675364	10.1172/JCI8631	2000	CFTR		HBE	non-polarised
SLC9A3R1	direct	direct interaction	GST-pull down assay	12502786	10.1073/pnas.0135434100	2002	CFTR		Calu-3	polarised
SLC9A3R1	direct	direct interaction	CoIP, X-ray Crystallography (SAXS)	16129695	10.1074/jbc.M502305200	2005	CFTR		invitro	non-polarised
SLC9A3R1	direct	direct interaction	CoIP, Functional Assay	25990958	10.1126/scisignal.aaa1580	2015	CFTR		CFBE41o-	polarised
SLC9A3R2	direct	direct interaction	Functional Assay, GST-pull down assay, CoIP	10893422	10.1074/jbc.M004961200	2000	CFTR		Calu-3, T84	polarised
SLC9A3R2	direct	direct interaction	X-ray Crystallography	24613836	10.1016/j.bbrc.2014.02.128	2014	LPAR2		invitro	non-polarised
PDE4D	indirect, functional	Inhibitory	Functional Assay	15611099	10.1074/jbc.M407521200	2005	CFTR		Calu-3	polarised
PDE4D	indirect, functional	Inhibitory	Functional Assay	26545902	10.1152/ajplung.00324.2015	2016	CFTR		CFBE41o-, HBE	polarised
PDE4D	indirect, functional	Inhibitory	Functional Assay	17244609	10.1074/jbc.M610857200	2007	CFTR		, T84	non-polarised
PDZK1	direct	direct interaction	Functional Assay, GST-pull down assay, CoIP	18045536	10.1016/j.cell.2007.09.037	2007	CFTR		HT-29, T84	polarised
PDZK1	direct	direct interaction	Functional Assay, GST-pull down assay, CoIP	18045536	10.1016/j.cell.2007.09.037	2007	MRP4		HT-29, T84	polarised
PDZK1	direct	direct interaction	CoIP	12471024	10.1074/jbc.M211050200	2003	CFTR		HEK293, Calu-3, Capan-1, CFPAC-1, T84, Caco-2	polarised
PDZK1	direct	direct interaction	Functional Assay, CoIP	11051556	10.1016/s0092-8674(00)00096-9	2000	CFTR		Calu-3, HEK293, invitro	polarised
PPP3CA	direct	Dephosphorylation	Functional Assay	17581860	10.1091/mbc.E07-02-0126	2007	ANXA2		16HBE14o-, HNE, HumanGutBiopsy	polarised
PPP3CA	direct	Dephosphorylation	CoIP, Functional Assay	18346874	10.1016/j.cellsig.2008.01.021	2008	ANXA2		16HBE14o-, CFBE41o-, HNE	polarised
PPP3CA	indirect	Indirect	Functional Assay	17581860	10.1091/mbc.E07-02-0126	2007	CFTR		16HBE14o-, HNE, HumanGutBiopsy	polarised
PPP3R1	direct	Dephosphorylation	Functional Assay	17581860	10.1091/mbc.E07-02-0126	2007	ANXA2		16HBE14o-, HNE, HumanGutBiopsy	polarised
PPP3R1	direct	Dephosphorylation	CoIP, Functional Assay	18346874	10.1016/j.cellsig.2008.01.021	2008	ANXA2		16HBE14o-, CFBE41o-, HNE	polarised
PPP3R1	indirect	Indirect	Functional Assay	17581860	10.1091/mbc.E07-02-0126	2007	CFTR		16HBE14o-, HNE, HumanGutBiopsy	polarised
PPP3R2	direct	Dephosphorylation	Functional Assay	17581860	10.1091/mbc.E07-02-0126	2007	ANXA2		16HBE14o-, HNE, HumanGutBiopsy	polarised
PPP3R2	direct	Dephosphorylation	CoIP, Functional Assay	18346874	10.1016/j.cellsig.2008.01.021	2008	ANXA2		16HBE14o-, CFBE41o-, HNE	polarised
PPP3R2	indirect	Indirect	Functional Assay	17581860	10.1091/mbc.E07-02-0126	2007	CFTR		16HBE14o-, HNE, HumanGutBiopsy	polarised
PPM1A	direct, functional	Dephosphorylation	CoIP	10506164	10.1074/jbc.274.41.29102	1999	CFTR		Calu-3, invitro	polarised
PPM1A	direct, functional	Dephosphorylation	Functional Assay	9612228	10.1152/ajpcell.1998.274.5.C1397	1998	CFTR		T84	non-polarised
PPP2CA	direct, functional	Dephosphorylation	Functional Assay	16239222	10.1074/jbc.M507308200	2005	CFTR	PP2A	Calu-3, HumanAirwayEpithelia	polarised
PPP2CA	direct, functional	Dephosphorylation	CoIP, GST-pull down assay, Two Hybrid Assay, Functional Assay	15936019	10.1016/j.febslet.2005.04.079	2005	CFTR	PP2A	Caco-2	non-polarised
PPP2R1A	direct, functional	Dephosphorylation	Functional Assay	16239222	10.1074/jbc.M507308200	2005	CFTR	PP2A	Calu-3, HumanAirwayEpithelia	polarised
PPP2R1A	direct, functional	Dephosphorylation	CoIP, GST-pull down assay, Two Hybrid Assay, Functional Assay	15936019	10.1016/j.febslet.2005.04.079	2005	CFTR	PP2A	Caco-2	non-polarised
PPP2R5E	direct, functional	Dephosphorylation	Functional Assay	16239222	10.1074/jbc.M507308200	2005	CFTR	PP2A	Calu-3, HumanAirwayEpithelia	polarised
PPP2R5E	direct, functional	Dephosphorylation	CoIP, GST-pull down assay, Two Hybrid Assay, Functional Assay	15936019	10.1016/j.febslet.2005.04.079	2005	CFTR	PP2A	Caco-2	non-polarised
PRKAA	direct, functional	Phosphorylation, Inhibitory	Functional Assay	12427743	10.1074/jbc.M210621200	2003	CFTR		Calu-3	polarised
PRKAA	direct, functional	Phosphorylation, Inhibitory	Functional Assay	12519745	10.1152/ajpcell.00227.2002	2003	CFTR		T84	non-polarised
PRKAA	direct, functional	Phosphorylation, Inhibitory	Functional Assay	29662080	10.1038/s41598-018-24460-6	2018	CFTR		MKN45	non-polarised
PRKAA	direct, functional	Activation	Functional Assay	15611099	10.1074/jbc.M407521200	2005	AMP		Calu-3	polarised
PRKACA	direct, functional	Phosphorylation	CoIP	10799517	10.1074/jbc.275.19.14360	2000	CFTR		Calu-3, invitro	polarised
PRKACA	direct, functional	Phosphorylation	Functional Assay	14602047	10.1042/BJ20021428	2004	CFTR		invitro	non-polarised
PRKACA	direct, functional	Phosphorylation	Review	9922375	10.1152/physrev.1999.79.1.S23	1999	CFTR		Review	non-polarised
PRKCE	direct, functional	Phosphorylation	GST-pull down assay, CoIP	11956211	10.1074/jbc.M201917200	2002	NHRF1		Calu-3, invitro	polarised
PRKCE	direct, functional	Phosphorylation	Functional Assay, X-ray Crystallography (SAXS)	17613530	10.1074/jbc.M702019200	2007	NHRF1		Calu-3	polarised
RACK1	direct	scaffold protein	CoIP, GST-pull down assay	11956211	10.1074/jbc.M201917200	2002	NHRF1, PRKCA		Calu-3, invitro	polarised
RACK1	direct	scaffold protein	Functional Assay, CoIP, GST-pull down assay	15075202	10.1152/ajpcell.00222.2003	2003	NHRF1, PRKCA		Calu-3, invitro	polarised
RACK1	indirect	scaffold protein	Functional Assay	15075202	10.1152/ajpcell.00222.2003	2003	CFTR		Calu-3, invitro	polarised
S100A10	direct	direct interaction	CoIP, Far Western blotting	17581860	10.1091/mbc.E07-02-0126	2007	CFTR		16HBE14o-, HNE, HumanGutBiopsy	polarised
S100A10	direct	direct interaction	CoIP	18346874	10.1016/j.cellsig.2008.01.021	2008	CFTR		16HBE14o-, CFBE41o-, HNE	polarised
SCNN1A	indirect	inhibited by CFTR	Functional Assay	10220462	10.1073/pnas.96.9.5310	1999	CFTR		invitro	non-polarised
SCNN1A	indirect	regulated by CFTR	Functional Assay, CoIP	20935229	10.1152/ajplung.00142.2010	2010	CFTR		CFBE41o-	polarised
SCNN1A	indirect	regulated by CFTR	Review	19156256	10.1039/b810471a	2008	CFTR		Review	non-polarised
SHANK2	direct	inhibitory	Functional Assay	17244609	10.1074/jbc.M610857200	2007	CFTR		, T84	non-polarised
SHANK2	indirect	competetive	Functional Assay, SPR	17244609	10.1074/jbc.M610857200	2007	NHRF1		, T84	non-polarised
SHANK2	direct	inhibitory	CoIP, Two Hybrid Assay, Functional Assay	14679199	10.1074/jbc.M312871200	2004	CFTR		, T84	non-polarised
SHANK2	direct	direct interaction	Functional Assay	17244609	10.1074/jbc.M610857200	2007	PDE4D		, T84	non-polarised
SLC26A3	direct	Stimulation	Functional Assay, GST-pull down assay, CoIP	15048129	10.1038/ncb1115	2004	CFTR		invitro, HEK293	non-polarised
SLC26A3	direct	Stimulation	CoIP	16002564	10.1152/ajpgi.00451.2004	2005	CFTR		T84	non-polarised
SLC26A6	direct	Stimulation	Functional Assay	12411484	10.1093/emboj/cdf580	2002	CFTR		invitro, HEK293	non-polarised
SLC26A6	direct	Stimulation	Functional Assay, GST-pull down assay, CoIP	15048129	10.1038/ncb1115	2004	CFTR		invitro, HEK293	non-polarised
SLC26A9	direct	presumably stimulatory	Functional Assay	18769029	10.1159/000149780	2008	CFTR		HBE, HEK293	non-polarised
SLC26A9	direct	presumably stimulatory	Functional Assay, CoIP	20658517	10.1002/jcp.22328	2011	CFTR		CFBE41o-	polarised
SNAP23	direct	inhibitory	Functional Assay, GST-pull down assay, CoIP	12209004	10.1073/pnas.192203899	2002	CFTR		HT-29	polarised
SNAP23	direct	inhibitory	other	22892532	10.1038/ejhg.2012.181	2013	CFTR		Patient	polarised
STX1A	direct	Inhibitory	Functional Assay, CoIP	11865034		2002	CFTR		HumanAirwayEpithelia, HumanColonicEpithelia	polarised
STX1A	direct	Inhibitory	Functional Assay	10675364	10.1172/JCI8631	2000	CFTR		HBE	non-polarised
STX1A	direct	Inhibitory	GST-pull down assay, Functional	9724814	10.1073/pnas.95.18.10972	1998	CFTR			non-polarised
WNK1	direct	conductance regulation	Functional Assay	17194447	10.1016/j.bbrc.2006.11.151	2007	CFTR		invitro	non-polarised
WNK1	direct	conductance regulation	Functional Assay	31561038	10.1016/j.jcmgh.2019.09.003	2020	CFTR		HEK293	non-polarised

## Sheet: Endocytosis_Recycl_Degrad
Species	Interaction (direct, indirect, functional)	Specific Interaction	Method	PMID	DOI	Year	Interaction with	Notes	HumanCelltype	Polarised
AP2A1	direct	Endocytosis	CoIP, GST-pull down assay	10652362	10.1074/jbc.275.5.3655	2000	CFTR		invitro	non-polarised
AP2A1	direct	Endocytosis	Functional assay, GST-pull down assay	28438500	10.1016/j.jcf.2017.03.012	2017	CFTR		Caco-2, T84, HEK293	non-polarised
AP2A1	direct	Endocytosis	CoIP, GST-pull down assay	11845307	10.1007/s004240100648	2001	CFTR		invitro	non-polarised
AP2A2	direct	Endocytosis	CoIP, GST-pull down assay	10652362	10.1074/jbc.275.5.3655	2000	CFTR		invitro	non-polarised
AP2A2	direct	Endocytosis	Functional assay, GST-pull down assay	28438500	10.1016/j.jcf.2017.03.012	2017	CFTR		Caco-2, T84, HEK293	non-polarised
AP2A2	direct	Endocytosis	CoIP, GST-pull down assay	11845307	10.1007/s004240100648	2001	CFTR		invitro	non-polarised
AP2B1	direct	Endocytosis	CoIP, GST-pull down assay	10652362	10.1074/jbc.275.5.3655	2000	CFTR		invitro	non-polarised
AP2B1	direct	Endocytosis	Functional assay, GST-pull down assay	28438500	10.1016/j.jcf.2017.03.012	2017	CFTR		Caco-2, T84, HEK293	non-polarised
AP2B1	direct	Endocytosis	CoIP, GST-pull down assay	11845307	10.1007/s004240100648	2001	CFTR		invitro	non-polarised
AP2M1	direct	Endocytosis	CoIP, GST-pull down assay	10652362	10.1074/jbc.275.5.3655	2000	CFTR		invitro	non-polarised
AP2M1	direct	Endocytosis	Functional assay, GST-pull down assay	28438500	10.1016/j.jcf.2017.03.012	2017	CFTR		Caco-2, T84, HEK293	non-polarised
AP2M1	direct	Endocytosis	CoIP, GST-pull down assay	11845307	10.1007/s004240100648	2001	CFTR		invitro	non-polarised
AP2S1	direct	Endocytosis	CoIP, GST-pull down assay	10652362	10.1074/jbc.275.5.3655	2000	CFTR		invitro	non-polarised
AP2S1	direct	Endocytosis	Functional assay, GST-pull down assay	28438500	10.1016/j.jcf.2017.03.012	2017	CFTR		Caco-2, T84, HEK293	non-polarised
AP2S1	direct	Endocytosis	CoIP, GST-pull down assay	11845307	10.1007/s004240100648	2001	CFTR		invitro	non-polarised
CLTA	functional	Endocytosis	Functional assay	16131493	10.1074/jbc.M508944200	2005	CFTR	CLT	CFBE41o-	polarised
CLTB	functional	Endocytosis	Functional assay	16131493	10.1074/jbc.M508944200	2005	CFTR	CLT	CFBE41o-	polarised
CLTC	functional	Endocytosis	Functional assay	16131493	10.1074/jbc.M508944200	2005	CFTR	CLT	CFBE41o-	polarised
CLTCL1	functional	Endocytosis	Functional assay	16131493	10.1074/jbc.M508944200	2005	CFTR	CLT	CFBE41o-	polarised
CLTA	functional	Endocytosis	CoIP, Functional Assay	7510684		1994	CFTR	CLT	T84	non-polarised
CLTB	functional	Endocytosis	CoIP, Functional Assay	7510684		1994	CFTR	CLT	T84	non-polarised
CLTC	functional	Endocytosis	CoIP, Functional Assay	7510684		1994	CFTR	CLT	T84	non-polarised
CLTCL1	functional	Endocytosis	CoIP, Functional Assay	7510684		1994	CFTR	CLT	T84	non-polarised
DNM1	functional	Endocytosis	Functional assay	19442237	10.1042/BJ20090389	2009	CFTR		HeLa	non-polarised
DNM1	functional	Endocytosis	Functional mutational analysis	30547226	10.1007/s00018-018-2989-3	2019	CFTR		HEK293, CFBE41o-	polarised
MYH6	direct	Endocytosis	CoIP, Functional Assay	15247260	10.1074/jbc.M403141200	2004	CFTR		Calu-3, HEK293	polarised
MYH6	direct	Endocytosis	CoIP, GST-pull down assay	20351096	10.1074/jbc.M110.127613	2010	CFTR		Caco-2, HEK293	non-polarised
RAB5A	functional	Endocytosis	Functional assay	23686137	10.1038/cdd.2013.46	2013	CFTR		16HBE14o-, CFBE41o-	polarised
RAB5A	direct, functional	Recycling	Review	17098482	10.1016/j.jcf.2006.09.002	2007	CFTR		Review	non-polarised
RAB5A	direct, functional	Recycling	Review	28463591	10.1080/21541248.2017.1317700	2018	CFTR		Review	non-polarised
RAB7A	functional	Recycling	Functional assay	31450978	10.1096/fj.201901050R	2019	CFTR		HBE	non-polarised
RAB7A	direct, functional	Recycling	Review	17098482	10.1016/j.jcf.2006.09.002	2007	CFTR		Review	non-polarised
RAB7A	direct, functional	Recycling	Review	28463591	10.1080/21541248.2017.1317700	2018	CFTR		Review	non-polarised
RAB9A	direct, functional	Recycling	Review	17098482	10.1016/j.jcf.2006.09.002	2007	CFTR		Review	non-polarised
RAB9A	direct, functional	Recycling	Review	28463591	10.1080/21541248.2017.1317700	2018	CFTR		Review	non-polarised
RAB4A	direct, functional	Recycling	Functional assay, GST-pull down assay	16413502	10.1016/j.bbrc.2005.12.170	2006	CFTR		HT-29	polarised
RAB4A	direct, functional	Recycling	Review	17098482	10.1016/j.jcf.2006.09.002	2007	CFTR		Review	non-polarised
RAB4A	direct, functional	Recycling	Review	28463591	10.1080/21541248.2017.1317700	2018	CFTR	Rab11 route is dominant over Rab4 route	Review	non-polarised
RAB11B	functional	Recycling	Functional assay	23572510	10.1242/jcs.120196	2013	CFTR		HEK293	non-polarised
RAB11B	functional	Recycling	Functional assay	19244346	10.1091/mbc.E08-01-0084	2009	CFTR		T84	non-polarised
EHD1	functional	Recycling	Functional mutational analysis	12839834	10.1152/ajpcell.00140.2003	2003	CFTR		HEK293	non-polarised
EHD1	functional	Recycling	Functional assay	23572510	10.1242/jcs.120196	2013	CFTR		HEK293	non-polarised
DAB2	direct	Endocytosis	CoIP	15247260	10.1074/jbc.M403141200	2004	CFTR		Calu-3, HEK293	polarised
DAB2	direct	Endocytosis	Functional mutational analysis	20351096	10.1074/jbc.M110.127613	2010	CFTR		Caco-2, HEK293	non-polarised
DAB2	direct	Endocytosis	Functional mutational analysis	21995445	10.1042/BJ20111566	2012	CFTR		CFBE41o-	polarised
DAB2	direct	Endocytosis	Functional assay	22399289	10.1074/jbc.M112.341875	2012	CFTR		CFBE41o-	polarised
MYO5B	functional	Recycling	Functional assay	17462998	10.1074/jbc.M608531200	2007	CFTR		Calu-3, CFBE41o-	polarised
MYO5B	direct	direct interaction	GST-pull down assay, Two Hbrid Assay	12393859	10.1074/jbc.M209270200	2002	RAB11		invitro, HeLa	non-polarised
MYO5B	direct	direct interaction	Functional assay	17462998	10.1074/jbc.M608531200	2007	RAB11		Calu-3, CFBE41o-	polarised							193
MYO5B	direct	direct interaction	Two Hbrid Assay	16473633	10.1016/S0076-6879(05)03062-4	2005	RAB11		A431	non-polarised
CBL	direct	Degradation	CoIP, Functional Assay	20525683	10.1074/jbc.M110.139881	2010	CFTR		CFBE41o-, HBE	polarised
CBL	direct	Degradation	Functional assay	27261451	10.1152/ajplung.00134.2016	2016	CFTR		Patient, CFBE41o-, HEK293	polarised
CBL	direct	Degradation	Functional assay	22467879	10.1074/jbc.M111.338855	2012	CFTR		CFBE41o-	polarised
USP10	direct	Recycling	Functional assay, CoIP	20215869	10.4161/chan.4.3.11223	2013	CFTR		HBE	non-polarised
USP10	direct	Recycling	CoIP	22904170	10.1152/ajplung.00409.2011	2012	CFTR		CFBE41o-	polarised
USP10	direct	Recycling	Functional assay, CoIP	19398555	10.1074/jbc.M109.001685	2009	CFTR		CFBE41o-	polarised
SQSTM1	direct	Degradation	Functional assay	20711182	10.1038/ncb2090	2010	CFTR	interacts with ubiquitinated CFTR, upregulated through CFTR inhibition or depletion	IB3-1, 16HBE14o-, A549	polarised
SQSTM1	direct	Degradation	Functional assay, CoIP	23686137	10.1038/cdd.2013.46	2013	CFTR	interacts with ubiquitinated CFTR, upregulated through CFTR inhibition or depletion	16HBE14o-, CFBE41o-	polarised
BECN1	functional	Recycling	Functional mutational analysis, Functional assay	20711182	10.1038/ncb2090	2010	CFTR		IB3-1, 16HBE14o-, A549	polarised
BECN1	functional	Recycling	Functional mutational analysis, Functional assay	23686137	10.1038/cdd.2013.46	2013	CFTR		16HBE14o-, CFBE41o-	polarised
