# Supplementary material for: CFTR Lifecycle Map—A Systems Medicine Model of CFTR Maturation to Predict Possible Active Compound Combinations
Source: Int J Mol Sci. 2021 Jul 15;22(14):7590. doi: 10.3390/ijms22147590 (PMC8306775; doi:10.3390/ijms22147590)
Supplement: Supplementary file 1 [file ijms-22-07590-s001.zip › SupplementaryTable7.xlsx]

## Sheet: Protein_Protein_Interactions
Entity1	Entity2	Weight	Network group	Network
COPB2	COPE	0.103642	Physical Interactions	BIOGRID-SMALL-SCALE-STUDIES
COPB2	COPG2	0.0985591	Physical Interactions	BIOGRID-SMALL-SCALE-STUDIES
COPG1	COPZ2	0.402512	Physical Interactions	BIOGRID-SMALL-SCALE-STUDIES
COPG1	COPE	0.069674	Physical Interactions	BIOGRID-SMALL-SCALE-STUDIES
COPG1	COPG2	0.0662571	Physical Interactions	BIOGRID-SMALL-SCALE-STUDIES
COPG1	COPB2	0.0552898	Physical Interactions	BIOGRID-SMALL-SCALE-STUDIES
COPZ1	COPG1	0.0843761	Physical Interactions	BIOGRID-SMALL-SCALE-STUDIES
SLC9A3R2	SLC26A3	0.373793	Physical Interactions	BIOGRID-SMALL-SCALE-STUDIES
SLC9A3R2	ADORA2B	0.244197	Physical Interactions	BIOGRID-SMALL-SCALE-STUDIES
SLC9A3R2	ABCC4	0.0801366	Physical Interactions	BIOGRID-SMALL-SCALE-STUDIES
SLC9A3R2	LPAR2	0.108573	Physical Interactions	BIOGRID-SMALL-SCALE-STUDIES
NFYA	NFYB	0.0737569	Physical Interactions	BIOGRID-SMALL-SCALE-STUDIES
NFYA	NFYC	0.06527	Physical Interactions	BIOGRID-SMALL-SCALE-STUDIES
CFTR	DNAJC5	0.123373	Physical Interactions	BIOGRID-SMALL-SCALE-STUDIES
CFTR	CLCN3	0.0887267	Physical Interactions	BIOGRID-SMALL-SCALE-STUDIES
CFTR	ABCC4	0.0515917	Physical Interactions	BIOGRID-SMALL-SCALE-STUDIES
CFTR	BAG1	0.0313547	Physical Interactions	BIOGRID-SMALL-SCALE-STUDIES
CFTR	SLC9A3R2	0.0191778	Physical Interactions	BIOGRID-SMALL-SCALE-STUDIES
STX8	VTI1B	0.173941	Physical Interactions	BIOGRID-SMALL-SCALE-STUDIES
ATF6	NFYC	0.107173	Physical Interactions	BIOGRID-SMALL-SCALE-STUDIES
ATF6	NFYA	0.0837779	Physical Interactions	BIOGRID-SMALL-SCALE-STUDIES
RNF5	CFTR	0.0268095	Physical Interactions	BIOGRID-SMALL-SCALE-STUDIES
IRF2	IRF1	0.0747728	Physical Interactions	BIOGRID-SMALL-SCALE-STUDIES
COPA	COPE	0.0690807	Physical Interactions	BIOGRID-SMALL-SCALE-STUDIES
COPA	COPG2	0.0656929	Physical Interactions	BIOGRID-SMALL-SCALE-STUDIES
COPA	COPB2	0.054819	Physical Interactions	BIOGRID-SMALL-SCALE-STUDIES
COPA	COPG1	0.0368525	Physical Interactions	BIOGRID-SMALL-SCALE-STUDIES
COPA	COPZ1	0.0836577	Physical Interactions	BIOGRID-SMALL-SCALE-STUDIES
BACH1	MAFK	0.0853845	Physical Interactions	BIOGRID-SMALL-SCALE-STUDIES
VAMP8	STX8	0.0653123	Physical Interactions	BIOGRID-SMALL-SCALE-STUDIES
USP10	CFTR	0.0245951	Physical Interactions	BIOGRID-SMALL-SCALE-STUDIES
STX6	VAMP8	0.0630668	Physical Interactions	BIOGRID-SMALL-SCALE-STUDIES
SCNN1A	USP10	0.0526768	Physical Interactions	BIOGRID-SMALL-SCALE-STUDIES
DNAJB1	CFTR	0.0229004	Physical Interactions	BIOGRID-SMALL-SCALE-STUDIES
DNAJA1	CFTR	0.0210891	Physical Interactions	BIOGRID-SMALL-SCALE-STUDIES
UBE2J1	RNF5	0.0563027	Physical Interactions	BIOGRID-SMALL-SCALE-STUDIES
COPB1	COPE	0.0575726	Physical Interactions	BIOGRID-SMALL-SCALE-STUDIES
COPB1	COPG2	0.0547491	Physical Interactions	BIOGRID-SMALL-SCALE-STUDIES
COPB1	COPB2	0.0456868	Physical Interactions	BIOGRID-SMALL-SCALE-STUDIES
COPB1	COPG1	0.0307133	Physical Interactions	BIOGRID-SMALL-SCALE-STUDIES
COPB1	COPZ1	0.0697212	Physical Interactions	BIOGRID-SMALL-SCALE-STUDIES
COPB1	COPA	0.0304517	Physical Interactions	BIOGRID-SMALL-SCALE-STUDIES
GOPC	CLCN3	0.184898	Physical Interactions	BIOGRID-SMALL-SCALE-STUDIES
GOPC	CFTR	0.0257292	Physical Interactions	BIOGRID-SMALL-SCALE-STUDIES
GOPC	STX6	0.0632917	Physical Interactions	BIOGRID-SMALL-SCALE-STUDIES
USP19	CFTR	0.0224369	Physical Interactions	BIOGRID-SMALL-SCALE-STUDIES
RAB11A	CFTR	0.016999	Physical Interactions	BIOGRID-SMALL-SCALE-STUDIES
MYO5B	RAB11A	0.0389906	Physical Interactions	BIOGRID-SMALL-SCALE-STUDIES
KRT18	KRT8	0.0343269	Physical Interactions	BIOGRID-SMALL-SCALE-STUDIES
SUMO3	RNF4	0.0275994	Physical Interactions	BIOGRID-SMALL-SCALE-STUDIES
TFAP2A	CFTR	0.0158843	Physical Interactions	BIOGRID-SMALL-SCALE-STUDIES
NFE2L2	MAFK	0.0383973	Physical Interactions	BIOGRID-SMALL-SCALE-STUDIES
NFE2L2	BACH1	0.0274728	Physical Interactions	BIOGRID-SMALL-SCALE-STUDIES
NFE2L2	RNF4	0.0166087	Physical Interactions	BIOGRID-SMALL-SCALE-STUDIES
ARF1	MOGS	0.229394	Physical Interactions	BIOGRID-SMALL-SCALE-STUDIES
ARF1	COPE	0.0547982	Physical Interactions	BIOGRID-SMALL-SCALE-STUDIES
ARF1	COPG1	0.0292332	Physical Interactions	BIOGRID-SMALL-SCALE-STUDIES
ARF1	COPB1	0.0241558	Physical Interactions	BIOGRID-SMALL-SCALE-STUDIES
HNF1A	CDX2	0.0730109	Physical Interactions	BIOGRID-SMALL-SCALE-STUDIES
HNF1A	ANXA2	0.024752	Physical Interactions	BIOGRID-SMALL-SCALE-STUDIES
SNAP23	CFTR	0.0169937	Physical Interactions	BIOGRID-SMALL-SCALE-STUDIES
SNAP23	VAMP8	0.0352874	Physical Interactions	BIOGRID-SMALL-SCALE-STUDIES
SNAP23	STX6	0.0418033	Physical Interactions	BIOGRID-SMALL-SCALE-STUDIES
BECN1	GOPC	0.0283207	Physical Interactions	BIOGRID-SMALL-SCALE-STUDIES
SMARCC1	ING2	0.0259448	Physical Interactions	BIOGRID-SMALL-SCALE-STUDIES
YY1	ATF6	0.0323123	Physical Interactions	BIOGRID-SMALL-SCALE-STUDIES
YY1	CTCF	0.019853	Physical Interactions	BIOGRID-SMALL-SCALE-STUDIES
YY1	TFAP2A	0.012454	Physical Interactions	BIOGRID-SMALL-SCALE-STUDIES
YY1	NFE2L2	0.00968339	Physical Interactions	BIOGRID-SMALL-SCALE-STUDIES
PRKCE	COPB2	0.033875	Physical Interactions	BIOGRID-SMALL-SCALE-STUDIES
PRKCE	CFTR	0.013125	Physical Interactions	BIOGRID-SMALL-SCALE-STUDIES
PRKCE	KRT8	0.0233576	Physical Interactions	BIOGRID-SMALL-SCALE-STUDIES
PRKCE	KRT18	0.0205047	Physical Interactions	BIOGRID-SMALL-SCALE-STUDIES
SLC9A3R1	CLCN3	0.0978087	Physical Interactions	BIOGRID-SMALL-SCALE-STUDIES
SLC9A3R1	ABCC4	0.0568726	Physical Interactions	BIOGRID-SMALL-SCALE-STUDIES
SLC9A3R1	CFTR	0.0136104	Physical Interactions	BIOGRID-SMALL-SCALE-STUDIES
DERL1	CFTR	0.0134715	Physical Interactions	BIOGRID-SMALL-SCALE-STUDIES
DERL1	RNF5	0.0292522	Physical Interactions	BIOGRID-SMALL-SCALE-STUDIES
DERL1	UBE2J1	0.0282916	Physical Interactions	BIOGRID-SMALL-SCALE-STUDIES
DERL1	EDEM1	0.0345021	Physical Interactions	BIOGRID-SMALL-SCALE-STUDIES
DERL1	USP19	0.0244812	Physical Interactions	BIOGRID-SMALL-SCALE-STUDIES
CREB1	YY1	0.00970918	Physical Interactions	BIOGRID-SMALL-SCALE-STUDIES
RAB7A	KCNN4	0.102829	Physical Interactions	BIOGRID-SMALL-SCALE-STUDIES
RAB7A	RAB4A	0.0317036	Physical Interactions	BIOGRID-SMALL-SCALE-STUDIES
BCAP31	CFTR	0.0171124	Physical Interactions	BIOGRID-SMALL-SCALE-STUDIES
BCAP31	RNF5	0.037158	Physical Interactions	BIOGRID-SMALL-SCALE-STUDIES
BCAP31	DERL1	0.0186716	Physical Interactions	BIOGRID-SMALL-SCALE-STUDIES
EZR	ADORA2B	0.145677	Physical Interactions	BIOGRID-SMALL-SCALE-STUDIES
EZR	SLC9A3R2	0.0177706	Physical Interactions	BIOGRID-SMALL-SCALE-STUDIES
EZR	CFTR	0.0114407	Physical Interactions	BIOGRID-SMALL-SCALE-STUDIES
EZR	SLC9A3R1	0.0126117	Physical Interactions	BIOGRID-SMALL-SCALE-STUDIES
S100A10	ANXA2	0.0328499	Physical Interactions	BIOGRID-SMALL-SCALE-STUDIES
PRKAA	CFTR	0.0183795	Physical Interactions	BIOGRID-SMALL-SCALE-STUDIES
PRKAA	USP10	0.0366129	Physical Interactions	BIOGRID-SMALL-SCALE-STUDIES
PRKAA	TFAP2A	0.0236458	Physical Interactions	BIOGRID-SMALL-SCALE-STUDIES
DAB2	CFTR	0.0111784	Physical Interactions	BIOGRID-SMALL-SCALE-STUDIES
DAB2	TFAP2A	0.0143814	Physical Interactions	BIOGRID-SMALL-SCALE-STUDIES
FLNA	USP19	0.0191714	Physical Interactions	BIOGRID-SMALL-SCALE-STUDIES
RACK1	PDE4D	0.0163271	Physical Interactions	BIOGRID-SMALL-SCALE-STUDIES
RACK1	PRKCE	0.00929746	Physical Interactions	BIOGRID-SMALL-SCALE-STUDIES
RACK1	SLC9A3R1	0.00964135	Physical Interactions	BIOGRID-SMALL-SCALE-STUDIES
NR3C1	BAG1	0.0180001	Physical Interactions	BIOGRID-SMALL-SCALE-STUDIES
NR3C1	NR2F2	0.0262664	Physical Interactions	BIOGRID-SMALL-SCALE-STUDIES
NR3C1	SMARCC1	0.0075096	Physical Interactions	BIOGRID-SMALL-SCALE-STUDIES
NR3C1	STIP1	0.0110268	Physical Interactions	BIOGRID-SMALL-SCALE-STUDIES
NR3C1	CREB1	0.00710907	Physical Interactions	BIOGRID-SMALL-SCALE-STUDIES
NR3C1	RACK1	0.00502095	Physical Interactions	BIOGRID-SMALL-SCALE-STUDIES
PPP2R1A	ANXA2	0.012739	Physical Interactions	BIOGRID-SMALL-SCALE-STUDIES
PPP2R1A	RAB11A	0.0126377	Physical Interactions	BIOGRID-SMALL-SCALE-STUDIES
PPP2R1A	RAB7A	0.0112411	Physical Interactions	BIOGRID-SMALL-SCALE-STUDIES
PPP2R1A	RACK1	0.00650218	Physical Interactions	BIOGRID-SMALL-SCALE-STUDIES
AMFR	CFTR	0.00894839	Physical Interactions	BIOGRID-SMALL-SCALE-STUDIES
AMFR	RNF5	0.0194306	Physical Interactions	BIOGRID-SMALL-SCALE-STUDIES
AMFR	ATP2A2	0.0247871	Physical Interactions	BIOGRID-SMALL-SCALE-STUDIES
AMFR	DERL1	0.0097637	Physical Interactions	BIOGRID-SMALL-SCALE-STUDIES
HIF1A	MAFK	0.0218357	Physical Interactions	BIOGRID-SMALL-SCALE-STUDIES
HIF1A	DNAJB1	0.0130271	Physical Interactions	BIOGRID-SMALL-SCALE-STUDIES
HIF1A	USP19	0.0127634	Physical Interactions	BIOGRID-SMALL-SCALE-STUDIES
HIF1A	RACK1	0.00497529	Physical Interactions	BIOGRID-SMALL-SCALE-STUDIES
CLTC	CLTB	0.0450574	Physical Interactions	BIOGRID-SMALL-SCALE-STUDIES
CLTC	EHD1	0.0194803	Physical Interactions	BIOGRID-SMALL-SCALE-STUDIES
CLTC	NFE2L2	0.00876246	Physical Interactions	BIOGRID-SMALL-SCALE-STUDIES
CLTC	DAB2	0.00793086	Physical Interactions	BIOGRID-SMALL-SCALE-STUDIES
SUMO1	KLF5	0.010282	Physical Interactions	BIOGRID-SMALL-SCALE-STUDIES
SUMO1	RNF4	0.0100465	Physical Interactions	BIOGRID-SMALL-SCALE-STUDIES
SUMO1	NFE2L2	0.00747319	Physical Interactions	BIOGRID-SMALL-SCALE-STUDIES
SUMO1	DNM1	0.00971818	Physical Interactions	BIOGRID-SMALL-SCALE-STUDIES
SUMO1	NR3C1	0.00428884	Physical Interactions	BIOGRID-SMALL-SCALE-STUDIES
PPP2CA	PPP2R5E	0.0442269	Physical Interactions	BIOGRID-SMALL-SCALE-STUDIES
PPP2CA	PPP2R1A	0.00567891	Physical Interactions	BIOGRID-SMALL-SCALE-STUDIES
CANX	CFTR	0.0097414	Physical Interactions	BIOGRID-SMALL-SCALE-STUDIES
CANX	EDEM1	0.0249488	Physical Interactions	BIOGRID-SMALL-SCALE-STUDIES
CANX	BCAP31	0.0135016	Physical Interactions	BIOGRID-SMALL-SCALE-STUDIES
CANX	AMFR	0.00706022	Physical Interactions	BIOGRID-SMALL-SCALE-STUDIES
RAB5A	CFTR	0.00946427	Physical Interactions	BIOGRID-SMALL-SCALE-STUDIES
RAB5A	TNF	0.0118606	Physical Interactions	BIOGRID-SMALL-SCALE-STUDIES
RAB5A	RAB11A	0.0130305	Physical Interactions	BIOGRID-SMALL-SCALE-STUDIES
RAB5A	RAB4A	0.019844	Physical Interactions	BIOGRID-SMALL-SCALE-STUDIES
RAB5A	RAB7A	0.0115906	Physical Interactions	BIOGRID-SMALL-SCALE-STUDIES
STX1A	CFTR	0.0122751	Physical Interactions	BIOGRID-SMALL-SCALE-STUDIES
STX1A	VAMP8	0.0254892	Physical Interactions	BIOGRID-SMALL-SCALE-STUDIES
STX1A	STXBP1	0.0280214	Physical Interactions	BIOGRID-SMALL-SCALE-STUDIES
STX1A	SCNN1A	0.0262903	Physical Interactions	BIOGRID-SMALL-SCALE-STUDIES
STX1A	SNAP23	0.0168953	Physical Interactions	BIOGRID-SMALL-SCALE-STUDIES
PDZK1	CLCN3	0.105514	Physical Interactions	BIOGRID-SMALL-SCALE-STUDIES
PDZK1	ABCC4	0.0613531	Physical Interactions	BIOGRID-SMALL-SCALE-STUDIES
PDZK1	SLC9A3R2	0.0228063	Physical Interactions	BIOGRID-SMALL-SCALE-STUDIES
PDZK1	CFTR	0.0146826	Physical Interactions	BIOGRID-SMALL-SCALE-STUDIES
PDZK1	SLC9A3R1	0.0161856	Physical Interactions	BIOGRID-SMALL-SCALE-STUDIES
STUB1	DNAJC5	0.0504293	Physical Interactions	BIOGRID-SMALL-SCALE-STUDIES
STUB1	GUCY1A3	0.0443373	Physical Interactions	BIOGRID-SMALL-SCALE-STUDIES
STUB1	BAG1	0.0128164	Physical Interactions	BIOGRID-SMALL-SCALE-STUDIES
STUB1	CFTR	0.00504674	Physical Interactions	BIOGRID-SMALL-SCALE-STUDIES
STUB1	IRF1	0.0107766	Physical Interactions	BIOGRID-SMALL-SCALE-STUDIES
STUB1	DNAJB1	0.00936067	Physical Interactions	BIOGRID-SMALL-SCALE-STUDIES
STUB1	USP19	0.0091712	Physical Interactions	BIOGRID-SMALL-SCALE-STUDIES
STUB1	NR3C1	0.00289723	Physical Interactions	BIOGRID-SMALL-SCALE-STUDIES
STUB1	PPP2R1A	0.00375194	Physical Interactions	BIOGRID-SMALL-SCALE-STUDIES
STUB1	HIF1A	0.00287088	Physical Interactions	BIOGRID-SMALL-SCALE-STUDIES
HSPA8	CLTA	0.0268313	Physical Interactions	BIOGRID-SMALL-SCALE-STUDIES
HSPA8	BAG1	0.0130475	Physical Interactions	BIOGRID-SMALL-SCALE-STUDIES
HSPA8	CFTR	0.00513774	Physical Interactions	BIOGRID-SMALL-SCALE-STUDIES
HSPA8	DNAJB1	0.00952944	Physical Interactions	BIOGRID-SMALL-SCALE-STUDIES
HSPA8	DNAJA1	0.00877568	Physical Interactions	BIOGRID-SMALL-SCALE-STUDIES
HSPA8	STIP1	0.00799286	Physical Interactions	BIOGRID-SMALL-SCALE-STUDIES
HSPA8	PPP2R1A	0.00381959	Physical Interactions	BIOGRID-SMALL-SCALE-STUDIES
HSPA8	HIF1A	0.00292265	Physical Interactions	BIOGRID-SMALL-SCALE-STUDIES
HSPA8	STUB1	0.00210008	Physical Interactions	BIOGRID-SMALL-SCALE-STUDIES
SUMO2	RNF4	0.0121819	Physical Interactions	BIOGRID-SMALL-SCALE-STUDIES
SUMO2	NFE2L2	0.00906162	Physical Interactions	BIOGRID-SMALL-SCALE-STUDIES
HSPB1	CFTR	0.0100568	Physical Interactions	BIOGRID-SMALL-SCALE-STUDIES
HSPB1	TNF	0.0126032	Physical Interactions	BIOGRID-SMALL-SCALE-STUDIES
CSNK2A1	GUCY1A3	0.0455249	Physical Interactions	BIOGRID-SMALL-SCALE-STUDIES
CSNK2A1	IRF2	0.0146966	Physical Interactions	BIOGRID-SMALL-SCALE-STUDIES
CSNK2A1	SCNN1A	0.0110984	Physical Interactions	BIOGRID-SMALL-SCALE-STUDIES
CSNK2A1	TFAP2A	0.00666671	Physical Interactions	BIOGRID-SMALL-SCALE-STUDIES
NFKB1	CDX2	0.0300179	Physical Interactions	BIOGRID-SMALL-SCALE-STUDIES
NFKB1	IRF2	0.0207962	Physical Interactions	BIOGRID-SMALL-SCALE-STUDIES
NFKB1	KLF5	0.0100918	Physical Interactions	BIOGRID-SMALL-SCALE-STUDIES
NFKB1	TFAP2A	0.00943364	Physical Interactions	BIOGRID-SMALL-SCALE-STUDIES
NFKB1	NR3C1	0.0042095	Physical Interactions	BIOGRID-SMALL-SCALE-STUDIES
PRKACA	CFTR	0.00818328	Physical Interactions	BIOGRID-SMALL-SCALE-STUDIES
PRKACA	IRF2	0.0232088	Physical Interactions	BIOGRID-SMALL-SCALE-STUDIES
PRKACA	PDE4D	0.0152764	Physical Interactions	BIOGRID-SMALL-SCALE-STUDIES
PRKACA	CREB1	0.00820768	Physical Interactions	BIOGRID-SMALL-SCALE-STUDIES
UBE2D1	RNF4	0.00692677	Physical Interactions	BIOGRID-SMALL-SCALE-STUDIES
UBE2D1	AMFR	0.00373318	Physical Interactions	BIOGRID-SMALL-SCALE-STUDIES
UBE2D1	HIF1A	0.00293013	Physical Interactions	BIOGRID-SMALL-SCALE-STUDIES
UBE2D1	STUB1	0.00210545	Physical Interactions	BIOGRID-SMALL-SCALE-STUDIES
SIN3A	CTCF	0.0110735	Physical Interactions	BIOGRID-SMALL-SCALE-STUDIES
SIN3A	ING2	0.0107091	Physical Interactions	BIOGRID-SMALL-SCALE-STUDIES
SIN3A	SMARCC1	0.00572063	Physical Interactions	BIOGRID-SMALL-SCALE-STUDIES
SIN3A	HIF1A	0.0030715	Physical Interactions	BIOGRID-SMALL-SCALE-STUDIES
SIN3A	CSNK2A1	0.00226615	Physical Interactions	BIOGRID-SMALL-SCALE-STUDIES
CEBPA	KLF5	0.0114724	Physical Interactions	BIOGRID-SMALL-SCALE-STUDIES
CEBPA	NR3C1	0.00478538	Physical Interactions	BIOGRID-SMALL-SCALE-STUDIES
CBL	BAG1	0.0120784	Physical Interactions	BIOGRID-SMALL-SCALE-STUDIES
CBL	CFTR	0.00475616	Physical Interactions	BIOGRID-SMALL-SCALE-STUDIES
CBL	IRF1	0.0101561	Physical Interactions	BIOGRID-SMALL-SCALE-STUDIES
CBL	KRT18	0.0074304	Physical Interactions	BIOGRID-SMALL-SCALE-STUDIES
CBL	UBE2D1	0.00198422	Physical Interactions	BIOGRID-SMALL-SCALE-STUDIES
VCP	CLTA	0.025648	Physical Interactions	BIOGRID-SMALL-SCALE-STUDIES
VCP	CFTR	0.00491116	Physical Interactions	BIOGRID-SMALL-SCALE-STUDIES
VCP	UBE2J1	0.0103139	Physical Interactions	BIOGRID-SMALL-SCALE-STUDIES
VCP	HNF1A	0.00709418	Physical Interactions	BIOGRID-SMALL-SCALE-STUDIES
VCP	DERL1	0.00535862	Physical Interactions	BIOGRID-SMALL-SCALE-STUDIES
VCP	PPP2R1A	0.00365114	Physical Interactions	BIOGRID-SMALL-SCALE-STUDIES
VCP	AMFR	0.00355943	Physical Interactions	BIOGRID-SMALL-SCALE-STUDIES
VCP	HIF1A	0.00279375	Physical Interactions	BIOGRID-SMALL-SCALE-STUDIES
VCP	PPP2CA	0.00303848	Physical Interactions	BIOGRID-SMALL-SCALE-STUDIES
VCP	STUB1	0.00200746	Physical Interactions	BIOGRID-SMALL-SCALE-STUDIES
VCP	HSPA8	0.00204366	Physical Interactions	BIOGRID-SMALL-SCALE-STUDIES
VCP	NFKB1	0.00291672	Physical Interactions	BIOGRID-SMALL-SCALE-STUDIES
AHSA1	CFTR	0.00652924	Physical Interactions	BIOGRID-SMALL-SCALE-STUDIES
AHSA1	DNAJA1	0.0111525	Physical Interactions	BIOGRID-SMALL-SCALE-STUDIES
AHSA1	RACK1	0.00462518	Physical Interactions	BIOGRID-SMALL-SCALE-STUDIES
AHSA1	HSPA8	0.00271698	Physical Interactions	BIOGRID-SMALL-SCALE-STUDIES
HDAC6	GANAB	0.0242224	Physical Interactions	BIOGRID-SMALL-SCALE-STUDIES
HDAC6	CFTR	0.00524644	Physical Interactions	BIOGRID-SMALL-SCALE-STUDIES
HDAC6	DNAJA1	0.00896135	Physical Interactions	BIOGRID-SMALL-SCALE-STUDIES
HDAC6	NR3C1	0.00301187	Physical Interactions	BIOGRID-SMALL-SCALE-STUDIES
HDAC6	HIF1A	0.00298448	Physical Interactions	BIOGRID-SMALL-SCALE-STUDIES
HDAC6	STUB1	0.00214451	Physical Interactions	BIOGRID-SMALL-SCALE-STUDIES
HDAC6	HSPA8	0.00218317	Physical Interactions	BIOGRID-SMALL-SCALE-STUDIES
HDAC6	HSPB1	0.00427343	Physical Interactions	BIOGRID-SMALL-SCALE-STUDIES
HDAC6	UBE2D1	0.00218876	Physical Interactions	BIOGRID-SMALL-SCALE-STUDIES
HDAC6	VCP	0.00208689	Physical Interactions	BIOGRID-SMALL-SCALE-STUDIES
SQSTM1	NR2F2	0.0173814	Physical Interactions	BIOGRID-SMALL-SCALE-STUDIES
SQSTM1	CFTR	0.00469033	Physical Interactions	BIOGRID-SMALL-SCALE-STUDIES
SQSTM1	STXBP1	0.010707	Physical Interactions	BIOGRID-SMALL-SCALE-STUDIES
SQSTM1	EDEM1	0.0120124	Physical Interactions	BIOGRID-SMALL-SCALE-STUDIES
SQSTM1	NFE2L2	0.00469181	Physical Interactions	BIOGRID-SMALL-SCALE-STUDIES
SQSTM1	HIF1A	0.00266813	Physical Interactions	BIOGRID-SMALL-SCALE-STUDIES
SQSTM1	STUB1	0.00191719	Physical Interactions	BIOGRID-SMALL-SCALE-STUDIES
SQSTM1	CSNK2A1	0.00196855	Physical Interactions	BIOGRID-SMALL-SCALE-STUDIES
SQSTM1	HDAC6	0.00199306	Physical Interactions	BIOGRID-SMALL-SCALE-STUDIES
UBE2I	CALU	0.0229387	Physical Interactions	BIOGRID-SMALL-SCALE-STUDIES
UBE2I	WNK1	0.0122463	Physical Interactions	BIOGRID-SMALL-SCALE-STUDIES
UBE2I	CFTR	0.00310863	Physical Interactions	BIOGRID-SMALL-SCALE-STUDIES
UBE2I	SCNN1A	0.00665794	Physical Interactions	BIOGRID-SMALL-SCALE-STUDIES
UBE2I	KLF5	0.00427836	Physical Interactions	BIOGRID-SMALL-SCALE-STUDIES
UBE2I	SUMO3	0.00516739	Physical Interactions	BIOGRID-SMALL-SCALE-STUDIES
UBE2I	TFAP2A	0.00399935	Physical Interactions	BIOGRID-SMALL-SCALE-STUDIES
UBE2I	DNM1	0.00404376	Physical Interactions	BIOGRID-SMALL-SCALE-STUDIES
UBE2I	PRKAA	0.00462759	Physical Interactions	BIOGRID-SMALL-SCALE-STUDIES
UBE2I	NR3C1	0.0017846	Physical Interactions	BIOGRID-SMALL-SCALE-STUDIES
UBE2I	HIF1A	0.00176837	Physical Interactions	BIOGRID-SMALL-SCALE-STUDIES
UBE2I	SUMO1	0.001881	Physical Interactions	BIOGRID-SMALL-SCALE-STUDIES
UBE2I	PDZK1	0.00369679	Physical Interactions	BIOGRID-SMALL-SCALE-STUDIES
UBE2I	SUMO2	0.00228081	Physical Interactions	BIOGRID-SMALL-SCALE-STUDIES
UBE2I	HSPB1	0.0025321	Physical Interactions	BIOGRID-SMALL-SCALE-STUDIES
ADRB2	SLC9A3R2	0.00965244	Physical Interactions	BIOGRID-SMALL-SCALE-STUDIES
ADRB2	WNK1	0.0244806	Physical Interactions	BIOGRID-SMALL-SCALE-STUDIES
ADRB2	RNF5	0.0134936	Physical Interactions	BIOGRID-SMALL-SCALE-STUDIES
ADRB2	SLC9A3R1	0.0068503	Physical Interactions	BIOGRID-SMALL-SCALE-STUDIES
ADRB2	RACK1	0.00440202	Physical Interactions	BIOGRID-SMALL-SCALE-STUDIES
ADRB2	AMFR	0.00450384	Physical Interactions	BIOGRID-SMALL-SCALE-STUDIES
ADRB2	CLTC	0.00440886	Physical Interactions	BIOGRID-SMALL-SCALE-STUDIES
ADRB2	HDAC6	0.0026406	Physical Interactions	BIOGRID-SMALL-SCALE-STUDIES
SACM1L	COPE	0.260816	Physical Interactions	BIOGRID-SMALL-SCALE-STUDIES
SACM1L	COPG1	0.139138	Physical Interactions	BIOGRID-SMALL-SCALE-STUDIES
SACM1L	COPA	0.137953	Physical Interactions	BIOGRID-SMALL-SCALE-STUDIES
SACM1L	COPB1	0.114971	Physical Interactions	BIOGRID-SMALL-SCALE-STUDIES
ARCN1	COPG2	0.179219	Physical Interactions	BIOGRID-SMALL-SCALE-STUDIES
ARCN1	COPB2	0.149554	Physical Interactions	BIOGRID-SMALL-SCALE-STUDIES
ARCN1	COPG1	0.100539	Physical Interactions	BIOGRID-SMALL-SCALE-STUDIES
ARCN1	COPA	0.0996827	Physical Interactions	BIOGRID-SMALL-SCALE-STUDIES
ARCN1	COPB1	0.0830766	Physical Interactions	BIOGRID-SMALL-SCALE-STUDIES
ATF6B	NFYC	0.219199	Physical Interactions	BIOGRID-SMALL-SCALE-STUDIES
ATF6B	NFYA	0.171349	Physical Interactions	BIOGRID-SMALL-SCALE-STUDIES
ATF6B	ATF6	0.281355	Physical Interactions	BIOGRID-SMALL-SCALE-STUDIES
TMED10	COPE	0.105501	Physical Interactions	BIOGRID-SMALL-SCALE-STUDIES
TMED10	COPG2	0.100327	Physical Interactions	BIOGRID-SMALL-SCALE-STUDIES
TMED10	COPB2	0.0837206	Physical Interactions	BIOGRID-SMALL-SCALE-STUDIES
TMED10	COPG1	0.0562818	Physical Interactions	BIOGRID-SMALL-SCALE-STUDIES
TMED10	COPZ1	0.127764	Physical Interactions	BIOGRID-SMALL-SCALE-STUDIES
TMED10	COPA	0.0558026	Physical Interactions	BIOGRID-SMALL-SCALE-STUDIES
TMED10	COPB1	0.0465064	Physical Interactions	BIOGRID-SMALL-SCALE-STUDIES
TMED10	GORASP2	0.0843655	Physical Interactions	BIOGRID-SMALL-SCALE-STUDIES
TMED10	ARCN1	0.152237	Physical Interactions	BIOGRID-SMALL-SCALE-STUDIES
HSP90AA1	AHSA2	0.102782	Physical Interactions	BIOGRID-SMALL-SCALE-STUDIES
HSP90AA1	CFTR	0.00261826	Physical Interactions	BIOGRID-SMALL-SCALE-STUDIES
HSP90AA1	IRF1	0.0055909	Physical Interactions	BIOGRID-SMALL-SCALE-STUDIES
HSP90AA1	DNAJA1	0.0044722	Physical Interactions	BIOGRID-SMALL-SCALE-STUDIES
HSP90AA1	USP19	0.00475803	Physical Interactions	BIOGRID-SMALL-SCALE-STUDIES
HSP90AA1	FKBP8	0.00320386	Physical Interactions	BIOGRID-SMALL-SCALE-STUDIES
HSP90AA1	BECN1	0.00288198	Physical Interactions	BIOGRID-SMALL-SCALE-STUDIES
HSP90AA1	STIP1	0.00407327	Physical Interactions	BIOGRID-SMALL-SCALE-STUDIES
HSP90AA1	FLNA	0.00223719	Physical Interactions	BIOGRID-SMALL-SCALE-STUDIES
HSP90AA1	NR3C1	0.00150309	Physical Interactions	BIOGRID-SMALL-SCALE-STUDIES
HSP90AA1	PPP2R1A	0.00194651	Physical Interactions	BIOGRID-SMALL-SCALE-STUDIES
HSP90AA1	HIF1A	0.00148942	Physical Interactions	BIOGRID-SMALL-SCALE-STUDIES
HSP90AA1	STUB1	0.00107023	Physical Interactions	BIOGRID-SMALL-SCALE-STUDIES
HSP90AA1	HSPA8	0.00108952	Physical Interactions	BIOGRID-SMALL-SCALE-STUDIES
HSP90AA1	CSNK2A1	0.00109889	Physical Interactions	BIOGRID-SMALL-SCALE-STUDIES
HSP90AA1	SIN3A	0.00114501	Physical Interactions	BIOGRID-SMALL-SCALE-STUDIES
HSP90AA1	VCP	0.00104147	Physical Interactions	BIOGRID-SMALL-SCALE-STUDIES
HSP90AA1	AHSA1	0.00138461	Physical Interactions	BIOGRID-SMALL-SCALE-STUDIES
HSP90AA1	HDAC6	0.00111257	Physical Interactions	BIOGRID-SMALL-SCALE-STUDIES
COL10A1	ANXA5	0.689339	Physical Interactions	BIOGRID-SMALL-SCALE-STUDIES
ONECUT1	FOXA1	0.418932	Physical Interactions	BIOGRID-SMALL-SCALE-STUDIES
ONECUT1	FOXA2	0.159862	Physical Interactions	BIOGRID-SMALL-SCALE-STUDIES
ONECUT1	NR3C1	0.0377893	Physical Interactions	BIOGRID-SMALL-SCALE-STUDIES
GRM3	PPM1A	0.473699	Physical Interactions	BIOGRID-SMALL-SCALE-STUDIES
IFNGR2	IFNG	0.55247	Physical Interactions	BIOGRID-SMALL-SCALE-STUDIES
SNX5	CLTCL1	0.465267	Physical Interactions	BIOGRID-SMALL-SCALE-STUDIES
SNX5	CLTC	0.0356025	Physical Interactions	BIOGRID-SMALL-SCALE-STUDIES
ECEL1	USP19	0.451517	Physical Interactions	BIOGRID-SMALL-SCALE-STUDIES
CSPG5	GOPC	0.439681	Physical Interactions	BIOGRID-SMALL-SCALE-STUDIES
TRPV5	ANXA2	0.199995	Physical Interactions	BIOGRID-SMALL-SCALE-STUDIES
TRPV5	S100A10	0.276259	Physical Interactions	BIOGRID-SMALL-SCALE-STUDIES
NFE2L3	MAFK	0.338994	Physical Interactions	BIOGRID-SMALL-SCALE-STUDIES
SNX3	USP10	0.154656	Physical Interactions	BIOGRID-SMALL-SCALE-STUDIES
SNX3	SCNN1A	0.166279	Physical Interactions	BIOGRID-SMALL-SCALE-STUDIES
SNX3	RAB7A	0.0950786	Physical Interactions	BIOGRID-SMALL-SCALE-STUDIES
SLC4A7	CFTR	0.171075	Physical Interactions	BIOGRID-SMALL-SCALE-STUDIES
SLC4A7	SLC9A3R1	0.188586	Physical Interactions	BIOGRID-SMALL-SCALE-STUDIES
UGT1A1	COPZ1	0.339145	Physical Interactions	BIOGRID-SMALL-SCALE-STUDIES
GSC	FOXA2	0.467392	Physical Interactions	BIOGRID-SMALL-SCALE-STUDIES
EN2	FOXA2	0.467392	Physical Interactions	BIOGRID-SMALL-SCALE-STUDIES
STX11	VAMP8	0.221891	Physical Interactions	BIOGRID-SMALL-SCALE-STUDIES
STX11	SNAP23	0.147078	Physical Interactions	BIOGRID-SMALL-SCALE-STUDIES
STX7	VTI1B	0.153803	Physical Interactions	BIOGRID-SMALL-SCALE-STUDIES
STX7	STX8	0.0708506	Physical Interactions	BIOGRID-SMALL-SCALE-STUDIES
STX7	VAMP8	0.0577509	Physical Interactions	BIOGRID-SMALL-SCALE-STUDIES
STX7	STX6	0.0684147	Physical Interactions	BIOGRID-SMALL-SCALE-STUDIES
