# Supplementary material for: CFTR Lifecycle Map—A Systems Medicine Model of CFTR Maturation to Predict Possible Active Compound Combinations
Source: Int J Mol Sci. 2021 Jul 15;22(14):7590. doi: 10.3390/ijms22147590 (PMC8306775; doi:10.3390/ijms22147590)
Supplement: Supplementary file 1 [file ijms-22-07590-s001.zip › SupplementaryTable8_12.xlsx]

## Sheet: BioInfoMiner_SystemicProcesses
CoreMap_GO	CoarseMap_GO	CoreMap_ReactomePathwayDatabase	CoarseMap_ReactomePathwayDatabase
Cellular localization	Cellular component biogenesis	Vesicle-mediated transport	Developmental Biology
Macromolecule localization	Cellular component assembly	Membrane Trafficking	Axon guidance
Protein localization	Cellular localization	Asparagine N-linked glycosylation	Infectious disease
Vesicle-mediated transport	Macromolecule localization	Transport to the Golgi and subsequent modification	Metabolism of amino acids and derivatives
Establishment of localization in cell	Protein localization	ER to Golgi Anterograde Transport	Translation
Cellular macromolecule localization	Vesicle-mediated transport	MHC class II antigen presentation	Signaling by ROBO receptors
Cellular protein localization	Establishment of localization in cell	Clathrin-mediated endocytosis	Regulation of expression of SLITs and ROBOs
Establishment of protein localization	Protein-containing complex subunit organization	N-glycan trimming in the ER and Calnexin/Calreticulin cycle	Keratinization
Amide transport	Nitrogen compound transport	COPI-mediated anterograde transport	L13a-mediated translational silencing of Ceruloplasmin expression
Peptide transport	Cellular macromolecule localization	Regulation of cholesterol biosynthesis by SREBP (SREBF)	Influenza Infection
Intracellular transport	Cellular protein localization	Antigen Presentation: Folding, assembly and peptide loading of class I MHC	GTP hydrolysis and joining of the 60S ribosomal subunit
Protein transport	Establishment of protein localization	COPII-mediated vesicle transport	Influenza Life Cycle
Regulation of cellular localization	Intracellular transport	Calnexin/calreticulin cycle	Selenoamino acid metabolism
Intracellular protein transport	Protein-containing complex assembly	HSF1 activation	SRP-dependent cotranslational protein targeting to membrane
Membrane organization	Amide transport	Lysosome Vesicle Biogenesis	Formation of a pool of free 40S subunits
Regulation of protein localization	Peptide transport	Gap junction degradation	Eukaryotic Translation Elongation
Positive regulation of transport	Protein transport	Formation of annular gap junctions	Influenza Viral RNA Transcription and Replication
Organelle localization	Interspecies interaction between organisms	Cargo concentration in the ER	Nonsense Mediated Decay (NMD) independent of the Exon Junction Complex (EJC)
Golgi vesicle transport	Organonitrogen compound biosynthetic process	SUMOylation of transcription factors	RRNA processing in the nucleus and cytosol
Regulation of vesicle-mediated transport	Symbiont process	ER Quality Control Compartment (ERQC)	Major pathway of rRNA processing in the nucleolus and cytosol
Vesicle organization	Intracellular protein transport	ATF6 (ATF6-alpha) activates chaperones	Peptide chain elongation
Regulation of cellular protein localization	Viral process	SUMO is transferred from E1 to E2 (UBE2I, UBC9)	Selenocysteine synthesis
Regulation of body fluid levels	Cellular amide metabolic process	SUMO is conjugated to E1 (UBA2:SAE1)	Eukaryotic Translation Termination
Endoplasmic reticulum to Golgi vesicle-mediated transport	Macromolecule catabolic process		Viral mRNA Translation
Regulation of protein catabolic process	Epithelium development		Formation of the cornified envelope
Positive regulation of catabolic process	Cytoskeleton organization		RUNX1 regulates transcription of genes involved in differentiation of HSCs
Establishment of organelle localization	Immune effector process		The role of GTSE1 in G2/M progression after G2 checkpoint
Regulation of intracellular transport	Cellular macromolecule catabolic process		RHO GTPases activate PKNs
Regulation of cellular protein catabolic process	Cell activation		Activation of the mRNA upon binding of the cap-binding complex and eIFs, and subsequent binding to 43S
Protein folding	MRNA metabolic process		Translation initiation complex formation
Response to topologically incorrect protein	Secretion by cell		Ribosomal scanning and start codon recognition
Response to endoplasmic reticulum stress	Amide biosynthetic process		Formation of the ternary complex, and subsequently, the 43S complex
Positive regulation of protein catabolic process	Exocytosis		HSP90 chaperone cycle for steroid hormone receptors (SHR)AUF1 (hnRNP D0) binds and destabilizes mRNA
Positive regulation of intracellular transport	Peptide metabolic process		Negative regulation of NOTCH4 signaling
Antigen processing and presentation	Leukocyte activation		Recycling pathway of L1RHO GTPases activate IQGAPs
Vesicle budding from membrane	Protein localization to organelle		Cooperation of Prefoldin and TriC/CCT in actin and tubulin folding
Regulation of protein localization to membrane	Cellular protein-containing complex assembly		Formation of tubulin folding intermediates by CCT/TriC
Regulation of proteolysis involved in cellular protein catabolic process	Leukocyte mediated immunity
Antigen processing and presentation of peptide antigen	Epithelial cell differentiation
Regulation of protein modification by small protein conjugation or removal	Regulated exocytosis
Regulation of proteasomal protein catabolic process	Peptide biosynthetic process
Antigen processing and presentation of exogenous antigen	Translation
Antigen processing and presentation of exogenous peptide antigen	Cell activation involved in immune response
Response to unfolded protein	Leukocyte activation involved in immune response
Regulation of protein localization to cell periphery	Posttranscriptional regulation of gene expression
Regulation of protein localization to plasma membrane	Epidermis development
Cellular response to topologically incorrect protein	Myeloid leukocyte activation
Protein localization to plasma membrane	Myeloid leukocyte mediated immunity
Establishment of vesicle localization	Neutrophil mediated immunity
Positive regulation of cellular protein catabolic process	Myeloid cell activation involved in immune response
Antigen processing and presentation of peptide or polysaccharide antigen via MHC class II	Granulocyte activation
Antigen processing and presentation of peptide antigen via MHC class II	Establishment of protein localization to organelle
Antigen processing and presentation of exogenous peptide antigen via MHC class II	Neutrophil activation
ERAD pathway	Leukocyte degranulation
Golgi vesicle budding	Neutrophil activation involved in immune response
COPII-coated vesicle budding	Neutrophil degranulation
Response to heat	Skin development
Antigen processing and presentation of peptide antigen via MHC class I	Epidermal cell differentiation
Localization within membrane	Actin filament-based process
Ubiquitin-dependent ERAD pathway	Protein localization to membrane
Positive regulation of proteolysis involved in cellular protein catabolic process	Protein targeting
Positive regulation of proteasomal protein catabolic process	Keratinocyte differentiation
Cellular response to heatVesicle cargo loading	Keratinization
COPII-coated vesicle cargo loading	Organic cyclic compound catabolic process
Intra-Golgi vesicle-mediated transport	Aromatic compound catabolic process
Positive regulation of exocytosis	Nucleobase-containing compound catabolic process
Vesicle targeting	Actin cytoskeleton organization
Positive regulation of ubiquitin-dependent protein catabolic process	Supramolecular fiber organization
Positive regulation of proteasomal ubiquitin-dependent protein catabolic process	Translational initiation
Vesicle coating	RNA catabolic process
Vesicle targeting, to, from or within Golgi	Regulation of mRNA metabolic process
Positive regulation of protein localization to plasma membrane
Response to misfolded protein	Establishment of protein localization to membrane
Protein quality control for misfolded or incompletely synthesized proteins	Ribonucleoprotein complex biogenesis
Cellular response to misfolded protein	MRNA catabolic process
Endoplasmic reticulum mannose trimming	Nuclear-transcribed mRNA catabolic process
Clathrin-dependent endocytosis
Protein exit from endoplasmic reticulum	RNA splicing
Regulation of transcription from RNA polymerase II promoter in response to oxidative stress	Protein localization to endoplasmic reticulum
	Protein targeting to membrane
	Establishment of protein localization to endoplasmic reticulum
	Protein targeting to ERNuclear-transcribed mRNA catabolic process, nonsense-mediated decay
	Viral gene expression
	Cotranslational protein targeting to membrane
	SRP-dependent cotranslational protein targeting to membrane
	Viral transcription
	Protein folding
	DNA conformation change
	RNA splicing, via transesterification reactions
	Ribonucleoprotein complex subunit organization
	Cornification
	Regulation of mRNA catabolic process
	Regulation of RNA stability
	Ribonucleoprotein complex assembly
	Regulation of mRNA stability
	Antigen processing and presentation
	Fc receptor signaling pathway
	Antigen processing and presentation of peptide antigen
	Antigen processing and presentation of exogenous antigen
	Antigen processing and presentation of exogenous peptide antigen
	Actin filament organization
	Regulation of protein polymerization
	Regulation of cell cycle G2/M phase transition
	DNA packaging
	Regulation of G2/M transition of mitotic cell cycle
	Chromatin assembly or disassembly
	Chromatin assembly
	Cytoplasmic translation
	Non-canonical Wnt signaling pathway
	Nucleosome assembly
	Antigen processing and presentation of peptide antigen via MHC class IRegulation of DNA-templated transcription in response to stress
	Regulation of establishment of planar polarity
	Regulation of transcription from RNA polymerase II promoter in response to stress
	Wnt signaling pathway, planar cell polarity pathway
	Interleukin-1-mediated signaling pathway
	Antigen processing and presentation of exogenous peptide antigen via MHC class I
	Antigen processing and presentation of exogenous peptide antigen via MHC class I, TAP-dependent
	Regulation of transcription from RNA polymerase II promoter in response to hypoxia
	Anaphase-promoting complex-dependent catabolic process
	Negative regulation of G2/M transition of

## Sheet: BioInfoMiner_Genes_CoreMap_GO
Rank	Gene Symbol	Definition	Systemic Processes	Interactions	Drugs
1	HSP90AA1	heat shock protein 90 alpha family class A member 1	9	23	55
2	VCP	valosin containing protein	9	27	1
3	VAMP8	vesicle associated membrane protein 8	9	4	0
4	SEC24A	SEC24 homolog A, COPII coat complex component	8	7	0
5	SEC24B	SEC24 homolog B, COPII coat complex component	8	6	0
6	SEC13	SEC13 homolog, nuclear pore and COPII coat complex component	8	9	0
7	SEC23A	Sec23 homolog A, coat complex II component	8	11	0
8	SEC24D	SEC24 homolog D, COPII coat complex component	7	4	0
9	SEC24C	SEC24 homolog C, COPII coat complex component	7	7	0
10	PREB	prolactin regulatory element binding	7	1	0
11	RAB7A	RAB7A, member RAS oncogene family	7	8	1
12	ARF1	ADP ribosylation factor 1	7	7	7
13	SAR1A	secretion associated Ras related GTPase 1A	7	1	0
14	ANXA2	annexin A2	7	6	1
15	VTI1B	vesicle transport through interaction with t-SNAREs 1B	7	4	0
16	HSPA8	heat shock protein family A (Hsp70) member 8	6	20	1
17	DNAJA1	DnaJ heat shock protein family (Hsp40) member A1	6	6	0
18	GORASP1	golgi reassembly stacking protein 1	6	0	0
19	HIF1A	hypoxia inducible factor 1 subunit alpha	6	13	8
20	CLTC	clathrin heavy chain	6	17	0
21	RAB11A	RAB11A, member RAS oncogene family	6	8	2
22	DERL1	derlin 1	6	13	0
23	FLNA	filamin A	6	10	0
24	HDAC6	histone deacetylase 6	6	13	13
25	STXBP1	syntaxin binding protein 1	6	3	0
26	SEC23B	Sec23 homolog B, coat complex II component	6	9	0
27	PRKACA	protein kinase cAMP-activated catalytic subunit alpha	6	6	44
28	SEC31B	SEC31 homolog B, COPII coat complex component	6	0	0
29	PRKCE	protein kinase C epsilon	6	4	5
30	EZR	ezrin	6	5	0
31	STUB1	STIP1 homology and U-box containing protein 1	5	17	0
32	NFE2L2	nuclear factor, erythroid 2 like 2	5	7	1
33	BCAP31	B cell receptor associated protein 31	5	4	0
34	RAB5A	RAB5A, member RAS oncogene family	5	6	3
35	SNAP23	synaptosome associated protein 23	5	3	0
36	ATP2A2	ATPase sarcoplasmic/endoplasmic reticulum Ca2+ transporting 2	5	4	2
37	DNM1	dynamin 1	5	2	0
38	DAB2	DAB2, clathrin adaptor protein	5	6	0
39	BECN1	beclin 1	5	2	0
40	STX1A	syntaxin 1A	5	4	0
41	STX8	syntaxin 8	5	3	0
42	STX6	syntaxin 6	5	4	0
43	ADRB2	adrenoceptor beta 2	5	12	97
44	TNF	tumor necrosis factor	5	2	42
45	EDEM1	ER degradation enhancing alpha-mannosidase like protein 1	4	4	0

## Sheet: BioInfoMiner_Genes_CoreMap_RPD
Rank	Gene Symbol	Definition	Systemic Processes	Interactions	Drugs
1	CANX	calnexin	3	16	2
2	VCP	valosin containing protein	3	28	1
3	GANAB	glucosidase II alpha subunit	2	5	1
4	EDEM1	ER degradation enhancing alpha-mannosidase like protein 1	2	4	0
5	MAN1B1	mannosidase alpha class 1B member 1	2	0	5
6	SEC23A	Sec23 homolog A, coat complex II component	2	11	0
7	DERL1	derlin 1	2	14	0
8	UGGT1	UDP-glucose glycoprotein glucosyltransferase 1	2	2	0
9	SEC13	SEC13 homolog, nuclear pore and COPII coat complex component	2	9	0
10	SEC24D	SEC24 homolog D, COPII coat complex component	2	4	0
11	AMFR	autocrine motility factor receptor	2	9	0
12	SEC24A	SEC24 homolog A, COPII coat complex component	2	7	0
13	SEC24C	SEC24 homolog C, COPII coat complex component	2	7	0
14	SEC24B	SEC24 homolog B, COPII coat complex component	2	6	0
15	RNF5	ring finger protein 5	2	7	0
16	MOGS	mannosyl-oligosaccharide glucosidase	2	3	0
17	HSP90AA1	heat shock protein 90 alpha family class A member 1	2	24	55

## Sheet: BioInfoMiner_Genes_CoarseMap_GO
Rank	Gene Symbol	Definition	Systemic Processes	Interactions	Drugs
1	RPS27A	ribosomal protein S27a	17	59	0
2	UBA52	ubiquitin A-52 residue ribosomal protein fusion product 1	17	35	0
3	RPLP0	ribosomal protein lateral stalk subunit P0	14	108	0
4	PSMD11	proteasome 26S subunit, non-ATPase 11	14	42	0
5	RPL24	ribosomal protein L24	13	93	0
6	RPL10	ribosomal protein L10	13	113	0
7	RPL11	ribosomal protein L11	13	96	3
8	RPS3	ribosomal protein S3	13	113	0
9	RPS23	ribosomal protein S23	13	96	0
10	RPS28	ribosomal protein S28	13	71	0
11	RPL26	ribosomal protein L26	13	55	0
12	PSMC3	proteasome 26S subunit, ATPase 3	13	41	0
13	RPL6	ribosomal protein L6	13	115	0
14	RPL5	ribosomal protein L5	13	112	0
15	PSMB1	proteasome subunit beta 1	13	46	6
16	RPS14	ribosomal protein S14	13	94	0
17	HSPA1A	heat shock protein family A (Hsp70) member 1A	13	61	2
18	PSMD9	proteasome 26S subunit, non-ATPase 9	12	21	0
19	RPL23A	ribosomal protein L23a	12	105	3
20	PSMD2	proteasome 26S subunit, non-ATPase 2	12	52	3
21	PSMA5	proteasome subunit alpha 5	12	45	2
22	RPL12	ribosomal protein L12	12	95	0
23	RPL10A	ribosomal protein L10a	12	97	0
24	RPS7	ribosomal protein S7	12	92	0
25	RPS9	ribosomal protein S9	12	86	0
26	PSMA2	proteasome subunit alpha 2	12	49	2
27	RPS27	ribosomal protein S27	12	83	0
28	RPS21	ribosomal protein S21	12	76	0
29	RPSA	ribosomal protein SA	12	116	1
30	RPS6	ribosomal protein S6	12	110	0
31	RPS5	ribosomal protein S5	12	93	0
32	RPL3	ribosomal protein L3	12	94	4
33	PSMC2	proteasome 26S subunit, ATPase 2	12	56	0
34	RPL35A	ribosomal protein L35a	12	62	0
35	HSP90AA1	heat shock protein 90 alpha family class A member 1	12	127	55
36	RPS10	ribosomal protein S10	12	83	0
37	RPS19	ribosomal protein S19	12	91	0
38	PSME2	proteasome activator subunit 2	11	25	0
39	PSMB6	proteasome subunit beta 6	11	36	2
40	RPL7A	ribosomal protein L7a	11	104	0
41	PSMC1	proteasome 26S subunit, ATPase 1	11	43	0
42	RPL22	ribosomal protein L22	11	86	0
43	VCP	valosin containing protein	11	183	1
44	RPL14	ribosomal protein L14	11	98	0
45	EIF3E	eukaryotic translation initiation factor 3 subunit E	11	32	0
46	RPS2	ribosomal protein S2	11	113	0
47	RPS8	ribosomal protein S8	11	109	0
48	PSMA4	proteasome subunit alpha 4	11	37	2
49	RPS24	ribosomal protein S24	11	89	0
50	RPL27	ribosomal protein L27	11	87	0
51	DDX3X	DEAD-box helicase 3 X-linked	11	46	0
52	UBB	ubiquitin B	11	12	1
53	UBC	ubiquitin C	11	236	1
54	RPL7	ribosomal protein L7	11	103	0
55	PSMA3	proteasome subunit alpha 3	11	102	2
56	PSMA7	proteasome subunit alpha 7	11	36	3
57	PSMB9	proteasome subunit beta 9	11	23	1
58	PSMB5	proteasome subunit beta 5	11	39	6
59	PSMB4	proteasome subunit beta 4	11	36	2
60	PSMB3	proteasome subunit beta 3	11	34	2
61	PSMB2	proteasome subunit beta 2	11	40	6
62	RPS16	ribosomal protein S16	11	101	0
63	RPL30	ribosomal protein L30	11	80	0
64	RPL35	ribosomal protein L35	11	78	0
65	HSPA8	heat shock protein family A (Hsp70) member 8	10	103	1
66	PSME1	proteasome activator subunit 1	10	32	0
67	DHX9	DExH-box helicase 9	10	77	0
68	PSMC5	proteasome 26S subunit, ATPase 5	10	57	0
69	CDC42	cell division cycle 42	10	39	2
70	EIF4G1	eukaryotic translation initiation factor 4 gamma 1	10	20	0
71	PSMC6	proteasome 26S subunit, ATPase 6	10	46	0
72	RPL36A	ribosomal protein L36a	10	3	0
73	PSMC4	proteasome 26S subunit, ATPase 4	10	50	0
74	RPLP1	ribosomal protein lateral stalk subunit P1	10	67	0
75	RPS4X	ribosomal protein S4 X-linked	10	108	0
76	RAC1	Rac family small GTPase 1	10	33	1
77	RPL15	ribosomal protein L15	10	106	3
78	RPL17	ribosomal protein L17	10	87	0
79	RPL18	ribosomal protein L18	10	105	0
80	RPL19	ribosomal protein L19	10	89	3
81	TP53	tumor protein p53	10	226	5
82	RPL13A	ribosomal protein L13a	10	74	3
83	PSMA1	proteasome subunit alpha 1	10	52	2
84	RPS26	ribosomal protein S26	10	91	0
85	RPL29	ribosomal protein L29	10	41	0
86	RPL23	ribosomal protein L23	10	98	3
87	ANXA2	annexin A2	10	31	1
88	RPL8	ribosomal protein L8	10	91	3
89	RPL9	ribosomal protein L9	10	89	0
90	PSMA6	proteasome subunit alpha 6	10	52	2
91	RPL32	ribosomal protein L32	10	65	0
92	RPL18A	ribosomal protein L18a	10	90	0
93	NPM1	nucleophosmin 1	10	195	0
94	RPL36	ribosomal protein L36	10	79	0
95	RPL31	ribosomal protein L31	10	86	0
96	CTNNB1	catenin beta 1	9	66	3
97	RPL27A	ribosomal protein L27a	9	88	0
98	RPLP2	ribosomal protein lateral stalk subunit P2	9	81	0
99	CDK1	cyclin dependent kinase 1	9	59	7
100	RPS3A	ribosomal protein S3A	9	104	0
101	DYNC1H1	dynein cytoplasmic 1 heavy chain 1	9	40	0
102	RPL13	ribosomal protein L13	9	94	2
103	RPS25	ribosomal protein S25	9	91	0
104	RPS20	ribosomal protein S20	9	91	0
105	PPP2R1A	protein phosphatase 2 scaffold subunit Aalpha	9	57	2
106	RPL28	ribosomal protein L28	9	56	0
107	RPL21	ribosomal protein L21	9	93	0
108	FAU	FAU, ubiquitin like and ribosomal protein S30 fusion	9	38	0
109	HSP90AB1	heat shock protein 90 alpha family class B member 1	9	109	23
110	RPL4	ribosomal protein L4	9	102	0
111	RHOA	ras homolog family member A	9	24	1
112	RPS13	ribosomal protein S13	9	98	0
113	RPS12	ribosomal protein S12	9	77	0
114	RPS11	ribosomal protein S11	9	94	0
115	RPS18	ribosomal protein S18	9	82	0
116	RPL34	ribosomal protein L34	9	59	0
117	DLG1	discs large MAGUK scaffold protein 1	8	9	0
118	FLNA	filamin A	8	92	0
119	ARF1	ADP ribosylation factor 1	8	27	7
120	KPNB1	karyopherin subunit beta 1	8	41	0
121	CALR	calreticulin	8	42	3
122	EIF3B	eukaryotic translation initiation factor 3 subunit B	8	29	0
123	EXOSC6	exosome component 6	8	12	0
124	AP2B1	adaptor related protein complex 2 subunit beta 1	8	28	0
125	EIF4H	eukaryotic translation initiation factor 4H	8	14	0
126	C1QBP	complement C1q binding protein	8	47	1
127	EIF4A3	eukaryotic translation initiation factor 4A3	8	119	0
128	DDX1	DEAD-box helicase 1	8	48	0
129	PABPC1	poly(A) binding protein cytoplasmic 1	8	89	0
130	HSPA1B	heat shock protein family A (Hsp70) member 1B	8	18	0

## Sheet: BioInfoMiner_Genes_Coarse_RPD
Rank	Gene Symbol	Definition	Systemic Processes	Interactions	Drugs
1	RPS27A	ribosomal protein S27a	7	59	0
2	RPS27L	ribosomal protein S27 like	6	53	0
3	RPS4Y2	ribosomal protein S4 Y-linked 2	6	0	0
4	FAU	FAU, ubiquitin like and ribosomal protein S30 fusion	6	38	0
5	UBA52	ubiquitin A-52 residue ribosomal protein fusion product 1	6	35	0
6	RPS4X	ribosomal protein S4 X-linked	6	108	0
7	RPS3A	ribosomal protein S3A	6	104	0
8	RPS12	ribosomal protein S12	6	77	0
9	RPS7	ribosomal protein S7	6	92	0
10	RPS2	ribosomal protein S2	6	113	0
11	RPS9	ribosomal protein S9	6	86	0
12	RPS26	ribosomal protein S26	6	91	0
13	RPS27	ribosomal protein S27	6	83	0
14	RPS24	ribosomal protein S24	6	89	0
15	RPS25	ribosomal protein S25	6	91	0
16	RPS23	ribosomal protein S23	6	96	0
17	RPS20	ribosomal protein S20	6	91	0
18	RPS21	ribosomal protein S21	6	76	0
19	RPS28	ribosomal protein S28	6	71	0
20	RPSA	ribosomal protein SA	6	116	1
21	RPS6	ribosomal protein S6	6	110	0
22	RPS5	ribosomal protein S5	6	93	0
23	RPS3	ribosomal protein S3	6	113	0
24	RPS8	ribosomal protein S8	6	109	0
25	RPS13	ribosomal protein S13	6	98	0
26	RPS11	ribosomal protein S11	6	94	0
27	RPS10	ribosomal protein S10	6	83	0
28	RPS16	ribosomal protein S16	6	101	0
29	RPS14	ribosomal protein S14	6	94	0
30	RPS19	ribosomal protein S19	6	91	0
31	RPS18	ribosomal protein S18	6	82	0
32	RPL7A	ribosomal protein L7a	5	104	0
33	RPL23A	ribosomal protein L23a	5	105	3
34	RPL36A	ribosomal protein L36a	5	3	0
35	RPL27	ribosomal protein L27	5	87	0
36	RPL27A	ribosomal protein L27a	5	88	0
37	RPLP2	ribosomal protein lateral stalk subunit P2	5	81	0
38	RPLP1	ribosomal protein lateral stalk subunit P1	5	67	0
39	RPLP0	ribosomal protein lateral stalk subunit P0	5	108	0
40	RPL10L	ribosomal protein L10 like	5	60	3
41	RPL14	ribosomal protein L14	5	98	0
42	RPL15	ribosomal protein L15	5	106	3
43	RPL17	ribosomal protein L17	5	87	0
44	RPL10	ribosomal protein L10	5	113	0
45	RPL11	ribosomal protein L11	5	96	3
46	RPL12	ribosomal protein L12	5	95	0
47	RPL13	ribosomal protein L13	5	94	2
48	RPL18	ribosomal protein L18	5	105	0
49	RPL19	ribosomal protein L19	5	89	3
50	RPL10A	ribosomal protein L10a	5	97	0
51	RPL18A	ribosomal protein L18a	5	90	0
52	RPL36AL	ribosomal protein L36a like	5	17	0
53	RPL13A	ribosomal protein L13a	5	74	3
54	RPL29	ribosomal protein L29	5	41	0
55	RPL28	ribosomal protein L28	5	56	0
56	RPL24	ribosomal protein L24	5	93	0
57	RPL26	ribosomal protein L26	5	55	0
58	RPL21	ribosomal protein L21	5	93	0
59	RPL23	ribosomal protein L23	5	98	3
60	RPL22	ribosomal protein L22	5	86	0
61	EIF4G1	eukaryotic translation initiation factor 4 gamma 1	5	20	0
62	RPL8	ribosomal protein L8	5	91	3
63	RPL9	ribosomal protein L9	5	89	0
64	RPL6	ribosomal protein L6	5	115	0
65	PABPC1	poly(A) binding protein cytoplasmic 1	5	89	0
66	RPL4	ribosomal protein L4	5	102	0
67	RPL5	ribosomal protein L5	5	112	0
68	RPL3	ribosomal protein L3	5	94	4
69	RPL35	ribosomal protein L35	5	78	0
70	RPL35A	ribosomal protein L35a	5	62	0
71	RPL7	ribosomal protein L7	5	103	0
72	RPL26L1	ribosomal protein L26 like 1	5	58	3
73	RPL36	ribosomal protein L36	5	79	0
74	RPL34	ribosomal protein L34	5	59	0
75	RPL32	ribosomal protein L32	5	65	0
76	RPL30	ribosomal protein L30	5	80	0
77	RPL31	ribosomal protein L31	5	86	0
78	TUBB4B	tubulin beta 4B class IVb	4	41	1
79	TUBB4A	tubulin beta 4A class IVa	4	12	0
80	PSMD11	proteasome 26S subunit, non-ATPase 11	4	42	0
81	TUBB2B	tubulin beta 2B class IIb	4	19	2
82	PSMD9	proteasome 26S subunit, non-ATPase 9	4	21	0
83	PSMD2	proteasome 26S subunit, non-ATPase 2	4	52	3
84	PSMC1	proteasome 26S subunit, ATPase 1	4	43	0
85	PSMC2	proteasome 26S subunit, ATPase 2	4	56	0
86	PSMC3	proteasome 26S subunit, ATPase 3	4	41	0
87	PSMC4	proteasome 26S subunit, ATPase 4	4	50	0
88	PSMC5	proteasome 26S subunit, ATPase 5	4	57	0
89	PSMC6	proteasome 26S subunit, ATPase 6	4	46	0
90	TUBA3C	tubulin alpha 3c	4	15	3
91	TUBA3E	tubulin alpha 3e	4	10	1
92	TUBB2A	tubulin beta 2A class IIa	4	32	1
93	RAC1	Rac family small GTPase 1	4	33	1
94	PSME2	proteasome activator subunit 2	4	25	0
95	PSME1	proteasome activator subunit 1	4	32	0
96	TUBA4A	tubulin alpha 4a	4	48	7
97	TUBB8	tubulin beta 8 class VIII	4	10	0
98	TUBB6	tubulin beta 6 class V	4	14	1
99	TUBB3	tubulin beta 3 class III	4	40	5
100	TUBB1	tubulin beta 1 class VI	4	7	22
101	HSP90AA1	heat shock protein 90 alpha family class A member 1	4	127	55
102	PSMA2	proteasome subunit alpha 2	4	49	2
103	PSMA1	proteasome subunit alpha 1	4	52	2
104	PSMA6	proteasome subunit alpha 6	4	52	2
105	PSMA4	proteasome subunit alpha 4	4	37	2
106	HSP90AB1	heat shock protein 90 alpha family class B member 1	4	109	23
107	TUBA1C	tubulin alpha 1c	4	70	4
108	TUBA1B	tubulin alpha 1b	4	36	4
109	TUBA1A	tubulin alpha 1a	4	55	7
110	TUBA8	tubulin alpha 8	4	7	2
111	PSMA3	proteasome subunit alpha 3	4	102	2
112	PSMA7	proteasome subunit alpha 7	4	36	3
113	PSMA5	proteasome subunit alpha 5	4	45	2
114	PSMB9	proteasome subunit beta 9	4	23	1
115	PSMB6	proteasome subunit beta 6	4	36	2
116	PSMB5	proteasome subunit beta 5	4	39	6
117	PSMB4	proteasome subunit beta 4	4	36	2
118	PSMB3	proteasome subunit beta 3	4	34	2
119	PSMB2	proteasome subunit beta 2	4	40	6
120	PSMB1	proteasome subunit beta 1	4	46	6
121	PPL	periplakin	2	13	0
